# Supplementary material for: hnRNPU Safeguards Oocyte Development and Female Fertility via Regulation of Alternative Splicing
Source: FASEB J. 2026 Jan 12;40(2):e71445. doi: 10.1096/fj.202503270R (PMC12794171; doi:10.1096/fj.202503270R)
Supplement: Supplementary file 4 — Table S3: fsb271445‐sup‐0004‐TableS3.xlsx. [file FSB2-40-e71445-s001.xlsx]

## Sheet: Sheet1
Supplementary Table 3
Gene_id	baseMean	log2FoldChange	pvalue	padj	cKO1	cKO2	cKO3	con1	con2	con3	gene_biotype	gene_name
ENSMUSG00000114694	12.3208	4.31062	0.000131342	0.000716916	6.78913	32.2928	31.4717	1.37114	2	0	protein_coding	Gm47995
ENSMUSG00000114582	5.32217	-5.8064	0.000662374	0.00306801	0	0	0	13.0258	14	4.90722	protein_coding	3110040M04Rik
ENSMUSG00000048538	35.1754	-2.89242	1.15e-07	1.13e-06	11.3152	8.07321	5.90095	76.7837	55	53.9794	processed_pseudogene	Gm9826
ENSMUSG00000097797	442.77	1.90281	6.44e-27	4.59e-25	681.176	648.884	764.173	177.562	164	220.825	lncRNA	Gm26901
ENSMUSG00000103067	70.717	2.2887	0.0220669	0.0630954	122.204	157.428	72.7783	40.4486	2	29.4433	lncRNA	Gm30414
ENSMUSG00000104021	364.617	5.03236	8.61e-96	6.87e-93	749.067	699.341	674.675	23.3093	18	23.3093	lncRNA	Gm36536
ENSMUSG00000070695	429.003	3.11097	2.25e-46	4.33e-44	993.476	659.985	652.055	74.0414	100	94.4639	protein_coding	Cntnap5a
ENSMUSG00000094429	255.832	2.1259	5.43e-16	1.49e-14	552.182	356.23	338.321	72.6703	88	127.588	protein_coding	Gm19965
ENSMUSG00000100265	160.264	4.52378	7.55e-40	1.1e-37	363.218	294.672	261.609	8.22683	13	20.8557	protein_coding	Gm28363
ENSMUSG00000100305	63.0561	1.19068	0.0018745	0.00766478	114.284	62.5673	86.5472	41.1341	37	36.8041	protein_coding	Gm28360
ENSMUSG00000061024	247.752	3.6672	1.65e-41	2.58e-39	350.772	594.39	431.753	28.7939	44	36.8041	protein_coding	Rrs1
ENSMUSG00000100357	3.49914	-5.20045	0.0070197	0.0240426	0	0	0	7.54126	11	2.45361	lncRNA	Gm28181
ENSMUSG00000097893	326.642	1.12364	0.0433347	0.109567	207.068	503.566	632.385	139.17	301	176.66	lncRNA	1700034P13Rik
ENSMUSG00000026504	2177.14	1.10198	1.41e-19	5.41e-18	2926.11	3108.18	2878.68	1527.45	1203	1419.41	protein_coding	Sdccag8
ENSMUSG00000047343	33.0596	1.40602	0.0167721	0.0503555	23.7619	53.485	65.8939	8.22683	20	26.9897	protein_coding	Mettl21c
ENSMUSG00000100827	317.845	2.36948	1.03e-27	7.59e-26	604.232	401.642	592.062	106.949	93	109.186	lncRNA	Gm29069
ENSMUSG00000100534	69.4319	1.6559	1.4e-05	9.37e-05	78.075	118.071	119.002	26.0516	30	45.3918	lncRNA	Gm816
ENSMUSG00000102885	6.109	3.06017	0.0372542	0.0969446	4.52608	23.2105	4.91746	0	4	0	lncRNA	Gm37280
ENSMUSG00000101746	6.77196	2.40674	0.0496453	0.122227	4.52608	19.1739	10.8184	4.11341	2	0	lncRNA	2310043L19Rik
ENSMUSG00000039630	2746.77	-1.584	1.63e-26	1.13e-24	1363.48	1693.35	1066.1	4399.98	4016	3941.72	protein_coding	Hnrnpu
ENSMUSG00000026480	91.6452	2.30434	1.44e-10	2.15e-09	174.254	107.979	176.045	34.964	37	19.6289	protein_coding	Ncf2
ENSMUSG00000026494	174.767	1.04579	0.000713941	0.00328008	247.803	165.501	291.113	69.928	116	158.258	protein_coding	Kif26b
ENSMUSG00000098234	511.187	-1.39401	9.78e-19	3.49e-17	279.486	259.352	305.866	687.626	757	777.794	lncRNA	Snhg6
ENSMUSG00000099032	24.3227	1.74827	0.0160079	0.0485202	61.1021	30.2745	21.6368	19.8815	2	11.0412	protein_coding	Tcf24
ENSMUSG00000073643	574.553	1.72252	7.19e-27	5.08e-25	904.085	844.659	896.944	285.197	222	294.433	protein_coding	Wdfy1
ENSMUSG00000100843	4.9691	-3.67603	0.0217682	0.0624413	2.26304	0	0	10.2835	5	12.268	processed_pseudogene	Gm8307
ENSMUSG00000101483	2.80665	3.96196	0.0468298	0.116709	7.92065	2.0183	5.90095	0	1	0	lncRNA	1700016L21Rik
ENSMUSG00000101447	15.9401	2.69645	0.0037859	0.0141194	47.5239	13.119	21.6368	0	6	7.36083	lncRNA	Gm28826
ENSMUSG00000042641	479.012	-2.19858	6.14e-29	4.97e-27	222.91	132.199	160.309	870.673	720	767.98	protein_coding	Rgsl1
ENSMUSG00000100212	3.55923	5.35401	0.00565446	0.0199235	11.3152	8.07321	1.96698	0	0	0	processed_pseudogene	Gm5522
ENSMUSG00000054976	469.354	-1.99614	1.84e-26	1.27e-24	183.306	149.354	231.12	674.6	784	793.743	protein_coding	Nyap2
ENSMUSG00000101903	3.83948	4.43936	0.0160457	0.0486092	10.1837	2.0183	9.83491	0	1	0	lncRNA	Gm29291
ENSMUSG00000067158	25.2039	3.28238	9.18e-07	7.71e-06	33.9456	48.4392	55.0755	6.85569	2	4.90722	protein_coding	Col4a4
ENSMUSG00000079465	224.298	1.07839	6.16e-07	5.35e-06	323.615	292.654	297.014	153.567	117	161.938	protein_coding	Col4a3
ENSMUSG00000097171	49.0344	-1.12279	0.0062108	0.021637	32.8141	34.3111	25.5708	73.3559	57	71.1547	lncRNA	Gm17644
ENSMUSG00000099498	299.183	2.09609	7.29e-24	4.07e-22	441.293	467.237	543.871	95.2941	110	137.402	lncRNA	Gm29283
ENSMUSG00000038496	85.4635	1.5938	0.000119391	0.000657449	65.6282	140.272	179.979	59.6445	28	39.2577	protein_coding	Slc19a3
ENSMUSG00000053161	1561.79	-1.18853	0.000547378	0.00258298	711.727	783.101	1362.14	1831.15	2099	2583.65	protein_coding	Daw1
ENSMUSG00000053963	15.1585	2.29378	0.00300198	0.0115626	29.4196	25.2288	20.6533	2.74228	8	4.90722	protein_coding	Stum
ENSMUSG00000015484	38.8806	2.54325	5.26e-06	3.81e-05	100.705	36.3294	61.9599	12.3402	6	15.9485	protein_coding	Fam163a
ENSMUSG00000048402	359.62	-1.91334	0.0015678	0.00654999	115.415	66.6039	270.46	590.96	415	699.279	protein_coding	Gli2
ENSMUSG00000036766	1528.94	-1.06955	1.11e-16	3.25e-15	1047.79	839.613	1072.99	2048.48	2024	2140.77	protein_coding	Dner
ENSMUSG00000067813	29.625	2.37579	0.000179827	0.000949134	32.8141	31.2837	84.5802	5.48455	15	8.58763	protein_coding	Xkr9
ENSMUSG00000102166	43.7638	-3.4337	4.37e-10	6.16e-09	14.7098	4.0366	3.93396	87.0673	78	74.8351	TEC	Gm36947
ENSMUSG00000026600	3024.44	-1.20946	1.36e-23	7.39e-22	1949.61	1642.9	1885.35	4172.37	3810	4686.39	protein_coding	Soat1
ENSMUSG00000103649	157.091	1.11633	0.000150826	0.000813678	133.52	249.26	261.609	85.6961	118	94.4639	lncRNA	Gm37768
ENSMUSG00000026596	3373.82	-1.42752	4.78e-25	2.93e-23	1449.48	1967.84	2067.3	4718.77	5401	4638.55	protein_coding	Abl2
ENSMUSG00000099693	868.979	3.8819	2.96e-110	2.86e-107	1696.15	1727.67	1460.48	129.573	81	119	unprocessed_pseudogene	Gm29284
ENSMUSG00000026520	1477.46	-1.0258	2.94e-16	8.31e-15	964.056	909.245	1046.43	1910.68	2188	1846.34	protein_coding	Pycr2
ENSMUSG00000026384	5293.31	-1.24562	1.1e-23	6.07e-22	3383.25	2582.42	3455	7069.59	7499	7770.58	protein_coding	Ptpn4
ENSMUSG00000091199	234.44	2.41177	1.83e-29	1.53e-27	418.663	387.514	378.644	80.2116	68	73.6083	lncRNA	Gm2619
ENSMUSG00000118607	72.2775	1.01576	0.00349694	0.0132072	101.837	94.8602	93.4316	52.1032	35	56.433	protein_coding	Gm7592
ENSMUSG00000102219	15.64	2.13867	0.00654321	0.022591	30.5511	31.2837	14.7524	4.79898	10	2.45361	unprocessed_pseudogene	Gm6606
ENSMUSG00000043629	761.48	-1.10179	1.48e-14	3.5e-13	446.951	533.841	470.109	963.91	1034	1120.07	protein_coding	1700019D03Rik
ENSMUSG00000026224	25.2302	8.17968	1.2e-09	1.6e-08	91.6532	28.2562	31.4717	0	0	0	protein_coding	4933407L21Rik
ENSMUSG00000049608	5.77992	3.04985	0.0242751	0.068246	6.78913	18.1647	5.90095	1.37114	0	2.45361	protein_coding	Gpr55
ENSMUSG00000100108	167.202	1.42761	4.59e-08	4.84e-07	247.803	298.709	184.896	86.3817	102	83.4227	lncRNA	Gm28100
ENSMUSG00000099574	3.48423	5.32576	0.00610192	0.0213217	9.05217	2.0183	9.83491	0	0	0	lncRNA	1700121L03Rik
ENSMUSG00000097744	88.7766	1.59764	1.84e-06	1.45e-05	164.071	123.116	113.101	46.6187	33	52.7526	lncRNA	D030040B21Rik
ENSMUSG00000101640	195.407	-1.17411	5.62e-06	4.05e-05	131.256	122.107	107.201	330.444	187	294.433	lncRNA	Gm28376
ENSMUSG00000025776	4.79372	3.78713	0.021489	0.0617781	15.8413	4.0366	6.88444	0	2	0	protein_coding	Crispld1
ENSMUSG00000100204	196.685	-1.09858	3.58e-05	0.000220749	107.495	88.8053	178.995	267.372	270	267.443	processed_pseudogene	Gm4849
ENSMUSG00000101768	290.239	-1.07496	9.7e-09	1.13e-07	205.937	182.656	172.111	385.975	385	409.753	lncRNA	Gm28694
ENSMUSG00000026237	76.3723	2.27764	2.07e-09	2.64e-08	84.8641	140.272	155.392	30.8506	26	20.8557	protein_coding	Nmur1
ENSMUSG00000097934	4.64888	4.00377	0.0164425	0.0495975	4.52608	14.1281	7.86793	1.37114	0	0	lncRNA	6720483E21Rik
ENSMUSG00000100819	83.1659	1.49597	1.01e-05	6.94e-05	152.755	122.107	93.4316	39.763	48	42.9382	unprocessed_pseudogene	Gm2693
ENSMUSG00000093963	10.0499	3.15038	0.00636644	0.022065	23.7619	22.2013	8.85142	5.48455	0	0	unprocessed_pseudogene	Gm21909
ENSMUSG00000094436	43.3826	-1.18565	0.0148635	0.0455946	12.4467	36.3294	30.4882	68.5569	45	67.4742	processed_pseudogene	Gm16327
ENSMUSG00000041722	1114.99	1.08607	2.7e-10	3.92e-09	1093.05	1745.83	1707.34	696.538	662	785.155	protein_coding	Khdc1c
ENSMUSG00000085679	81.8969	1.70002	1.14e-06	9.39e-06	99.5739	158.437	117.035	30.8506	45	40.4845	processed_pseudogene	Gm16328
ENSMUSG00000025978	325.192	-1.4808	7.9e-16	2.14e-14	149.361	183.665	180.962	462.759	480	494.402	protein_coding	Rftn2
ENSMUSG00000046994	83.4309	-1.13055	0.00184816	0.00757852	52.05	39.3569	64.9104	85.0105	101	158.258	protein_coding	Mars2
ENSMUSG00000026247	16.5717	-1.76921	0.0155144	0.0472843	3.39456	10.0915	8.85142	19.1959	26	31.8969	protein_coding	Ecel1
ENSMUSG00000026589	559.456	-1.07682	1.3e-09	1.71e-08	422.057	309.809	349.139	800.059	850	625.67	protein_coding	Sec16b
ENSMUSG00000004031	47.273	-1.21401	0.0164242	0.0495486	46.3924	14.1281	25.5708	94.6085	60	42.9382	protein_coding	Brinp2
ENSMUSG00000097283	13.1312	-3.56554	0.000222967	0.00115498	0	4.0366	1.96698	20.5671	24	28.2165	lncRNA	Gm26686
ENSMUSG00000086633	72.2056	2.64958	1.11e-11	1.88e-10	157.281	93.851	122.936	23.3093	15	20.8557	lncRNA	Gm16081
ENSMUSG00000103305	300.791	1.7779	9.91e-17	2.94e-15	491.08	397.605	506.498	104.892	155	149.67	lncRNA	Gm34068
ENSMUSG00000026254	1525.16	-1.01082	2.05e-16	5.86e-15	1078.34	935.483	1020.86	1989.52	1905	2221.74	protein_coding	Eif4e2
ENSMUSG00000101904	7.53307	-2.67549	0.0170034	0.0509246	1.13152	1.00915	3.93396	15.0825	13	11.0412	protein_coding	Gm29427
ENSMUSG00000026620	71.5615	1.80901	1.34e-06	1.09e-05	104.1	148.345	81.6298	30.8506	35	29.4433	protein_coding	Mark1
ENSMUSG00000104014	142.891	-2.13643	6.92e-15	1.7e-13	44.1293	58.5307	56.059	263.944	193	241.68	lncRNA	4930562F17Rik
ENSMUSG00000015829	100.215	4.73027	4.96e-30	4.29e-28	178.78	224.031	177.028	7.54126	9	4.90722	protein_coding	Tnr
ENSMUSG00000064294	25.1043	-2.01562	0.000958835	0.0042517	5.65761	15.1373	8.85142	32.9073	39	49.0722	protein_coding	Aox3
ENSMUSG00000026417	4.39436	-3.47076	0.0403241	0.103308	2.26304	0	0	2.74228	14	7.36083	protein_coding	Pigr
ENSMUSG00000038242	11.265	-3.03586	0.00270422	0.0105669	4.52608	0	2.95047	30.165	14	15.9485	protein_coding	Aox4
ENSMUSG00000026617	263.77	-1.37325	7.87e-13	1.54e-11	143.703	153.391	143.59	380.491	375	386.443	protein_coding	Bpnt1
ENSMUSG00000026420	39.5627	-4.48455	5.64e-11	8.81e-10	0	2.0183	7.86793	102.15	64	61.3402	protein_coding	Il24
ENSMUSG00000026147	37.8507	2.47592	2.12e-06	1.65e-05	75.8119	61.5582	56.059	15.7681	13	4.90722	protein_coding	Col9a1
ENSMUSG00000016528	370.814	4.26307	3.12e-80	2.01e-77	746.804	692.277	672.708	28.7939	34	50.299	protein_coding	Mapkapk2
ENSMUSG00000016526	289.873	1.02162	3.46e-07	3.12e-06	417.531	370.358	379.628	226.238	186	159.485	protein_coding	Dyrk3
ENSMUSG00000103799	695.301	-10.9706	2.04e-26	1.4e-24	2.26304	0	0	1395.82	1212	1561.72	lncRNA	Gm38093
ENSMUSG00000039246	4760.21	-1.32356	2.13e-38	2.88e-36	2941.96	2623.79	2589.53	6999.66	6681	6725.34	protein_coding	Lyplal1
ENSMUSG00000103449	127.678	2.03828	4.08e-13	8.2e-12	196.885	203.848	216.368	54.1599	58	36.8041	lncRNA	Gm37134
ENSMUSG00000101939	15.3767	2.0977	0.00461439	0.0167481	26.025	20.183	28.5212	6.17012	4	7.36083	unprocessed_pseudogene	Gm28438
ENSMUSG00000100862	131.729	-1.68269	4.46e-09	5.45e-08	55.4445	69.6314	61.9599	163.165	185	255.175	unprocessed_pseudogene	Gm10925
ENSMUSG00000101249	92.9724	-1.99372	8.02e-10	1.09e-08	33.9456	36.3294	41.3066	133.686	131	181.567	unprocessed_pseudogene	Gm29216
ENSMUSG00000039224	19.8597	-2.67062	0.000711313	0.0032706	0	6.0549	9.83491	27.4228	28	47.8454	protein_coding	D1Pas1
ENSMUSG00000040423	998.173	1.05398	3.66e-13	7.43e-12	1498.13	1412.81	1132.98	676.657	671	597.454	protein_coding	Rc3h1
ENSMUSG00000103923	15.6577	-5.47885	1.61e-05	0.000106026	0	0	1.96698	15.0825	45	31.8969	lncRNA	Gm37896
ENSMUSG00000058590	3.61187	5.37342	0.00543266	0.0192415	14.7098	3.02745	3.93396	0	0	0	processed_pseudogene	Gm6462
ENSMUSG00000026029	1880.94	-1.27244	2.4e-23	1.29e-21	1208.46	1012.18	1082.82	2479.7	2498	3004.44	protein_coding	Casp8
ENSMUSG00000070960	591.002	-1.38941	2.07e-17	6.61e-16	289.669	374.395	315.701	886.441	929	750.804	processed_pseudogene	Gm19680
ENSMUSG00000100481	23.1025	-1.64391	0.00805628	0.0271315	15.8413	10.0915	7.86793	34.2784	46	24.5361	processed_pseudogene	Gm7114
ENSMUSG00000103746	10.0889	2.84052	0.00620904	0.021637	19.2359	19.1739	14.7524	1.37114	6	0	TEC	1700001G17Rik
ENSMUSG00000042251	160.206	3.13308	1.04e-26	7.3e-25	354.166	269.443	238.988	27.4228	43	28.2165	protein_coding	Pm20d1
ENSMUSG00000026288	618.332	-1.83617	5.56e-28	4.21e-26	233.093	286.599	292.097	1057.83	1027	813.371	protein_coding	Inpp5d
ENSMUSG00000026701	1263.1	1.04981	6.76e-14	1.49e-12	1847.77	1664.09	1596.21	699.28	937	834.227	protein_coding	Prdx6
ENSMUSG00000097845	4.31053	3.61485	0.037221	0.0968691	15.8413	6.0549	1.96698	0	2	0	lncRNA	A230020J21Rik
ENSMUSG00000057072	19.9082	1.82235	0.014335	0.0442666	37.3402	34.3111	20.6533	2.74228	6	18.4021	protein_coding	Spata45
ENSMUSG00000059149	309.057	-4.10714	6.26e-49	1.38e-46	37.3402	19.1739	45.2406	660.203	425	667.382	protein_coding	Mfsd4a
ENSMUSG00000103966	29.3744	1.89071	0.000712005	0.00327313	57.7076	40.366	41.3066	17.8248	8	11.0412	TEC	Gm37120
ENSMUSG00000026437	3.57351	3.61702	0.0471742	0.117391	10.1837	2.0183	7.86793	1.37114	0	0	protein_coding	Cdk18
ENSMUSG00000101549	35.7721	1.76297	0.000446471	0.00215019	70.1543	37.3386	58.026	13.7114	17	18.4021	lncRNA	Gm29630
ENSMUSG00000026628	202.082	-1.01668	0.000767267	0.00349595	78.075	122.107	199.649	209.784	279	323.876	protein_coding	Atf3
ENSMUSG00000073478	113.364	1.96346	3.25e-10	4.67e-09	133.52	203.848	204.566	48.6754	54	35.5773	lncRNA	D730003I15Rik
ENSMUSG00000103114	31.7962	2.18065	7.98e-05	0.000457778	59.9706	38.3477	58.026	13.7114	6	14.7217	lncRNA	Gm32200
ENSMUSG00000091743	127.144	-1.3641	1.96e-06	1.53e-05	72.4174	51.4667	89.4977	175.506	201	172.979	processed_pseudogene	Gm5705
ENSMUSG00000005501	100.775	1.25173	0.000818471	0.00370086	152.755	140.272	134.738	89.124	62	25.7629	protein_coding	Usp40
ENSMUSG00000026622	3126.17	-1.42851	9.92e-37	1.2e-34	1668.99	1847.75	1564.73	4615.94	4821	4238.61	protein_coding	Nek2
ENSMUSG00000044783	8510.8	-2.65715	7.38e-69	3.16e-66	1920.19	2187.84	2878.68	15452.7	16599	12026.4	protein_coding	Hjurp
ENSMUSG00000036251	18.5427	-1.45612	0.042475	0.107747	4.52608	12.1098	12.7854	13.7114	35	33.1237	protein_coding	Trpm8
ENSMUSG00000026442	1012.54	1.43088	1.22e-23	6.67e-22	1285.41	1494.55	1653.25	599.873	522	520.165	protein_coding	Nfasc
ENSMUSG00000026443	49.9407	1.46955	0.000372879	0.00183352	67.8913	86.787	65.8939	31.5362	23	24.5361	protein_coding	Lrrn2
ENSMUSG00000099553	23.6007	1.9103	0.00193691	0.00789213	49.7869	38.3477	23.6038	9.59796	8	12.268	lncRNA	Gm29538
ENSMUSG00000100798	47.5884	3.30936	2.73e-09	3.43e-08	138.046	46.4209	75.7288	11.6547	10	3.68041	lncRNA	Gm19589
ENSMUSG00000101206	111.113	1.32256	4.04e-06	2.99e-05	148.229	154.4	174.078	64.4435	74	51.5258	processed_pseudogene	Gm5266
ENSMUSG00000026586	22.6306	-2.40776	0.00114916	0.00499145	15.8413	1.00915	4.91746	30.8506	39	44.165	protein_coding	Prrx1
ENSMUSG00000067081	35.2915	1.39363	0.00957166	0.0313875	44.1293	70.6405	39.3396	26.0516	23	8.58763	protein_coding	Asb18
ENSMUSG00000026782	570.498	1.21311	3.23e-15	8.3e-14	778.487	764.936	848.753	372.264	304	354.547	protein_coding	Abi2
ENSMUSG00000103215	10.6091	-2.29502	0.0206919	0.0598955	7.92065	2.0183	0.983491	19.1959	9	24.5361	TEC	Gm38388
ENSMUSG00000101997	40.1939	2.54208	4.44e-06	3.27e-05	84.8641	64.5856	56.059	13.0258	3	19.6289	lncRNA	Gm28722
ENSMUSG00000103292	123.916	1.21955	5.28e-06	3.82e-05	177.649	175.592	166.21	63.7579	83	77.2887	TEC	Gm35048
ENSMUSG00000101223	22.7764	2.27622	0.000256297	0.00130832	41.8663	33.302	38.3561	8.22683	10	4.90722	lncRNA	4930568A12Rik
ENSMUSG00000026125	9.07359	3.76922	0.0014133	0.00598174	16.9728	8.07321	25.5708	1.37114	0	2.45361	protein_coding	Prss39
ENSMUSG00000056128	15.2944	4.51647	1.61e-05	0.000106249	35.0772	22.2013	30.4882	0	4	0	lncRNA	Gm9991
ENSMUSG00000079144	83.151	-1.25907	7.84e-05	0.000450741	45.2608	56.5124	45.2406	121.346	114	116.546	protein_coding	A130010J15Rik
ENSMUSG00000026303	168.313	-1.34264	4.87e-07	4.28e-06	112.021	94.8602	78.6793	236.521	186	301.794	protein_coding	Mlph
ENSMUSG00000026304	151.916	5.81386	1.52e-09	1.99e-08	298.722	324.947	271.444	4.11341	0	12.268	protein_coding	Rab17
ENSMUSG00000100791	12.8181	4.30307	4e-05	0.000245199	28.288	21.1922	23.6038	1.37114	0	2.45361	lncRNA	Gm28199
ENSMUSG00000070644	4.12171	3.55444	0.0344146	0.0908413	6.78913	8.07321	7.86793	0	2	0	protein_coding	Etnk2
ENSMUSG00000103760	5.31618	-3.77852	0.0162493	0.0491041	2.26304	0	0	8.9124	6	14.7217	processed_pseudogene	Gm8009
ENSMUSG00000026581	28.6681	2.20867	0.000595212	0.00278206	49.7869	50.4575	42.2901	20.5671	4	4.90722	protein_coding	Sell
ENSMUSG00000077231	10.73	2.29654	0.0152052	0.0464399	27.1565	18.1647	7.86793	2.05671	3	6.13402	snoRNA	Gm25096
ENSMUSG00000101714	18.3836	1.87951	0.0107976	0.0348436	46.3924	23.2105	16.7193	5.48455	5	13.4948	lncRNA	Gm28415
ENSMUSG00000102531	14.0201	2.40992	0.00388597	0.0144484	21.4989	11.1007	38.3561	5.48455	4	3.68041	lncRNA	1110002O04Rik
ENSMUSG00000070643	13.3782	-2.76016	0.00193112	0.00787548	2.26304	7.06405	0.983491	27.4228	18	24.5361	protein_coding	Sox13
ENSMUSG00000101004	5.10715	2.84601	0.0407866	0.10417	6.78913	14.1281	5.90095	1.37114	0	2.45361	processed_pseudogene	Gm8596
ENSMUSG00000026580	700.996	1.34266	2.79e-18	9.56e-17	1061.37	1047.5	908.746	389.403	453	345.959	protein_coding	Selp
ENSMUSG00000016179	64.9951	-2.07414	1.08e-07	1.06e-06	27.1565	16.1464	31.4717	93.2374	114	107.959	protein_coding	Camk1g
ENSMUSG00000026579	67.6168	-1.18631	0.00256362	0.010101	27.1565	36.3294	59.993	98.0364	75	109.186	protein_coding	F5
ENSMUSG00000016494	5.22955	3.9275	0.0142128	0.0439596	11.3152	14.1281	3.93396	0	2	0	protein_coding	Cd34
ENSMUSG00000070732	1229.96	1.89563	4.96e-45	8.9e-43	2207.6	1773.08	1837.16	547.77	494	520.165	protein_coding	Rbm44
ENSMUSG00000016493	34.095	-1.34341	0.0207603	0.0600409	37.3402	8.07321	12.7854	54.8455	40	51.5258	protein_coding	Cd46
ENSMUSG00000104117	34.1278	2.98345	1.9e-07	1.8e-06	84.8641	57.5216	39.3396	8.22683	5	9.81444	lncRNA	Gm20743
ENSMUSG00000084799	8.95717	1.96006	0.0472111	0.117444	12.4467	20.183	9.83491	1.37114	5	4.90722	lncRNA	Ino80dos
ENSMUSG00000026308	104.169	-1.29475	4.82e-05	0.000290759	71.2858	41.3752	68.8444	167.279	156	120.227	protein_coding	Klhl30
ENSMUSG00000026463	154.986	-1.54553	9.85e-10	1.32e-08	69.0228	87.7961	80.6463	262.573	225	204.876	protein_coding	Atp2b4
ENSMUSG00000100830	31.2833	-2.11378	0.00123371	0.00531683	13.5783	1.00915	20.6533	54.1599	48	50.299	lncRNA	Gm28441
ENSMUSG00000001143	990.875	-1.32012	4.78e-26	3.2e-24	595.18	555.033	550.755	1452.03	1417	1375.25	protein_coding	Lman2l
ENSMUSG00000037408	1476.24	-1.22158	7.12e-17	2.13e-15	753.593	864.842	1037.58	1803.05	2119	2279.4	protein_coding	Cnnm4
ENSMUSG00000034292	817.504	2.20458	8.51e-45	1.5e-42	1343.12	1224.1	1459.5	246.805	288	343.505	protein_coding	Traf3ip1
ENSMUSG00000026567	301.829	2.0047	2.73e-25	1.7e-23	520.5	443.017	485.845	121.346	109	131.268	protein_coding	Adcy10
ENSMUSG00000042429	10.7427	-2.73655	0.00452986	0.0164929	3.39456	3.02745	1.96698	14.3969	11	30.6701	protein_coding	Adora1
ENSMUSG00000067064	318.741	2.04942	2.61e-23	1.4e-21	522.763	600.445	417	127.516	111	133.722	protein_coding	Olfr1416
ENSMUSG00000089829	20.0283	2.15135	0.0092141	0.0303597	24.8935	19.1739	54.092	10.9691	0	11.0412	lncRNA	Gm16565
ENSMUSG00000037351	693.737	1.11371	8.86e-12	1.53e-10	948.215	794.202	1102.49	392.831	445	479.681	protein_coding	Actr1b
ENSMUSG00000102416	1479.63	-2.1004	1.48e-49	3.37e-47	551.051	505.584	621.566	2443.37	2045	2711.24	protein_coding	4933424G06Rik
ENSMUSG00000047067	34.5359	1.14444	0.0280824	0.0772193	48.6554	53.485	41.3066	33.5929	13	17.1753	protein_coding	Dusp28
ENSMUSG00000026455	2179.98	1.36598	6.35e-21	2.72e-19	3762.31	3108.18	2556.09	1330.69	1216	1106.58	protein_coding	Klhl12
ENSMUSG00000096712	52.8625	-1.97537	4.65e-06	3.41e-05	19.2359	31.2837	13.7689	85.0105	82	85.8763	processed_pseudogene	Gm15454
ENSMUSG00000026271	2697.62	-1.21344	3.24e-15	8.32e-14	1943.95	1419.88	1515.56	4222.42	4104	2979.91	protein_coding	Gpr35
ENSMUSG00000045091	36.3256	3.32693	6.69e-09	7.98e-08	85.9956	59.5399	53.1085	6.85569	10	2.45361	protein_coding	Aqp12
ENSMUSG00000097435	107.766	3.76191	7.38e-28	5.53e-26	175.386	211.922	214.401	13.7114	14	17.1753	lncRNA	Gm26783
ENSMUSG00000050122	165.258	1.66297	7.98e-11	1.22e-09	274.96	194.766	284.229	80.2116	85	72.3815	protein_coding	Vwa3b
ENSMUSG00000097993	44.6702	2.38759	3.76e-07	3.37e-06	64.4967	63.5765	97.3656	15.7681	17	9.81444	polymorphic_pseudogene	Ptprv
ENSMUSG00000101832	16.159	1.63274	0.030548	0.0826992	28.288	30.2745	14.7524	9.59796	3	11.0412	lncRNA	Gm28982
ENSMUSG00000026426	630.701	-1.23545	1.92e-14	4.46e-13	400.559	383.477	345.205	917.977	996	740.99	protein_coding	Arl8a
ENSMUSG00000102140	13.2562	1.9262	0.0186516	0.0549583	19.2359	26.2379	17.7028	8.22683	2	6.13402	TEC	Gm38058
ENSMUSG00000097196	38.1304	-1.15254	0.0138044	0.0428943	28.288	16.1464	26.5543	49.361	52	56.433	lncRNA	Gm26665
ENSMUSG00000000544	60.3649	-1.28075	0.00471104	0.0170481	44.1293	41.3752	20.6533	127.516	50	78.5155	protein_coding	Gpa33
ENSMUSG00000041926	565.103	-1.61805	8.69e-26	5.67e-24	260.25	288.617	284.229	912.492	774	871.031	protein_coding	Rnpep
ENSMUSG00000073658	6.28583	4.22037	0.00511974	0.0183068	7.92065	10.0915	17.7028	0	2	0	protein_coding	Crygb
ENSMUSG00000100846	32.3955	-1.4091	0.0256935	0.0716496	14.7098	32.2928	5.90095	23.9949	50	67.4742	protein_coding	Gm28845
ENSMUSG00000044816	32.316	1.03229	0.049831	0.12258	44.1293	36.3294	49.1746	17.1392	14	33.1237	protein_coding	D630023F18Rik
ENSMUSG00000041889	43.3162	-4.58577	7.7e-14	1.69e-12	3.39456	4.0366	2.95047	75.4126	87	87.1031	protein_coding	Shisa4
ENSMUSG00000104194	24.1936	-2.0866	0.00381543	0.0142158	3.39456	16.1464	7.86793	34.2784	16	67.4742	TEC	Gm33354
ENSMUSG00000086925	57.1093	-1.09199	0.00554244	0.0195705	38.4717	41.3752	29.5047	78.8404	60	94.4639	processed_pseudogene	Gm6286
ENSMUSG00000083242	2.42784	-4.669	0.0297626	0.0809799	0	0	0	4.11341	8	2.45361	processed_pseudogene	Gm15659
ENSMUSG00000009418	735.731	-1.18422	1.17e-17	3.84e-16	456.003	466.228	426.835	1047.55	948	1069.77	protein_coding	Nav1
ENSMUSG00000026113	3205.39	-1.31215	7.99e-22	3.81e-20	1573.95	1979.95	1965.02	4017.43	4341	5355	protein_coding	Inpp4a
ENSMUSG00000041782	34.7318	-2.88082	7.9e-08	8e-07	9.05217	6.0549	9.83491	61.0156	66	56.433	protein_coding	Lad1
ENSMUSG00000026686	62.48	-1.45475	0.000392207	0.00191797	46.3924	24.2196	29.5047	64.4435	95	115.32	protein_coding	Lmx1a
ENSMUSG00000052534	27.821	2.20353	0.000501775	0.00238921	55.4445	56.5124	24.5873	4.11341	14	12.268	protein_coding	Pbx1
ENSMUSG00000026674	776.568	-3.72103	1.23e-119	1.35e-116	104.1	120.089	104.25	1522.65	1503	1305.32	protein_coding	Ddr2
ENSMUSG00000037216	389.378	-1.18714	4.08e-10	5.78e-09	239.882	186.693	286.196	526.517	567	529.98	protein_coding	Lipt1
ENSMUSG00000026277	4285.99	-1.1968	3.47e-30	3.08e-28	2832.2	2452.24	2527.57	5897.26	6210	5796.65	protein_coding	Stk25
ENSMUSG00000026278	61.9176	1.89251	5.31e-06	3.85e-05	110.889	70.6405	110.151	20.5671	20	39.2577	protein_coding	Bok
ENSMUSG00000055567	5556.18	1.68947	5.94e-48	1.27e-45	9113.27	7845.14	8484.58	2387.84	2530	2976.23	protein_coding	Unc80
ENSMUSG00000026670	315.997	-1.20656	1.94e-10	2.85e-09	160.676	196.784	215.385	462.073	428	433.062	protein_coding	Uap1
ENSMUSG00000026003	275.959	1.08433	2.65e-07	2.44e-06	385.849	413.752	324.552	147.397	210	174.206	protein_coding	Acadl
ENSMUSG00000093805	2.79038	-4.86914	0.033319	0.0885347	0	0	0	2.74228	14	0	protein_coding	Gal3st2b
ENSMUSG00000102716	40.0068	1.73811	0.0077068	0.0260797	22.6304	128.162	33.4387	17.1392	8	30.6701	lncRNA	Gm5099
ENSMUSG00000038473	423.964	1.29631	1.58e-14	3.72e-13	572.55	588.335	645.17	217.325	264	256.402	protein_coding	Nos1ap
ENSMUSG00000038463	6.36373	-2.6487	0.0283107	0.0777145	2.26304	2.0183	0.983491	10.9691	6	15.9485	protein_coding	Olfml2b
ENSMUSG00000053925	62.0085	-4.85873	3.76e-18	1.27e-16	2.26304	6.0549	3.93396	130.944	89	139.856	lncRNA	Gm9929
ENSMUSG00000100589	147.997	2.23268	1.79e-16	5.17e-15	248.935	235.132	246.856	39.0774	64	53.9794	lncRNA	4930533P14Rik
ENSMUSG00000102541	9.16631	2.53949	0.0113288	0.0362997	11.3152	12.1098	23.6038	2.74228	4	1.2268	processed_pseudogene	Gm38135
ENSMUSG00000045463	20.0836	-2.70231	0.000717531	0.00329157	10.1837	6.0549	0	25.3661	47	31.8969	transcribed_unprocessed_pseudogene	Slco6b1
ENSMUSG00000101348	249.019	2.16963	3.87e-24	2.2e-22	423.189	368.34	429.786	87.0673	79	106.732	transcribed_unprocessed_pseudogene	Gm7135
ENSMUSG00000062209	295.968	3.24256	6.65e-38	8.65e-36	499.001	429.898	675.658	41.8197	73	56.433	protein_coding	Erbb4
ENSMUSG00000104340	72.1519	7.85237	2.05e-13	4.29e-12	148.229	153.391	128.837	0	0	2.45361	lncRNA	Gm10522
ENSMUSG00000059089	99.648	1.31052	0.000194735	0.00102107	177.649	145.318	103.267	66.5002	34	71.1547	protein_coding	Fcgr4
ENSMUSG00000051985	42.8758	1.08639	0.0279565	0.0769163	39.6032	58.5307	75.7288	16.4537	24	42.9382	protein_coding	Igfn1
ENSMUSG00000097083	189.068	1.01228	0.00012086	0.000664084	265.907	185.684	305.866	117.918	102	157.031	lncRNA	D930019O06Rik
ENSMUSG00000057173	67.3543	3.04654	4.26e-11	6.75e-10	130.125	146.327	83.5967	15.7681	5	23.3093	protein_coding	Rfx8
ENSMUSG00000100182	21.4313	3.15199	1.17e-05	7.97e-05	47.5239	26.2379	42.2901	6.85569	2	3.68041	lncRNA	1810006J02Rik
ENSMUSG00000026407	29.6936	3.32354	7.1e-07	6.08e-06	87.1271	50.4575	24.5873	6.85569	3	6.13402	protein_coding	Cacna1s
ENSMUSG00000050840	186.325	-3.84725	2.12e-34	2.32e-32	20.3674	39.3569	12.7854	322.903	341	381.536	protein_coding	Cdh20
ENSMUSG00000047496	206.347	1.79491	1.49e-13	3.15e-12	339.456	346.139	277.344	104.892	104	66.2474	protein_coding	Rnf152
ENSMUSG00000101214	952.922	-1.63124	1.53e-23	8.33e-22	441.293	402.651	550.755	1511.68	1193	1618.16	lncRNA	Gm28403
ENSMUSG00000087230	1297.58	1.38798	4.72e-13	9.38e-12	2514.24	1739.78	1381.8	807.6	763	579.052	protein_coding	Mroh3
ENSMUSG00000006403	331.863	-1.24574	8e-07	6.77e-06	182.175	195.775	213.418	532.687	596	271.124	protein_coding	Adamts4
ENSMUSG00000104366	28.2291	6.5614	1.78e-08	2.01e-07	61.1021	65.5948	41.3066	1.37114	0	0	lncRNA	4933409D19Rik
ENSMUSG00000097229	43.9513	2.69183	6.44e-09	7.69e-08	73.5489	79.7229	74.7453	10.9691	10	14.7217	lncRNA	Platr23
ENSMUSG00000041483	782.746	-1.12368	5.53e-14	1.23e-12	414.137	510.63	551.738	1110.62	1004	1105.35	protein_coding	Zfp281
ENSMUSG00000026398	2236.35	1.37729	3.08e-33	3.19e-31	3143.37	3300.93	3240.6	1153.81	1198	1381.38	protein_coding	Nr5a2
ENSMUSG00000098104	13.624	3.74851	6.15e-05	0.000362543	33.9456	26.2379	15.7359	1.37114	2	2.45361	processed_pseudogene	Gm6085
ENSMUSG00000070942	32.9568	2.57443	1.76e-06	1.39e-05	47.5239	52.4758	68.8444	6.85569	11	11.0412	protein_coding	Il1rl2
ENSMUSG00000102501	116.874	1.63685	1.39e-08	1.59e-07	185.569	188.711	155.392	51.4177	49	71.1547	TEC	Gm37372
ENSMUSG00000057329	41.22	-1.23179	0.0057847	0.020336	23.7619	27.2471	22.6203	47.9898	57	68.7011	protein_coding	Bcl2
ENSMUSG00000026070	268.455	1.47467	1.8e-09	2.32e-08	439.03	419.807	326.519	133	193	99.3712	protein_coding	Il18r1
ENSMUSG00000026068	345.378	1.03398	6.65e-07	5.73e-06	582.733	431.916	376.677	197.444	232	251.495	protein_coding	Il18rap
ENSMUSG00000104441	3.56955	4.32586	0.0203769	0.0590945	12.4467	4.0366	3.93396	0	1	0	lncRNA	Gm35801
ENSMUSG00000091993	450.708	4.17115	5.06e-90	3.66e-87	841.852	812.366	908.746	55.5311	33	52.7526	lncRNA	B930036N10Rik
ENSMUSG00000060244	92.7177	2.95179	8.98e-15	2.19e-13	132.388	177.611	180.962	15.7681	14	35.5773	protein_coding	Alyref2
ENSMUSG00000038218	14.8866	4.15364	2.25e-05	0.000143814	23.7619	20.183	40.3231	1.37114	0	3.68041	unprocessed_pseudogene	Gm9765
ENSMUSG00000038209	79.1844	3.39166	3.47e-17	1.08e-15	140.309	174.583	118.019	12.3402	9	20.8557	protein_coding	Itln1
ENSMUSG00000004709	695.165	2.69542	1.55e-63	5.61e-61	1252.59	1017.22	1343.45	186.475	186	185.247	protein_coding	Cd244a
ENSMUSG00000101299	71.3927	1.49458	0.000297399	0.0014928	153.887	86.787	75.7288	44.562	22	45.3918	lncRNA	Gm28175
ENSMUSG00000100180	40.3729	2.12917	2.18e-05	0.000140052	57.7076	73.668	66.8774	22.6238	14	7.36083	lncRNA	Gm28140
ENSMUSG00000002459	344.461	1.81559	5.01e-17	1.53e-15	652.888	412.743	545.838	171.392	160	123.907	protein_coding	Rgs20
ENSMUSG00000093436	1216.2	1.58142	8.07e-39	1.14e-36	1936.03	1789.22	1743.73	602.615	595	630.578	lncRNA	Gm20646
ENSMUSG00000102123	658.523	1.87012	1.13e-18	4.01e-17	1338.59	921.355	845.802	371.578	226	247.815	lncRNA	Gm4319
ENSMUSG00000079283	42.759	-2.21724	4.51e-06	3.32e-05	13.5783	12.1098	19.6698	64.4435	94	52.7526	protein_coding	2310009B15Rik
ENSMUSG00000100457	298.637	1.535	3.54e-14	7.97e-13	522.763	371.367	438.637	162.48	142	154.577	lncRNA	D830032E09Rik
ENSMUSG00000100041	227.071	-1.36076	1.66e-06	1.32e-05	196.885	83.7595	102.283	343.47	360	276.031	processed_pseudogene	Gm5702
ENSMUSG00000104352	9.47279	2.62706	0.0330468	0.087973	23.7619	19.1739	5.90095	0	8	0	processed_pseudogene	Gm7182
ENSMUSG00000038179	115.042	-4.35579	1.14e-27	8.38e-26	9.05217	8.07321	14.7524	154.253	233	271.124	protein_coding	Slamf7
ENSMUSG00000015316	694.708	-2.40625	1.75e-51	4.51e-49	238.751	210.912	212.434	1122.28	1346	1037.88	protein_coding	Slamf1
ENSMUSG00000103844	68.2537	1.30806	0.00098931	0.00437093	109.758	125.135	57.0425	43.8764	32	41.7114	lncRNA	4933436E23Rik
ENSMUSG00000100301	322.323	1.33381	2.95e-11	4.76e-10	540.867	456.136	389.462	204.985	183	159.485	lncRNA	6030407O03Rik
ENSMUSG00000026368	183.886	2.17442	6.39e-12	1.12e-10	375.665	280.544	246.856	77.4693	32	90.7835	protein_coding	F13b
ENSMUSG00000070594	25.5784	3.21963	6.58e-07	5.68e-06	55.4445	43.3935	40.3231	6.85569	5	2.45361	protein_coding	Cfhr4
ENSMUSG00000085867	5.06752	-3.79849	0.0172437	0.0514974	0	0	1.96698	6.17012	10	12.268	unprocessed_pseudogene	Gm5834
ENSMUSG00000003464	2997.1	-1.30342	1.85e-38	2.53e-36	1776.49	1704.46	1704.39	4285.49	4164	4347.8	protein_coding	Pex19
ENSMUSG00000026365	240.759	3.78804	4.05e-46	7.68e-44	475.239	499.53	374.71	40.4486	35	19.6289	protein_coding	Cfh
ENSMUSG00000061815	3.70275	-5.27453	0.00447626	0.0163132	0	0	0	6.85569	8	7.36083	protein_coding	Rufy4
ENSMUSG00000103329	20.1912	1.27858	0.0484374	0.11976	32.8141	27.2471	25.5708	12.3402	6	17.1753	TEC	Gm42492
ENSMUSG00000018196	208.868	1.04648	4.22e-06	3.11e-05	263.644	280.544	299.965	146.026	106	157.031	protein_coding	Glrx2
ENSMUSG00000026547	19.4899	1.92117	0.0192577	0.0564281	64.4967	20.183	7.86793	5.48455	14	4.90722	protein_coding	Tagln2
ENSMUSG00000037942	16.3158	3.26872	4.65e-05	0.000281207	35.0772	20.183	33.4387	2.74228	4	2.45361	protein_coding	Crp
ENSMUSG00000049605	2.51785	4.85422	0.037945	0.0984215	9.05217	6.0549	0	0	0	0	protein_coding	Olfr418
ENSMUSG00000079180	3.58795	5.3707	0.00457447	0.0166266	4.52608	11.1007	5.90095	0	0	0	protein_coding	Mptx2
ENSMUSG00000097754	3.38676	5.282	0.00655641	0.0226242	11.3152	6.0549	2.95047	0	0	0	lncRNA	Ptgs2os2
ENSMUSG00000037860	171.043	9.11313	2.81e-18	9.6e-17	372.27	366.322	285.212	0	0	2.45361	protein_coding	Aim2
ENSMUSG00000073491	27.3636	1.26129	0.0283714	0.0778441	38.4717	22.2013	55.0755	13.7114	20	14.7217	protein_coding	Ifi213
ENSMUSG00000091950	13.784	-6.18142	1.06e-05	7.23e-05	1.13152	0	0	15.7681	29	36.8041	polymorphic_pseudogene	Olfr421-ps1
ENSMUSG00000026531	2.48034	4.83325	0.0232024	0.0658136	7.92065	3.02745	3.93396	0	0	0	protein_coding	Mptx1
ENSMUSG00000066671	11.0805	-3.30138	0.00276727	0.0107714	0	6.0549	0	21.2526	22	17.1753	protein_coding	Olfr220
ENSMUSG00000026527	289.983	2.01347	1.58e-21	7.21e-20	418.663	442.008	534.036	126.83	92	126.361	protein_coding	Rgs7
ENSMUSG00000039783	4.67256	4.00713	0.0149116	0.0457057	6.78913	8.07321	11.8019	1.37114	0	0	protein_coding	Kmo
ENSMUSG00000066842	39.9671	2.71929	9.61e-07	8.03e-06	75.8119	75.6863	58.026	17.8248	10	2.45361	protein_coding	Hmcn1
ENSMUSG00000026170	478.334	-1.36419	3.79e-11	6.06e-10	250.066	204.858	348.156	798.688	580	688.237	protein_coding	Cyp27a1
ENSMUSG00000026207	11.3576	-1.79301	0.0404141	0.103516	2.26304	8.07321	4.91746	22.6238	18	12.268	protein_coding	Speg
ENSMUSG00000062729	498.811	-1.09866	2.34e-08	2.6e-07	339.456	258.343	356.024	750.012	775	514.031	protein_coding	Ppox
ENSMUSG00000062963	798.469	-1.03915	6.52e-13	1.28e-11	574.813	447.054	546.821	1096.91	1026	1099.22	protein_coding	Ufc1
ENSMUSG00000013997	926.625	-1.82511	1.05e-38	1.47e-36	375.665	384.486	463.224	1531.56	1367	1437.81	protein_coding	Nit1
ENSMUSG00000045259	17.4041	4.91559	2.28e-06	1.77e-05	28.288	24.2196	49.1746	2.74228	0	0	protein_coding	Klhdc9
ENSMUSG00000102291	7.64708	3.74989	0.00433707	0.0158859	12.4467	8.07321	22.6203	2.74228	0	0	TEC	Gm37542
ENSMUSG00000030768	3495.45	-1.45517	5.38e-40	7.94e-38	1775.36	1806.38	2023.04	5180.84	5432	4755.09	protein_coding	Disp1
ENSMUSG00000053461	121.266	-1.19232	5.88e-05	0.000348312	88.2587	81.7412	52.125	196.758	148	160.711	protein_coding	Hhipl2
ENSMUSG00000006546	11.1754	-2.68026	0.0152592	0.0465739	0	1.00915	7.86793	17.8248	6	34.3505	protein_coding	Cryba2
ENSMUSG00000026205	2442.78	1.12508	3.77e-14	8.46e-13	2759.78	4040.64	3247.49	1555.56	1332	1721.21	protein_coding	Slc23a3
ENSMUSG00000097416	25.0727	1.8075	0.00301454	0.0116032	38.4717	42.3843	36.3892	10.2835	18	4.90722	lncRNA	Gm26670
ENSMUSG00000006576	235.875	2.29359	2.15e-14	4.95e-13	212.726	563.106	400.281	88.4384	82	68.7011	protein_coding	Slc4a3
ENSMUSG00000080713	110.472	-1.15354	0.000987546	0.00436564	83.7326	78.7138	43.2736	167.279	96	193.835	protein_coding	Olfr1174
ENSMUSG00000050600	10.3876	2.55397	0.00790728	0.026684	15.8413	23.2105	13.7689	1.37114	2	6.13402	protein_coding	Zfp831
ENSMUSG00000078906	307.477	1.11607	1.35e-09	1.78e-08	407.348	429.898	423.885	182.361	183	218.371	protein_coding	Gm14444
ENSMUSG00000075119	116.291	-2.90134	2.44e-16	6.95e-15	42.9978	26.2379	13.7689	209.784	178	226.959	protein_coding	Olfr1197
ENSMUSG00000052406	806.578	-1.37608	3.15e-24	1.8e-22	424.32	481.365	439.62	1153.81	1116	1224.35	protein_coding	Rexo4
ENSMUSG00000075117	9.42011	-2.76973	0.00595499	0.0208745	2.26304	1.00915	3.93396	17.1392	15	17.1753	protein_coding	Olfr1198
ENSMUSG00000057447	13.9672	1.81286	0.0277471	0.076448	29.4196	12.1098	23.6038	6.85569	2	9.81444	protein_coding	Olfr1205
ENSMUSG00000101391	163.914	2.59783	1.12e-13	2.41e-12	414.137	148.345	280.295	33.5929	47	60.1134	protein_coding	Olfr1217
ENSMUSG00000000392	40.1225	3.46007	3.57e-09	4.43e-08	91.6532	92.8419	36.3892	6.17012	10	3.68041	protein_coding	Fap
ENSMUSG00000078878	290.601	1.28879	1.24e-08	1.44e-07	508.053	350.175	377.661	154.253	140	213.464	protein_coding	Gm14305
ENSMUSG00000087364	303.539	-2.75022	1.3e-41	2.05e-39	76.9434	76.6955	81.6298	475.099	522	588.866	protein_coding	Gm13398
ENSMUSG00000083111	97.0465	3.48201	7.49e-22	3.58e-20	224.041	163.482	147.524	18.5104	14	14.7217	unprocessed_pseudogene	Gm14421
ENSMUSG00000081590	11.1352	1.89797	0.0335148	0.0889529	15.8413	15.1373	21.6368	2.74228	9	2.45361	unprocessed_pseudogene	Gm14413
ENSMUSG00000083230	8.24657	-6.42591	2.6e-05	0.000164627	0	0	0	14.3969	13	22.0825	processed_pseudogene	Gm14158
ENSMUSG00000083817	184.241	2.28612	1.11e-11	1.89e-10	190.096	353.203	371.76	44.562	44	101.825	unprocessed_pseudogene	Gm14400
ENSMUSG00000074681	22.2124	-1.51101	0.0134529	0.0419623	15.8413	8.07321	10.8184	34.964	28	35.5773	protein_coding	Defb23
ENSMUSG00000026896	2.48797	-4.69141	0.0318009	0.0852835	0	0	0	4.11341	1	9.81444	protein_coding	Ifih1
ENSMUSG00000078866	218.221	1.23867	1.65e-07	1.57e-06	261.381	269.443	389.462	139.17	137	112.866	protein_coding	Zfp970
ENSMUSG00000095362	76.8227	1.15521	0.0016538	0.00686292	87.1271	90.8236	139.656	47.9898	34	61.3402	protein_coding	Gm14325
ENSMUSG00000074521	22.2172	-3.56279	8.46e-07	7.15e-06	4.52608	3.02745	2.95047	48.6754	41	33.1237	protein_coding	Gm14327
ENSMUSG00000074678	16.493	7.56551	1.68e-07	1.6e-06	70.1543	11.1007	17.7028	0	0	0	protein_coding	Defb25
ENSMUSG00000074519	38.9061	1.57673	0.0046593	0.0168899	33.9456	54.4941	85.5637	15.0825	10	34.3505	protein_coding	Zfp971
ENSMUSG00000059742	1970.61	1.13198	4.71e-15	1.19e-13	3247.47	2517.83	2351.53	1092.8	1240	1374.02	protein_coding	Kcnh7
ENSMUSG00000078861	3944.04	2.15439	6.56e-74	3.38e-71	7268.89	6405.08	5648.19	1385.53	1450	1506.52	protein_coding	Zfp931
ENSMUSG00000075072	30.9463	8.47904	4.32e-11	6.85e-10	45.2608	68.6222	71.7948	0	0	0	protein_coding	Olfr48
ENSMUSG00000049057	16.1407	4.70325	2.65e-06	2.03e-05	24.8935	28.2562	40.3231	1.37114	2	0	protein_coding	Olfr1257
ENSMUSG00000049149	5.48372	3.27403	0.0300381	0.0815667	2.26304	14.1281	13.7689	2.74228	0	0	protein_coding	Olfr1258
ENSMUSG00000086445	17.6681	-2.83858	0.00140631	0.00595815	11.3152	2.0183	0	41.8197	30	20.8557	lncRNA	Gm13191
ENSMUSG00000042745	98.569	1.87323	3.07e-07	2.79e-06	156.15	210.912	96.3821	31.5362	40	56.433	protein_coding	Id1
ENSMUSG00000060445	1452.26	-1.40445	2.13e-22	1.07e-20	650.625	905.208	833.017	2335.05	1974	2015.64	protein_coding	Sycp2
ENSMUSG00000086881	18.6843	2.01402	0.00378404	0.0141193	23.7619	44.4026	21.6368	6.17012	10	6.13402	lncRNA	Gm13594
ENSMUSG00000039155	83.4111	6.22358	3.55e-05	0.000219109	271.565	134.217	88.5142	6.17012	0	0	protein_coding	Cdh26
ENSMUSG00000061897	482.611	3.93309	1.06e-55	3.18e-53	1048.92	979.885	692.378	74.0414	71	29.4433	processed_pseudogene	Gm14292
ENSMUSG00000027470	26.5776	-2.61011	3.01e-05	0.000188405	4.52608	6.0549	11.8019	58.9589	45	33.1237	protein_coding	Mylk2
ENSMUSG00000057182	111.596	2.07457	2.13e-12	3.93e-11	166.334	209.903	164.243	37.7063	46	45.3918	protein_coding	Scn3a
ENSMUSG00000074673	100.89	-3.03763	4.08e-18	1.38e-16	12.4467	23.2105	29.5047	162.48	190	187.701	protein_coding	Ttll9
ENSMUSG00000026837	13.8768	1.98085	0.0148624	0.0455946	20.3674	18.1647	27.5377	2.05671	9	6.13402	protein_coding	Col5a1
ENSMUSG00000027474	18.3983	-2.16536	0.00592474	0.0207842	1.13152	4.0366	14.7524	29.4795	34	26.9897	protein_coding	Ccm2l
ENSMUSG00000008200	10133.7	1.07347	1.02e-22	5.24e-21	14347.7	14841.6	12026.1	6316.15	6393	6877.47	protein_coding	Fnbp4
ENSMUSG00000026662	517.623	1.4648	6.24e-19	2.27e-17	783.013	751.817	746.47	279.027	316	229.412	protein_coding	Sephs1
ENSMUSG00000003283	191.681	-3.17276	1.43e-19	5.49e-18	40.7348	12.1098	61.9599	379.805	350	305.474	protein_coding	Hck
ENSMUSG00000082795	59.0152	1.06542	0.00556736	0.0196525	78.075	83.7595	78.6793	49.361	36	28.2165	processed_pseudogene	Gm13193
ENSMUSG00000069188	381.597	1.00296	4.9e-09	5.97e-08	508.053	549.987	470.109	271.485	236	253.949	processed_pseudogene	Gm13192
ENSMUSG00000038980	10.9713	-1.93343	0.0471068	0.117273	6.78913	2.0183	4.91746	10.9691	35	6.13402	protein_coding	Rbbp8nl
ENSMUSG00000034848	173.29	1.09945	1.7e-06	1.35e-05	238.751	240.178	229.153	103.521	103	125.134	protein_coding	Ttc21b
ENSMUSG00000074671	5.60098	6.01402	0.000353206	0.00174605	5.65761	16.1464	11.8019	0	0	0	protein_coding	Tspyl3
ENSMUSG00000038963	1781.51	-1.30787	4.85e-20	1.92e-18	994.607	1210.98	870.39	2592.14	2771	2249.96	protein_coding	Slco4a1
ENSMUSG00000046020	147.504	1.18375	1.93e-06	1.51e-05	205.937	185.684	222.269	80.8971	97	93.2371	protein_coding	Pofut1
ENSMUSG00000046971	489.934	1.31316	3.09e-07	2.81e-06	541.999	672.094	882.191	348.269	154	341.052	protein_coding	Pla2g4f
ENSMUSG00000040812	388.624	3.59143	7.2e-70	3.34e-67	755.856	773.009	623.533	59.6445	51	68.7011	protein_coding	Agbl2
ENSMUSG00000086166	421.267	-1.80788	9.04e-17	2.69e-15	238.751	137.244	185.88	535.429	785	645.299	lncRNA	Gm14342
ENSMUSG00000038840	35.4629	-1.1442	0.0408151	0.104198	27.1565	31.2837	7.86793	48.6754	34	63.7938	protein_coding	Birc7
ENSMUSG00000033808	2384.22	4.64193	4.03e-155	1.04e-151	5131.45	4690.53	3930.03	138.485	248	166.845	protein_coding	Tmem87a
ENSMUSG00000026805	45.7539	2.32558	5.1e-06	3.71e-05	35.0772	88.8053	105.234	17.1392	16	12.268	protein_coding	Barhl1
ENSMUSG00000079502	136.572	1.0527	0.00104301	0.0045837	142.572	144.309	264.559	65.129	90	112.866	protein_coding	Cfap77
ENSMUSG00000086495	54.3417	1.2278	0.002448	0.00970153	72.4174	65.5948	90.4812	28.7939	43	25.7629	lncRNA	Gm13778
ENSMUSG00000027575	416.404	-1.14112	1.85e-09	2.38e-08	230.83	317.882	231.12	615.641	611	491.949	protein_coding	Arfgap1
ENSMUSG00000079324	92.2414	2.41945	3.98e-10	5.64e-09	212.726	136.235	119.002	39.763	31	14.7217	protein_coding	4932414N04Rik
ENSMUSG00000109667	29.8227	3.1884	2.53e-07	2.34e-06	41.8663	49.4484	69.8279	4.11341	10	3.68041	lncRNA	Gm36231
ENSMUSG00000099424	7.14229	3.47664	0.00469664	0.0170084	13.5783	13.119	12.7854	1.37114	2	0	lncRNA	Gm28641
ENSMUSG00000015619	2577.66	1.08331	8.29e-18	2.74e-16	3290.46	3647.07	3566.14	1558.3	1473	1930.99	protein_coding	Gata3
ENSMUSG00000068009	3.56229	5.36117	0.00486949	0.0175474	4.52608	5.04575	11.8019	0	0	0	protein_coding	Bpifb6
ENSMUSG00000078998	87.0389	-2.20226	9.32e-09	1.09e-07	26.025	49.4484	17.7028	154.253	119	155.804	protein_coding	Bpifa6
ENSMUSG00000037254	96.4918	1.28103	0.000116373	0.000642019	185.569	111.007	113.101	45.9331	62	61.3402	protein_coding	Itih2
ENSMUSG00000085691	875.227	1.38468	1.88e-17	6.01e-16	1285.41	1335.11	1173.3	432.594	414	610.949	lncRNA	Gm14216
ENSMUSG00000087264	37.8667	1.85768	0.000289603	0.00145809	88.2587	51.4667	38.3561	14.3969	20	14.7217	lncRNA	Gad1os
ENSMUSG00000027597	188.501	-2.27184	1.17e-16	3.42e-15	85.9956	67.6131	41.3066	342.099	329	264.99	protein_coding	Ahcy
ENSMUSG00000023216	413.308	-1.07255	1.59e-08	1.81e-07	320.221	254.306	226.203	647.863	516	515.258	protein_coding	Epb42
ENSMUSG00000053675	12.5893	2.13355	0.0103246	0.0334711	13.5783	25.2288	22.6203	3.42784	7	3.68041	protein_coding	Tgm5
ENSMUSG00000074890	705.549	-1.8061	7.49e-34	7.99e-32	290.801	317.882	332.42	1076.34	1216	999.846	protein_coding	Lcmt2
ENSMUSG00000016346	8.78354	-2.44584	0.0162012	0.048995	1.13152	3.02745	3.93396	12.3402	20	12.268	protein_coding	Kcnq2
ENSMUSG00000023206	52.4239	1.26264	0.00146571	0.00617087	69.0228	80.7321	72.7783	37.0207	28	26.9897	protein_coding	Il15ra
ENSMUSG00000038312	6359.91	-1.05177	1.94e-28	1.53e-26	4191.15	3945.78	4280.15	8416.04	8735	8591.31	protein_coding	Edem2
ENSMUSG00000027612	128.464	-1.58045	6.63e-08	6.79e-07	80.338	43.3935	69.8279	194.016	209	174.206	protein_coding	Mmp24
ENSMUSG00000058594	5172.13	-1.41242	3.39e-34	3.65e-32	3085.66	2537	2854.09	8052.01	7748	6756.01	protein_coding	Fbh1
ENSMUSG00000038751	8.15559	2.38205	0.035709	0.0937239	9.05217	24.2196	7.86793	4.11341	0	3.68041	protein_coding	Ptk6
ENSMUSG00000027579	4.5809	3.29896	0.0326681	0.087165	2.26304	9.08236	13.7689	1.37114	1	0	protein_coding	Srms
ENSMUSG00000027259	257.014	-1.48006	2.13e-13	4.43e-12	142.572	144.309	119.986	367.465	358	409.753	protein_coding	Adal
ENSMUSG00000086657	73.5305	-1.28189	0.000381056	0.00186936	46.3924	50.4575	31.4717	82.9538	106	123.907	lncRNA	Stamos
ENSMUSG00000026712	658.497	-1.70856	1.06e-28	8.5e-27	343.982	303.754	279.311	1108.56	983	932.371	protein_coding	Mrc1
ENSMUSG00000027111	3777.66	-1.15704	4.68e-21	2.05e-19	2009.58	2310.96	2694.77	4938.15	5306	5406.53	protein_coding	Itga6
ENSMUSG00000006494	563.319	-1.30225	2.05e-14	4.75e-13	303.248	313.846	358.974	941.972	781	680.877	protein_coding	Pdk1
ENSMUSG00000048222	2874.23	-1.29106	8.43e-26	5.53e-24	1857.96	1721.61	1425.08	4201.85	4210	3828.86	protein_coding	Mfap1b
ENSMUSG00000026748	858.547	-1.51955	8.22e-29	6.64e-27	434.504	434.944	463.224	1394.45	1190	1234.17	protein_coding	Plxdc2
ENSMUSG00000002103	109.993	-1.32006	1.07e-05	7.32e-05	49.7869	81.7412	57.0425	155.624	171	144.763	protein_coding	Acp2
ENSMUSG00000027257	85.5668	1.1074	0.000481578	0.00229985	123.336	102.933	123.92	51.4177	48	63.7938	protein_coding	Pacsin3
ENSMUSG00000038085	373.896	1.6238	2.73e-17	8.61e-16	672.124	474.301	546.821	178.933	170	201.196	protein_coding	Cnbd2
ENSMUSG00000056329	2.32903	4.74974	0.0466458	0.116376	0	8.07321	5.90095	0	0	0	lncRNA	1810010K12Rik
ENSMUSG00000026734	43.5145	1.87396	2.84e-05	0.000178923	62.2337	58.5307	84.5802	20.5671	18	17.1753	protein_coding	4921504E06Rik
ENSMUSG00000000823	22.2797	-1.8408	0.00397118	0.0147321	10.1837	8.07321	10.8184	21.2526	49	34.3505	protein_coding	Zfp512b
ENSMUSG00000027253	31.8441	-1.34828	0.00742113	0.0252445	18.1043	18.1647	17.7028	53.4744	37	46.6186	protein_coding	Lrp4
ENSMUSG00000108976	1513.32	-1.48267	6.61e-25	3.98e-23	784.144	733.653	875.307	2508.5	1829	2349.33	protein_coding	Gm29797
ENSMUSG00000027236	587.725	-1.63954	5.93e-21	2.56e-19	291.932	343.111	222.269	941.286	842	885.753	protein_coding	Eif3j1
ENSMUSG00000033396	151.697	-1.07492	2.05e-05	0.000132342	110.889	87.7961	94.4151	186.475	238	192.608	protein_coding	Spg11
ENSMUSG00000075284	16.7766	1.66027	0.0251359	0.0703332	27.1565	11.1007	38.3561	8.9124	9	6.13402	protein_coding	Wipf1
ENSMUSG00000027107	25.0153	-2.24029	0.000782602	0.00355603	11.3152	13.119	1.96698	45.2475	49	29.4433	protein_coding	Chrna1
ENSMUSG00000027229	23.4128	1.46088	0.0215178	0.0618379	28.288	54.4941	20.6533	16.4537	12	8.58763	protein_coding	Terb2
ENSMUSG00000002458	837.953	-2.78523	2.07e-77	1.16e-74	210.463	226.05	200.632	1589.15	1290	1511.42	protein_coding	Rgs19
ENSMUSG00000033256	702.026	-1.5418	1.52e-13	3.21e-12	263.644	294.672	517.316	1012.59	1010	1113.94	protein_coding	Shf
ENSMUSG00000039648	410.971	1.13968	6.96e-11	1.08e-09	590.654	599.436	507.481	269.429	278	220.825	protein_coding	Kyat1
ENSMUSG00000100747	26.6723	1.33691	0.0213881	0.0615263	22.6304	48.4392	43.2736	10.9691	20	14.7217	lncRNA	1700084E18Rik
ENSMUSG00000087179	74.8224	-3.27252	2.4e-15	6.24e-14	21.4989	14.1281	6.88444	128.887	134	143.536	lncRNA	5730471H19Rik
ENSMUSG00000027219	6.89971	6.31276	6.74e-05	0.000393145	13.5783	11.1007	16.7193	0	0	0	protein_coding	Slc28a2
ENSMUSG00000062175	17.6187	-3.06845	7.14e-05	0.000413895	2.26304	3.02745	5.90095	39.0774	26	29.4433	protein_coding	Tgif2
ENSMUSG00000087017	40.6001	-2.06649	1.97e-05	0.000127638	20.3674	13.119	13.7689	74.727	75	46.6186	lncRNA	4930417H01Rik
ENSMUSG00000085633	6.9217	2.72728	0.0223606	0.0637997	11.3152	10.0915	14.7524	1.37114	4	0	lncRNA	Bloc1s6os
ENSMUSG00000082163	380.918	-1.29288	2.27e-12	4.16e-11	210.463	209.903	241.939	584.79	452	586.413	processed_pseudogene	Gm14276
ENSMUSG00000026679	46.7394	1.01732	0.0201477	0.0585179	80.338	45.4118	61.9599	26.7372	39	26.9897	protein_coding	Enkur
ENSMUSG00000038628	11714.6	1.23926	1.41e-24	8.27e-23	18463	16241.3	14667.8	6893.4	6188	7834.37	protein_coding	Polr3k
ENSMUSG00000026786	376.235	-1.15408	7.95e-08	8.04e-07	290.801	194.766	214.401	415.455	639	502.99	protein_coding	Apbb1ip
ENSMUSG00000027639	2417.99	-1.12522	1.47e-24	8.56e-23	1599.97	1558.13	1402.46	3298.27	3192	3457.14	protein_coding	Samhd1
ENSMUSG00000027641	2550.44	1.73005	2.09e-60	6.91e-58	3907.14	3734.87	4116.89	1201.8	1174	1167.92	protein_coding	Rbl1
ENSMUSG00000001819	29.3418	-1.54776	0.0099767	0.0325254	6.78913	27.2471	10.8184	54.8455	42	34.3505	protein_coding	Hoxd13
ENSMUSG00000085275	21.5022	2.05562	0.00855225	0.0285157	33.9456	32.2928	37.3727	8.22683	0	17.1753	lncRNA	Gm14487
ENSMUSG00000082152	5.24426	-3.81652	0.0164852	0.0496937	1.13152	0	0.983491	15.0825	2	12.268	processed_pseudogene	Gm13655
ENSMUSG00000050737	212.898	-1.62359	9.08e-12	1.57e-10	83.7326	92.8419	135.722	315.362	305	344.732	protein_coding	Ptges
ENSMUSG00000037813	109.164	2.56178	9.29e-12	1.6e-10	176.517	125.135	259.642	45.2475	19	29.4433	protein_coding	D630003M21Rik
ENSMUSG00000075270	591.335	2.8828	2.63e-42	4.31e-40	1251.46	919.336	953.986	122.717	195	105.505	protein_coding	Pde11a
ENSMUSG00000042369	139.836	2.07332	2.18e-09	2.77e-08	274.96	230.086	171.127	26.0516	73	63.7938	protein_coding	Rbm45
ENSMUSG00000074872	85.8394	2.53449	2.47e-12	4.5e-11	162.939	144.309	130.804	15.7681	33	28.2165	protein_coding	Ctxn2
ENSMUSG00000016024	451.835	-2.03707	6.15e-33	6.25e-31	196.885	177.611	157.359	723.961	778	677.196	protein_coding	Lbp
ENSMUSG00000044405	99.1124	-1.6997	3.11e-08	3.37e-07	42.9978	54.4941	42.2901	150.14	133	171.753	protein_coding	Adig
ENSMUSG00000027204	94.5971	-1.42078	3.67e-05	0.000226144	37.3402	61.5582	55.0755	148.083	95	170.526	protein_coding	Fbn1
ENSMUSG00000058318	208.277	1.14914	3.02e-06	2.29e-05	248.935	370.358	240.955	119.289	118	152.124	protein_coding	Phf21a
ENSMUSG00000027655	389.813	-1.025	9.92e-08	9.88e-07	209.331	308.8	251.774	533.373	459	576.598	protein_coding	Dhx35
ENSMUSG00000069132	32.2772	1.31308	0.0144332	0.044528	35.0772	56.5124	47.2076	26.0516	19	9.81444	protein_coding	Nxph2
ENSMUSG00000102704	3.09093	4.08744	0.0375996	0.0977117	11.3152	4.0366	1.96698	0	0	1.2268	TEC	Gm38309
ENSMUSG00000026771	2675.37	1.91072	7.94e-46	1.47e-43	4782.94	4455.4	3440.25	1054.41	1155	1164.24	protein_coding	Spopl
ENSMUSG00000083729	4.03387	5.53621	0.00253991	0.0100229	11.3152	4.0366	8.85142	0	0	0	processed_pseudogene	Sh3d2c-ps1
ENSMUSG00000026986	5625.93	2.79565	1.03e-74	5.4e-72	10851.3	10083.4	8566.21	1246.36	1184	1824.26	protein_coding	Hnmt
ENSMUSG00000027209	48.7327	1.19727	0.00943149	0.0309834	85.9956	65.5948	52.125	35.6496	15	38.0309	protein_coding	Fam227b
ENSMUSG00000050700	22.2798	-1.5606	0.0223956	0.0638851	9.05217	16.1464	8.85142	49.361	38	12.268	protein_coding	Emilin3
ENSMUSG00000085330	33.1717	-1.41379	0.0299155	0.0812898	29.4196	23.2105	1.96698	57.5878	39	47.8454	lncRNA	Gm13417
ENSMUSG00000102591	2092.39	-1.68817	6.33e-19	2.3e-17	967.451	870.897	1133.97	3174.87	2144	4263.15	TEC	Gm38383
ENSMUSG00000027359	161.367	3.08296	4.64e-30	4.04e-28	273.828	282.562	310.783	41.1341	28	31.8969	protein_coding	Slc27a2
ENSMUSG00000086980	76.8618	-1.76178	4.39e-07	3.89e-06	35.0772	31.2837	38.3561	101.464	109	145.99	lncRNA	Gm13791
ENSMUSG00000027220	46.9262	-1.80523	0.00213246	0.00858918	35.0772	10.0915	17.7028	91.1807	22	105.505	protein_coding	Syt13
ENSMUSG00000062661	69.4762	1.44261	0.000620157	0.00288642	89.3902	137.244	76.7123	22.6238	32	58.8866	protein_coding	Ncs1
ENSMUSG00000087559	24.1253	-1.93617	0.00199526	0.00810278	7.92065	15.1373	6.88444	43.1908	25	46.6186	lncRNA	Gm13802
ENSMUSG00000055632	316.231	-1.40108	5.53e-11	8.65e-10	183.306	191.739	146.54	438.079	566	371.722	protein_coding	Hmcn2
ENSMUSG00000035576	128.416	-1.33872	9.01e-06	6.24e-05	83.7326	54.4941	80.6463	198.129	221	132.495	protein_coding	L3mbtl1
ENSMUSG00000098024	67.9095	1.20028	0.0165049	0.0497403	82.601	156.418	44.2571	37.7063	19	67.4742	lncRNA	Gm27003
ENSMUSG00000070708	41.2491	-2.94995	3.36e-06	2.53e-05	0	16.1464	11.8019	57.5878	54	107.959	protein_coding	Gtsf1l
ENSMUSG00000017943	84.6131	1.14648	0.00156043	0.00652576	79.2065	162.473	108.184	52.1032	64	41.7114	protein_coding	Gdap1l1
ENSMUSG00000017679	684.111	-1.13616	6.36e-12	1.12e-10	391.506	390.541	501.58	952.255	1064	804.784	protein_coding	Ttpal
ENSMUSG00000081719	4.6243	5.73164	0.00130315	0.00557049	15.8413	4.0366	7.86793	0	0	0	processed_pseudogene	Gm13726
ENSMUSG00000051769	71.7247	-1.22843	0.00217618	0.00874702	29.4196	29.2654	69.8279	109.691	94	98.1444	protein_coding	Wfdc15a
ENSMUSG00000016998	15.4391	7.47759	1.56e-07	1.5e-06	10.1837	32.2928	50.158	0	0	0	protein_coding	Svs4
ENSMUSG00000027009	102.306	2.95781	6.83e-18	2.28e-16	188.964	140.272	213.418	18.5104	22	30.6701	protein_coding	Itga4
ENSMUSG00000045464	606.056	-1.11272	1.87e-11	3.11e-10	313.431	384.486	450.439	771.265	842	874.712	lncRNA	2810002D19Rik
ENSMUSG00000084906	26.9816	4.35682	3.19e-09	3.97e-08	39.6032	53.485	60.9764	1.37114	4	2.45361	lncRNA	Gm13794
ENSMUSG00000017009	85.9044	1.7796	1.07e-06	8.85e-06	79.2065	152.382	167.193	37.7063	36	42.9382	protein_coding	Sdc4
ENSMUSG00000050587	44.1911	2.34418	6.23e-07	5.4e-06	67.8913	59.5399	93.4316	11.6547	13	19.6289	protein_coding	Lrrc4c
ENSMUSG00000017723	2.31192	4.73976	0.048717	0.120338	0	4.0366	9.83491	0	0	0	protein_coding	Wfdc2
ENSMUSG00000058620	110.819	-1.78494	1.5e-05	9.98e-05	49.7869	30.2745	68.8444	87.0673	148	280.938	protein_coding	Adra2b
ENSMUSG00000046338	162.599	-1.51808	4.33e-08	4.58e-07	76.9434	65.5948	110.151	269.429	267	186.474	protein_coding	Gpat2
ENSMUSG00000086453	3.02548	5.1267	0.0109967	0.0353776	2.26304	6.0549	9.83491	0	0	0	lncRNA	Gm11457
ENSMUSG00000059173	622.377	1.19852	2.6e-12	4.74e-11	1044.39	829.522	728.767	394.888	403	333.691	protein_coding	Pde1a
ENSMUSG00000085921	3138.66	-1.29435	5.79e-17	1.75e-15	2364.88	1665.1	1426.06	4483.62	4385	4507.28	lncRNA	Gm13752
ENSMUSG00000034800	108.765	-1.07	0.000301349	0.00151053	73.5489	75.6863	61.9599	172.078	154	115.32	protein_coding	Zfp661
ENSMUSG00000026975	1515.09	-2.20375	2.55e-56	7.87e-54	458.266	518.703	643.203	2577.74	2374	2518.63	protein_coding	Dph7
ENSMUSG00000039834	104.797	-1.1755	0.00315424	0.0120748	65.6282	74.6772	53.1085	154.253	221	60.1134	protein_coding	Zfp335
ENSMUSG00000085436	86.7216	1.01314	0.00739262	0.0251673	147.098	84.7687	117.035	63.7579	77	30.6701	lncRNA	Zfp335os
ENSMUSG00000027087	106.567	1.73817	9.61e-07	8.03e-06	128.993	198.803	165.226	54.8455	67	24.5361	protein_coding	Itgav
ENSMUSG00000048388	174.034	2.97646	1.89e-25	1.2e-23	350.772	332.011	245.873	52.1032	34	29.4433	protein_coding	Fam171b
ENSMUSG00000014361	1034.03	-1.08899	6.48e-09	7.74e-08	514.842	763.927	703.196	1284.76	1123	1814.44	protein_coding	Mertk
ENSMUSG00000074807	8.9263	2.70638	0.0140347	0.0434841	18.1043	16.1464	11.8019	1.37114	0	6.13402	lncRNA	Gm10762
ENSMUSG00000017652	242.821	2.15309	3.76e-12	6.76e-11	501.264	457.145	229.153	67.8713	69	132.495	protein_coding	Cd40
ENSMUSG00000027395	236.102	-2.54612	4.83e-23	2.53e-21	67.8913	66.6039	72.7783	405.171	522	282.165	protein_coding	Polr1b
ENSMUSG00000084826	7.88205	3.18558	0.0069826	0.0239333	14.7098	14.1281	13.7689	0.685569	4	0	lncRNA	AI847159
ENSMUSG00000027187	22.8222	-1.7757	0.0122536	0.0387855	20.3674	2.0183	8.85142	37.7063	41	26.9897	protein_coding	Cat
ENSMUSG00000006476	13.8349	-3.01027	0.000589178	0.0027572	1.13152	2.0183	5.90095	27.4228	22	24.5361	protein_coding	Nsmf
ENSMUSG00000118563	2143.99	2.47852	1.43e-68	6.03e-66	4302.04	3659.18	2946.54	658.146	665	633.031	unitary_pseudogene	Gm53031
ENSMUSG00000081348	28.9979	2.88469	2.93e-06	2.23e-05	42.9978	69.6314	41.3066	9.59796	8	2.45361	processed_pseudogene	Gm13878
ENSMUSG00000046085	125.487	2.95689	5.28e-16	1.46e-14	268.171	169.537	228.17	27.4228	13	46.6186	protein_coding	4931422A03Rik
ENSMUSG00000056824	5.05499	-5.72819	0.000793532	0.00360145	0	0	0	10.9691	12	7.36083	protein_coding	Zfp663
ENSMUSG00000027661	1337.24	-1.50401	4.31e-30	3.78e-28	666.466	792.183	633.368	2091.67	2002	1837.75	protein_coding	Slc2a10
ENSMUSG00000027180	2468.59	1.50703	1.45e-38	1.99e-36	3939.96	3783.31	3233.72	1271.73	1318	1264.84	protein_coding	Fbxo3
ENSMUSG00000032679	742.591	2.55542	2.02e-64	7.67e-62	1413.27	1268.5	1126.1	213.212	221	213.464	protein_coding	Cd59a
ENSMUSG00000046854	71.5876	-2.76804	1.77e-11	2.94e-10	20.3674	13.119	21.6368	157.681	83	133.722	protein_coding	Pip5kl1
ENSMUSG00000039671	1440.34	1.27199	1.96e-26	1.35e-24	2105.76	1960.78	2047.63	901.523	851	775.34	protein_coding	Zmynd8
ENSMUSG00000083856	25.0753	-1.4865	0.0103422	0.0335234	13.5783	15.1373	10.8184	28.7939	49	33.1237	processed_pseudogene	Gm13886
ENSMUSG00000026817	2.70447	-4.83441	0.0331056	0.0880989	0	0	0	8.22683	8	0	protein_coding	Ak1
ENSMUSG00000084840	6.18562	5.15446	0.00126088	0.00541372	10.1837	14.1281	11.8019	0	1	0	lncRNA	Gm11468
ENSMUSG00000087617	6.24974	2.50217	0.0444158	0.111921	6.78913	15.1373	9.83491	2.05671	0	3.68041	lncRNA	Gm14268
ENSMUSG00000042854	399.785	-1.05877	5.18e-07	4.54e-06	268.171	201.83	306.849	417.511	575	629.351	protein_coding	Trp53rkb
ENSMUSG00000016458	3.72864	3.69533	0.0477502	0.11843	2.26304	2.0183	16.7193	1.37114	0	0	protein_coding	Wt1
ENSMUSG00000059013	1224.43	-1.346	2.65e-19	1.01e-17	803.38	626.683	646.154	1925.76	1870	1474.62	protein_coding	Sh2d3c
ENSMUSG00000005973	5.35333	3.06927	0.0277644	0.0764777	6.78913	16.1464	5.90095	2.05671	0	1.2268	protein_coding	Rcn1
ENSMUSG00000026956	61.4386	-1.13715	0.00259791	0.0102204	45.2608	40.366	29.5047	73.3559	82	98.1444	protein_coding	Uap1l1
ENSMUSG00000039021	69.5763	-1.01859	0.00543591	0.0192447	49.7869	40.366	48.1911	100.093	114	65.0206	protein_coding	Ttc16
ENSMUSG00000026797	659.316	-1.1939	1.8e-09	2.32e-08	475.239	431.916	297.998	1091.43	949	710.32	protein_coding	Stxbp1
ENSMUSG00000047617	35.4896	-1.2823	0.0111946	0.0359144	22.6304	16.1464	23.6038	71.2992	40	39.2577	protein_coding	Paxx
ENSMUSG00000026792	12.4914	1.70205	0.0405083	0.103691	27.1565	14.1281	15.7359	4.11341	4	9.81444	protein_coding	Lrsam1
ENSMUSG00000015090	761.151	3.31593	1.54e-78	9.17e-76	1601.1	1430.98	1120.2	148.083	150	116.546	protein_coding	Ptgds
ENSMUSG00000027329	152.842	1.13328	6.72e-06	4.78e-05	200.279	239.169	190.797	94.6085	110	82.1959	protein_coding	Spef1
ENSMUSG00000074981	347.909	2.28881	2.56e-30	2.3e-28	692.491	527.786	511.415	106.949	120	128.814	transcribed_unitary_pseudogene	Dcdc5
ENSMUSG00000087226	46.5616	2.21923	7.08e-07	6.07e-06	82.601	84.7687	62.9434	19.8815	12	17.1753	lncRNA	Gm14015
ENSMUSG00000074575	53.9746	1.40091	0.000443102	0.00213663	75.8119	86.787	71.7948	27.4228	24	38.0309	protein_coding	Kcng1
ENSMUSG00000074968	26.4938	1.18995	0.047714	0.118386	39.6032	40.366	30.4882	19.1959	6	23.3093	protein_coding	Ano3
ENSMUSG00000079171	62.7926	1.23853	0.00295203	0.0113907	124.467	77.7046	61.9599	25.3661	48	39.2577	lncRNA	Gm13942
ENSMUSG00000084933	31.3473	1.41671	0.006125	0.0213895	38.4717	55.5033	43.2736	20.5671	18	12.268	lncRNA	Gm13962
ENSMUSG00000027079	514.075	1.01159	1.91e-07	1.8e-06	872.403	585.307	603.863	345.527	286	391.351	protein_coding	Clp1
ENSMUSG00000090073	3.01739	5.11313	0.0402784	0.103225	18.1043	0	0	0	0	0	lncRNA	Gm13538
ENSMUSG00000096690	30.3381	3.72896	1.09e-08	1.27e-07	66.7598	51.4667	50.158	2.05671	3	8.58763	unprocessed_pseudogene	Olfr1296-ps1
ENSMUSG00000027076	1064.39	1.3743	4.19e-19	1.55e-17	1278.62	1649.96	1676.85	532.687	560	688.237	protein_coding	Timm10
ENSMUSG00000093804	5.62213	5.00453	0.0034834	0.0131651	3.39456	23.2105	5.90095	0	0	1.2268	protein_coding	Olfr1303
ENSMUSG00000027075	104.805	-1.14856	8.89e-05	0.000504838	67.8913	73.668	54.092	141.913	160	131.268	protein_coding	Slc43a1
ENSMUSG00000026867	9535.64	-1.2656	1.36e-43	2.32e-41	5576.14	5731.98	5497.71	13106.7	13528	13773.3	protein_coding	Gapvd1
ENSMUSG00000052056	523.808	1.05674	2.64e-11	4.31e-10	681.176	698.332	741.552	300.965	381	339.825	protein_coding	Zfp217
ENSMUSG00000096764	38.6733	1.83528	0.000103166	0.00057602	72.4174	51.4667	57.0425	13.7114	19	18.4021	protein_coding	Gm21985
ENSMUSG00000038567	43.0544	1.63327	0.000890836	0.00399067	101.837	44.4026	49.1746	18.5104	26	18.4021	protein_coding	Cyp24a1
ENSMUSG00000085225	56.0984	1.68733	7.19e-05	0.000416514	122.204	77.7046	57.0425	27.4228	24	28.2165	lncRNA	Gm14637
ENSMUSG00000043583	316.776	1.83884	3.5e-22	1.73e-20	551.051	496.502	438.637	143.969	138	132.495	protein_coding	4930470P17Rik
ENSMUSG00000027560	194.928	2.06042	4.87e-15	1.23e-13	413.005	284.58	244.889	64.4435	78	84.6495	protein_coding	Dok5
ENSMUSG00000085905	4.8603	2.97021	0.039151	0.100905	9.05217	13.119	3.93396	2.05671	1	0	lncRNA	Gm14273
ENSMUSG00000027495	660.523	-1.02013	4.18e-13	8.39e-12	441.293	410.724	457.323	928.26	868	857.536	protein_coding	Fam210b
ENSMUSG00000075224	19.1966	-1.4017	0.0423408	0.107476	6.78913	8.07321	16.7193	27.4228	39	17.1753	protein_coding	Lrrc55
ENSMUSG00000075218	51.6487	4.15609	1.89e-15	4.96e-14	91.6532	125.135	76.7123	5.48455	6	4.90722	protein_coding	Olfr995
ENSMUSG00000110879	2.05054	4.56355	0.0472643	0.117539	2.26304	8.07321	1.96698	0	0	0	polymorphic_pseudogene	Olfr1010
ENSMUSG00000026873	144.017	-1.15306	1.75e-05	0.000114572	99.5739	85.7778	83.5967	238.578	202	154.577	protein_coding	Phf19
ENSMUSG00000027353	817.769	-2.11053	5.71e-42	9.18e-40	364.35	305.773	253.741	1385.53	1260	1337.22	protein_coding	Mcm8
ENSMUSG00000026874	85.5871	-1.99569	4.07e-09	5.01e-08	26.025	41.3752	35.4057	139.17	155	116.546	protein_coding	Hc
ENSMUSG00000083969	9.17076	-2.10254	0.0338848	0.0896677	4.52608	4.0366	1.96698	24.6805	10	9.81444	unprocessed_pseudogene	Olfr1050-ps1
ENSMUSG00000047149	88.5938	2.04141	7.99e-09	9.41e-08	143.703	123.116	159.326	21.2526	40	44.165	protein_coding	Olfr1052
ENSMUSG00000027356	56.0739	-1.42923	0.000483264	0.00230628	21.4989	31.2837	38.3561	102.15	72	71.1547	protein_coding	Fermt1
ENSMUSG00000034723	286.894	1.70875	1.79e-18	6.23e-17	494.475	397.605	425.852	130.258	137	136.175	protein_coding	Tmx4
ENSMUSG00000110912	2.12357	4.60933	0.0405404	0.103707	6.78913	2.0183	3.93396	0	0	0	protein_coding	Olfr1080
ENSMUSG00000111689	9.91979	-3.72906	0.000837771	0.00377559	2.26304	0	1.96698	20.5671	20	14.7217	protein_coding	Olfr1082
ENSMUSG00000083147	59.4368	1.7703	3.49e-06	2.62e-05	95.0478	97.8876	82.6132	23.3093	32	25.7629	unprocessed_pseudogene	Olfr1103-ps1
ENSMUSG00000075166	1308.76	2.91668	2.1e-77	1.16e-74	2743.94	2267.56	1920.76	290.681	280	349.639	protein_coding	Olfr1104
ENSMUSG00000075165	30.7258	6.68278	8.66e-09	1.02e-07	78.075	64.5856	40.3231	1.37114	0	0	protein_coding	Olfr1105
ENSMUSG00000075164	2.68176	4.94512	0.0204445	0.0592683	9.05217	6.0549	0.983491	0	0	0	protein_coding	Olfr1106
ENSMUSG00000075161	7.4667	4.48489	0.00177561	0.0073199	16.9728	10.0915	15.7359	0	2	0	protein_coding	Olfr1109
ENSMUSG00000075160	5.79309	6.05826	0.00025045	0.00128073	15.8413	9.08236	9.83491	0	0	0	protein_coding	Olfr259
ENSMUSG00000038400	40.4947	3.16076	4.25e-08	4.5e-07	58.8391	77.7046	80.6463	2.05671	9	14.7217	protein_coding	Pmepa1
ENSMUSG00000055897	73.4837	1.35872	0.000144799	0.000782804	112.021	112.016	92.4482	29.4795	52	42.9382	transcribed_unprocessed_pseudogene	Ppp4r1l-ps
ENSMUSG00000057378	2286.16	1.99343	8.91e-76	4.8e-73	3743.07	3626.89	3595.64	970.766	874	906.609	protein_coding	Ryr3
ENSMUSG00000086537	44.9448	2.60537	5.1e-07	4.48e-06	47.5239	61.5582	121.953	8.9124	15	14.7217	lncRNA	Gnasas1
ENSMUSG00000101078	81.0658	1.18092	0.00193563	0.00788968	138.046	70.6405	128.837	55.5311	32	61.3402	protein_coding	Olfr1166
ENSMUSG00000027270	168.014	1.13605	0.00182181	0.00748985	194.622	314.855	181.946	45.2475	161	110.412	protein_coding	Lamp5
ENSMUSG00000027273	87.4963	2.53106	8.41e-14	1.84e-12	158.413	156.418	133.755	31.5362	24	20.8557	protein_coding	Snap25
ENSMUSG00000044042	5054.76	-1.99571	1.53e-56	4.78e-54	1976.77	1772.07	2329.89	7230.01	8204	8815.82	protein_coding	Fmn1
ENSMUSG00000074934	4.60603	3.42689	0.0361886	0.0947572	14.7098	2.0183	8.85142	2.05671	0	0	protein_coding	Grem1
ENSMUSG00000027276	21721.5	-1.21097	4.46e-28	3.41e-26	11496.3	13918.2	13898.7	28664.3	29499	32852.6	protein_coding	Jag1
ENSMUSG00000085504	380.249	1.19851	8.59e-11	1.31e-09	605.364	514.667	471.092	256.403	234	199.969	lncRNA	Gm14055
ENSMUSG00000026879	57.2917	3.48398	1.08e-14	2.62e-13	112.021	84.7687	119.002	9.59796	11	7.36083	protein_coding	Gsn
ENSMUSG00000074766	111.936	1.89209	3.73e-10	5.32e-09	142.572	178.62	208.5	55.5311	41	45.3918	protein_coding	Ism1
ENSMUSG00000086735	34.2365	1.24173	0.0125101	0.0394358	45.2608	48.4392	51.1415	23.3093	25	12.268	lncRNA	Gm13977
ENSMUSG00000027420	1627.51	13.2326	5.75e-29	4.71e-27	2982.69	3540.1	3241.59	0.685569	0	0	protein_coding	Bfsp1
ENSMUSG00000026923	157.951	1.03145	0.000123306	0.0006764	152.755	247.242	236.038	95.9796	120	95.6908	protein_coding	Notch1
ENSMUSG00000027355	105.404	-1.1817	0.000248932	0.00127494	66.7598	81.7412	45.2406	168.65	113	157.031	protein_coding	Tmco5
ENSMUSG00000083674	99.8283	4.55894	7.98e-30	6.82e-28	184.438	201.83	188.83	10.2835	5	8.58763	transcribed_unitary_pseudogene	Zfp133-ps
ENSMUSG00000087203	130.832	1.76334	1.35e-10	2.02e-09	212.726	173.574	219.318	56.2167	52	71.1547	lncRNA	Gm13986
ENSMUSG00000040152	7.8059	6.49289	3.02e-05	0.000188895	9.05217	16.1464	21.6368	0	0	0	protein_coding	Thbs1
ENSMUSG00000027344	156.112	-1.68046	6.16e-09	7.4e-08	102.968	46.4209	73.7618	229.666	225	258.856	protein_coding	Fsip1
ENSMUSG00000092356	141.896	5.82019	4.47e-35	5.1e-33	169.728	332.011	334.387	4.11341	5	6.13402	protein_coding	Gm20532
ENSMUSG00000001768	3213.34	-1.2318	4.46e-25	2.75e-23	2039	1918.4	1799.79	4403.41	4038	5081.42	protein_coding	Rin2
ENSMUSG00000037110	591.258	1.11923	6.75e-08	6.89e-07	1016.11	692.277	721.882	437.393	264	415.887	protein_coding	Ralgapa2
ENSMUSG00000086141	142.437	2.20773	3.02e-13	6.16e-12	243.277	261.37	195.715	35.6496	45	73.6083	lncRNA	9030622O22Rik
ENSMUSG00000055177	25.8999	-1.95074	0.000707521	0.0032551	7.92065	11.1007	12.7854	36.3352	48	39.2577	protein_coding	Cstl1
ENSMUSG00000068134	2233.74	-1.27819	2.53e-23	1.36e-21	1507.19	1259.42	1146.75	3081.63	2992	3415.42	protein_coding	Zfp120
ENSMUSG00000079008	184.041	-2.5458	3.38e-22	1.67e-20	38.4717	52.4758	69.8279	289.996	348	305.474	protein_coding	Gm14124
ENSMUSG00000074731	4675.34	-1.04912	5.61e-15	1.39e-13	3740.81	2617.74	2783.28	6539.64	6423	5947.55	protein_coding	Zfp345
ENSMUSG00000083325	53.8506	1.231	0.0053728	0.0190762	74.6804	86.787	65.8939	37.0207	44	14.7217	transcribed_processed_pseudogene	Gm14121
ENSMUSG00000027332	1315.35	-2.41	5.25e-70	2.48e-67	384.717	382.468	481.911	2177.37	2369	2096.61	protein_coding	Ivd
ENSMUSG00000033080	13.3664	2.72821	0.00529719	0.0188395	27.1565	6.0549	36.3892	1.37114	8	1.2268	protein_coding	Vsx1
ENSMUSG00000027324	130.709	1.05583	9.46e-05	0.000533347	151.624	170.546	207.517	93.2374	73	88.3299	protein_coding	Rpusd2
ENSMUSG00000070730	621.101	-1.27406	2.68e-14	6.1e-13	388.112	365.313	338.321	987.219	941	706.639	protein_coding	Rmdn3
ENSMUSG00000027315	4879.25	-1.12049	6.78e-16	1.85e-14	3478.3	2375.54	3370.42	6946.18	6906	6199.04	protein_coding	Spint1
ENSMUSG00000087433	207.551	-1.68662	4.45e-12	7.95e-11	78.075	106.97	109.168	285.197	277	388.897	lncRNA	Gm14167
ENSMUSG00000046618	75.3333	1.516	5.26e-05	0.00031471	71.2858	129.171	134.738	41.1341	45	30.6701	protein_coding	Olfml2a
ENSMUSG00000086800	927.441	1.5811	1.53e-22	7.77e-21	1450.61	1264.47	1451.63	394.202	421	582.732	lncRNA	4930556L07Rik
ENSMUSG00000107699	382.228	1.13053	2.83e-10	4.09e-09	558.971	558.06	458.307	262.573	215	240.454	TEC	Gm43970
ENSMUSG00000026872	26.3723	1.15326	0.047775	0.118478	52.05	36.3294	20.6533	13.0258	19	17.1753	protein_coding	Zeb2
ENSMUSG00000100135	102.988	1.30095	0.000163463	0.000875938	167.465	143.299	127.854	35.6496	86	57.6598	lncRNA	Gm28643
ENSMUSG00000085591	45.2718	1.05548	0.0198821	0.0579717	81.4695	45.4118	56.059	20.5671	35	33.1237	lncRNA	Gm13479
ENSMUSG00000086353	489.109	1.00958	1.01e-10	1.53e-09	659.677	673.104	626.484	304.393	314	357	lncRNA	Gm13481
ENSMUSG00000082846	8.68984	4.21355	0.000968616	0.0042885	6.78913	18.1647	24.5873	1.37114	0	1.2268	processed_pseudogene	Gm13484
ENSMUSG00000086007	1068.85	-1.20519	1.8e-17	5.79e-16	631.389	636.774	670.741	1453.41	1291	1729.79	lncRNA	1700057H21Rik
ENSMUSG00000083472	77.1808	-1.24578	0.00047263	0.00226487	38.4717	49.4484	49.1746	87.7528	145	93.2371	processed_pseudogene	Gm13491
ENSMUSG00000087701	36.9271	1.52354	0.00322785	0.0123179	36.2087	64.5856	62.9434	10.9691	26	20.8557	processed_pseudogene	Gm13493
ENSMUSG00000026946	9.74495	2.28047	0.0469327	0.116865	26.025	12.1098	9.83491	0.685569	0	9.81444	protein_coding	Nmi
ENSMUSG00000086447	43.7553	1.09787	0.0194161	0.0568276	54.313	48.4392	76.7123	39.0774	17	26.9897	lncRNA	Gm13522
ENSMUSG00000083287	400.966	1.25075	3.45e-10	4.94e-09	693.623	552.005	449.455	263.258	207	240.454	processed_pseudogene	Idi1-ps1
ENSMUSG00000026826	91.8522	1.00389	0.00435287	0.0159337	105.231	159.446	104.25	78.1549	66	38.0309	protein_coding	Nr4a2
ENSMUSG00000026827	467.692	-2.93164	6.02e-29	4.91e-27	113.152	156.418	56.059	992.018	669	819.505	protein_coding	Gpd2
ENSMUSG00000087455	33.4452	-1.84628	0.000371682	0.00182841	15.8413	18.1647	9.83491	63.7579	44	49.0722	lncRNA	5330411J11Rik
ENSMUSG00000026970	134.659	1.7643	5.46e-06	3.95e-05	218.384	322.928	82.6132	59.6445	52	72.3815	protein_coding	Rbms1
ENSMUSG00000027404	816.448	-1.36065	1.83e-20	7.51e-19	528.42	443.017	402.248	1120.22	1243	1161.78	protein_coding	Snrpb
ENSMUSG00000060332	55.4436	-1.09953	0.0179815	0.0533297	52.05	21.1922	32.4552	59.6445	52	115.32	protein_coding	Tmc2
ENSMUSG00000053593	150.108	-1.82262	4.64e-07	4.09e-06	109.758	28.2562	60.9764	223.495	196	282.165	protein_coding	Fate1
ENSMUSG00000082600	10.4035	-2.69372	0.00958263	0.0314131	2.26304	6.0549	0	12.3402	16	25.7629	processed_pseudogene	Gm9673
ENSMUSG00000031344	142.322	-2.02066	2.96e-08	3.22e-07	53.1815	23.2105	92.4482	263.258	228	193.835	protein_coding	Gabrq
ENSMUSG00000090089	68.142	1.21769	0.0178247	0.05298	44.1293	54.4941	187.847	54.8455	43	24.5361	transcribed_processed_pseudogene	Magea9-ps
ENSMUSG00000085107	15.1188	2.45142	0.00312458	0.011985	42.9978	20.183	13.7689	6.85569	2	4.90722	processed_pseudogene	Gm4764
ENSMUSG00000082799	71.7536	1.905	6.79e-07	5.83e-06	145.966	90.8236	102.283	26.7372	23	41.7114	unprocessed_pseudogene	Gm14554
ENSMUSG00000095872	109.832	3.46848	1.9e-14	4.42e-13	340.588	140.272	121.953	10.2835	14	31.8969	protein_coding	Gm15128
ENSMUSG00000082464	30.8673	1.37226	0.0143698	0.0443504	53.1815	55.5033	25.5708	24.6805	14	12.268	processed_pseudogene	Rab9b-ps1
ENSMUSG00000072931	27.4454	3.19277	7.29e-07	6.22e-06	67.8913	46.4209	34.4222	5.48455	8	2.45361	protein_coding	Gm15080
ENSMUSG00000072930	74.4695	3.25337	9.82e-10	1.32e-08	156.15	161.464	85.5637	10.9691	2	30.6701	protein_coding	Gm15107
ENSMUSG00000096834	124.413	3.25049	1.22e-21	5.65e-20	248.935	218.986	205.55	12.3402	30	30.6701	protein_coding	Gm15127
ENSMUSG00000079387	22.3069	2.5141	0.000172483	0.000916847	52.05	41.3752	20.6533	6.85569	8	4.90722	protein_coding	Luzp4
ENSMUSG00000017057	13.7853	2.4713	0.0110398	0.0355065	30.5511	30.2745	9.83491	9.59796	0	2.45361	protein_coding	Il13ra1
ENSMUSG00000072923	28.5488	1.93724	0.000935687	0.00416901	55.4445	53.485	26.5543	7.54126	16	12.268	protein_coding	Gm10439
ENSMUSG00000094378	202.43	3.21263	1.74e-25	1.11e-23	366.613	317.882	409.132	29.4795	24	67.4742	protein_coding	Gm15097
ENSMUSG00000079642	13.3241	2.8449	0.00407864	0.0150656	27.1565	8.07321	35.4057	6.85569	0	2.45361	protein_coding	Gm6268
ENSMUSG00000095082	223.463	2.34611	1.76e-25	1.12e-23	394.901	355.221	368.809	60.3301	83	78.5155	protein_coding	Gm15091
ENSMUSG00000084990	220.878	1.06049	6.09e-07	5.3e-06	317.957	289.626	289.146	148.083	159	121.454	lncRNA	Gm14549
ENSMUSG00000081187	3.0756	-5.00255	0.0278044	0.076574	0	0	0	0	16	2.45361	processed_pseudogene	3110067C02Rik
ENSMUSG00000109368	538.643	1.80989	3.97e-21	1.75e-19	947.083	627.692	939.234	239.949	208	269.897	protein_coding	Gm45015
ENSMUSG00000031365	30.9126	1.48001	0.00841429	0.0281124	40.7348	30.2745	65.8939	22.6238	10	15.9485	protein_coding	Zfp275
ENSMUSG00000033737	5.38093	-3.29566	0.0346097	0.0912629	0	0	2.95047	19.8815	7	2.45361	protein_coding	Fndc3c1
ENSMUSG00000073010	26.1478	1.25353	0.0469243	0.116865	32.8141	58.5307	18.6863	8.22683	19	19.6289	protein_coding	Gm5127
ENSMUSG00000049929	12.9868	3.82915	0.000551103	0.00259738	45.2608	20.183	6.88444	0.685569	0	4.90722	protein_coding	Lpar4
ENSMUSG00000081131	2.78801	4.99857	0.0313798	0.0844182	14.7098	2.0183	0	0	0	0	processed_pseudogene	Gm14833
ENSMUSG00000031239	182.456	5.23532	4.44e-06	3.27e-05	685.702	293.663	86.5472	2.74228	4	22.0825	protein_coding	Itm2a
ENSMUSG00000081194	19.1414	2.14929	0.00294629	0.0113727	39.6032	13.119	41.3066	8.9124	7	4.90722	processed_pseudogene	Gm8424
ENSMUSG00000080942	17.5886	-1.31905	0.0459009	0.114889	11.3152	10.0915	8.85142	26.7372	24	24.5361	processed_pseudogene	Zfp36l1-ps
ENSMUSG00000063663	455.694	1.2554	3.81e-10	5.43e-09	541.999	761.909	623.533	255.032	337	214.691	protein_coding	Brwd3
ENSMUSG00000086629	786.401	1.59892	7.33e-22	3.52e-20	1277.49	1224.1	1042.5	340.728	349	484.588	lncRNA	2810403D21Rik
ENSMUSG00000081793	12.5367	2.1278	0.0342419	0.0904372	32.8141	18.1647	10.8184	10.9691	0	2.45361	processed_pseudogene	5730416F02Rik
ENSMUSG00000031245	671.892	1.71986	4.92e-19	1.81e-17	1270.7	1100.98	720.899	313.991	296	328.784	protein_coding	Hmgn5
ENSMUSG00000031246	718.661	2.44664	1.78e-07	1.69e-06	1907.74	1067.68	668.774	278.341	187	202.423	protein_coding	Sh3bgrl
ENSMUSG00000036502	128.997	-2.68938	1.09e-15	2.9e-14	41.8663	23.2105	39.3396	297.537	215	157.031	protein_coding	Tmem255a
ENSMUSG00000016327	5.26299	3.44064	0.0189574	0.0557033	16.9728	8.07321	3.93396	1.37114	0	1.2268	protein_coding	Atp1b4
ENSMUSG00000087390	2.86598	-4.90434	0.0180055	0.053353	0	0	0	2.74228	12	2.45361	lncRNA	Gm7598
ENSMUSG00000002007	51.0339	-2.45193	5.96e-08	6.15e-07	11.3152	22.2013	13.7689	106.949	71	80.9691	protein_coding	Srpk3
ENSMUSG00000034551	34.3454	1.98426	0.000389896	0.00190828	64.4967	47.4301	52.125	13.7114	5	23.3093	protein_coding	Hdx
ENSMUSG00000084287	201.293	1.4789	1e-06	8.33e-06	375.665	236.141	277.344	128.887	56	133.722	processed_pseudogene	Gm14576
ENSMUSG00000041229	1484.96	-1.00585	7.12e-15	1.75e-13	977.634	1023.28	961.854	1999.12	2223	1724.89	protein_coding	Phf8
ENSMUSG00000067441	4.12072	5.56451	0.00263596	0.010342	14.7098	7.06405	2.95047	0	0	0	protein_coding	H2ab1
ENSMUSG00000058670	11.2008	-2.3751	0.0219139	0.0627581	9.05217	0	1.96698	19.1959	10	26.9897	protein_coding	4932411N23Rik
ENSMUSG00000086244	36.2446	1.65695	0.00290546	0.0112413	46.3924	48.4392	70.8114	27.4228	6	18.4021	lncRNA	4930558G05Rik
ENSMUSG00000034480	215.516	1.08451	6.56e-06	4.68e-05	323.615	295.681	257.675	100.093	159	157.031	protein_coding	Diaph2
ENSMUSG00000016150	174.088	1.58152	1.65e-09	2.13e-08	310.037	245.224	229.153	109.691	67	83.4227	protein_coding	Tenm1
ENSMUSG00000045284	15.1271	3.00383	0.000426738	0.00206936	21.4989	30.2745	29.5047	5.48455	4	0	protein_coding	Dcaf12l1
ENSMUSG00000101233	57.6219	1.52695	0.000707787	0.00325568	124.467	85.7778	47.2076	35.6496	33	19.6289	lncRNA	Gm29242
ENSMUSG00000067377	46.5374	1.49369	0.00122151	0.00527213	74.6804	80.7321	51.1415	32.9073	14	25.7629	protein_coding	Tspan6
ENSMUSG00000087403	2251.67	1.17674	1.25e-19	4.81e-18	3599.37	3034.52	2731.15	1295.04	1352	1497.93	protein_coding	Kantr
ENSMUSG00000037005	144.627	4.01761	8.77e-25	5.22e-23	435.636	223.022	159.326	18.5104	19	12.268	protein_coding	Xpnpep2
ENSMUSG00000063785	2333.85	1.11235	6.15e-21	2.64e-19	3605.03	3013.32	2957.36	1522.65	1424	1480.75	protein_coding	Utp14a
ENSMUSG00000041633	28.3283	3.62804	1.72e-07	1.64e-06	65.6282	61.5582	29.5047	1.37114	7	4.90722	protein_coding	Kctd12b
ENSMUSG00000086316	231.218	1.39281	2.09e-11	3.44e-10	374.534	318.892	311.767	128.887	133	120.227	protein_coding	Nbdy
ENSMUSG00000046550	36.8974	2.60092	1.46e-06	1.18e-05	61.1021	47.4301	80.6463	5.48455	12	14.7217	protein_coding	Spin2c
ENSMUSG00000079350	6.77964	6.28943	0.000123349	0.000676478	9.05217	6.0549	25.5708	0	0	0	protein_coding	Magea8
ENSMUSG00000055746	12.4825	2.23103	0.0090868	0.0300129	23.7619	22.2013	15.7359	2.74228	8	2.45361	protein_coding	Magea2
ENSMUSG00000082560	26.2243	-1.16042	0.0453045	0.113716	15.8413	19.1739	13.7689	37.7063	50	20.8557	processed_pseudogene	Gm15157
ENSMUSG00000025283	2004.16	1.72063	3.82e-31	3.61e-29	3859.62	2728.74	2638.71	965.281	926	906.609	protein_coding	Sat1
ENSMUSG00000055109	217.831	1.90395	3.73e-13	7.55e-12	453.74	264.397	311.767	72.6703	94	110.412	protein_coding	Gm15155
ENSMUSG00000084298	1016.8	-1.0741	5.03e-08	5.27e-07	749.067	475.31	740.569	1543.9	1002	1589.94	processed_pseudogene	Gm14331
ENSMUSG00000057457	33.5203	1.54387	0.00176867	0.00729386	42.9978	56.5124	50.158	17.8248	14	19.6289	protein_coding	Phex
ENSMUSG00000082025	7.06715	6.34452	9.92e-05	0.000556638	22.6304	4.0366	15.7359	0	0	0	processed_pseudogene	Gm14359
ENSMUSG00000031266	62.248	1.4559	0.000313288	0.00156442	98.4423	75.6863	98.3491	21.9382	30	49.0722	protein_coding	Gla
ENSMUSG00000025658	123.682	1.17709	5.98e-05	0.000353668	186.701	137.244	189.814	58.2734	94	76.0619	protein_coding	Cnksr2
ENSMUSG00000083127	4.43243	5.67089	0.00158347	0.00660898	13.5783	9.08236	3.93396	0	0	0	processed_pseudogene	Gm15189
ENSMUSG00000046269	342.611	-1.34248	1.13e-09	1.5e-08	132.388	225.041	223.252	476.47	563	435.516	protein_coding	Usp27x
ENSMUSG00000031397	134.159	3.34851	3.35e-24	1.91e-22	305.511	209.903	219.318	33.5929	17	19.6289	protein_coding	Tktl1
ENSMUSG00000009941	5.74681	6.05138	0.000361359	0.00178255	6.78913	6.0549	21.6368	0	0	0	protein_coding	Nxf2
ENSMUSG00000052676	4.42388	5.66825	0.00147791	0.0062143	13.5783	7.06405	5.90095	0	0	0	protein_coding	Zmat1
ENSMUSG00000072964	50.151	1.22285	0.01809	0.0535555	118.81	31.2837	59.993	19.8815	28	42.9382	protein_coding	Bhlhb9
ENSMUSG00000036109	322.385	1.84583	1.3e-20	5.46e-19	574.813	446.045	490.762	120.66	145	157.031	protein_coding	Mbnl3
ENSMUSG00000055780	74.2499	-1.89339	1.05e-07	1.04e-06	31.6826	36.3294	26.5543	129.573	95	126.361	protein_coding	Usp26
ENSMUSG00000031119	101.147	1.11806	0.00435734	0.0159469	211.594	99.9059	104.25	51.4177	98	41.7114	protein_coding	Gpc4
ENSMUSG00000031303	168.013	-1.3353	3.93e-07	3.51e-06	63.3652	107.979	114.085	235.836	239	247.815	protein_coding	Map3k15
ENSMUSG00000081684	1574.06	9.15321	3.1e-141	6.52e-138	3128.66	3362.49	2935.72	4.11341	6	7.36083	processed_pseudogene	Rps2-ps13
ENSMUSG00000051579	3255.68	6.49239	2.68e-26	1.82e-24	4973.04	6495.9	7850.23	34.2784	134	46.6186	protein_coding	Tceal8
ENSMUSG00000031144	3.78226	3.55658	0.0338194	0.0895664	9.05217	6.0549	5.90095	0.685569	1	0	protein_coding	Syp
ENSMUSG00000061082	202.123	1.13457	1.3e-06	1.06e-05	251.198	338.065	242.922	110.377	134	136.175	protein_coding	Plac1
ENSMUSG00000044550	46.3001	2.41092	5.47e-08	5.68e-07	78.075	73.668	81.6298	13.0258	13	18.4021	protein_coding	Tceal3
ENSMUSG00000080321	2.40205	4.79112	0.0269316	0.0745827	4.52608	2.0183	7.86793	0	0	0	processed_pseudogene	Gm14644
ENSMUSG00000081477	2.82818	-4.90283	0.0289784	0.0792653	0	0	0	10.9691	6	0	unprocessed_pseudogene	Gm7916
ENSMUSG00000031425	31.8085	1.69804	0.00156479	0.00654031	54.313	53.485	37.3727	9.59796	14	22.0825	protein_coding	Plp1
ENSMUSG00000083249	14.4506	2.35806	0.0065454	0.0225952	41.8663	14.1281	16.7193	6.85569	1	6.13402	unprocessed_pseudogene	Gm14623
ENSMUSG00000044348	142.867	2.38979	4.16e-19	1.55e-17	242.146	256.324	220.302	40.4486	44	53.9794	protein_coding	Slc25a53
ENSMUSG00000059203	84.6193	1.02921	0.0210429	0.0607066	155.018	74.6772	112.118	66.5002	81	18.4021	protein_coding	Il1rapl2
ENSMUSG00000031271	28.0469	6.41287	1.09e-07	1.08e-06	110.889	33.302	21.6368	0	0	2.45361	protein_coding	Serpina7
ENSMUSG00000032806	2.99743	-4.96537	0.0141607	0.0438275	0	0	0	6.17012	2	9.81444	protein_coding	Slc10a3
ENSMUSG00000042515	6.66848	2.84109	0.0404339	0.103555	24.8935	9.08236	0.983491	1.37114	0	3.68041	protein_coding	Pwwp3b
ENSMUSG00000067878	42.9011	1.73836	0.000136892	0.000743356	67.8913	76.6955	53.1085	15.0825	25	19.6289	protein_coding	Map7d3
ENSMUSG00000031298	55.1754	-3.21632	2.98e-08	3.24e-07	1.13152	7.06405	23.6038	135.057	82	82.1959	protein_coding	Adgrg2
ENSMUSG00000031131	584.555	-1.50726	3.44e-19	1.29e-17	294.196	250.269	367.826	839.822	894	861.217	protein_coding	Vgll1
ENSMUSG00000084066	53.0919	1.38969	0.00545367	0.0192953	102.968	80.7321	48.1911	46.6187	29	11.0412	unprocessed_pseudogene	Xlr4d-ps
ENSMUSG00000032750	3221.04	1.38102	1.61e-24	9.33e-23	5611.21	3961.93	4391.29	1693.36	1908	1760.46	protein_coding	Gab3
ENSMUSG00000031134	47.3903	2.39919	3.16e-05	0.00019687	95.0478	89.8144	53.1085	2.74228	24	19.6289	protein_coding	Rbmx
ENSMUSG00000079584	3200.77	1.04316	4.2e-11	6.66e-10	5491.27	4218.25	3221.92	2110.18	2194	1969.02	protein_coding	Tm9sf5
ENSMUSG00000067860	22.297	2.9801	0.000168065	0.000897072	44.1293	54.4941	20.6533	9.59796	0	4.90722	protein_coding	Zic3
ENSMUSG00000080254	3.09063	4.13577	0.0306352	0.0828867	7.92065	4.0366	5.90095	0.685569	0	0	processed_pseudogene	Fam220-ps
ENSMUSG00000073094	362.615	1.34957	8.82e-13	1.7e-11	582.733	550.996	429.786	220.753	189	202.423	protein_coding	Smim9
ENSMUSG00000031137	493.676	3.16139	4.11e-52	1.11e-49	1133.78	783.101	749.42	109.005	107	79.7423	protein_coding	Fgf13
ENSMUSG00000031198	36.7785	2.66619	6.54e-07	5.65e-06	66.7598	47.4301	75.7288	5.48455	13	12.268	protein_coding	Fundc2
ENSMUSG00000059493	218.842	1.78832	9.03e-13	1.74e-11	411.874	288.617	315.701	74.727	97	125.134	protein_coding	Nhs
ENSMUSG00000040855	4273.41	-1.78941	2.3e-49	5.17e-47	1950.74	1714.55	2086.97	6341.51	6073	7473.69	protein_coding	Reps2
ENSMUSG00000031274	561.429	1.93537	1.9e-14	4.42e-13	1062.5	1099.97	509.448	246.805	283	166.845	protein_coding	Col4a5
ENSMUSG00000054667	53.5513	2.35692	2.37e-06	1.83e-05	108.626	117.061	42.2901	12.3402	14	26.9897	protein_coding	Irs4
ENSMUSG00000031202	59.6411	1.53714	0.00053379	0.002524	65.6282	67.6131	133.755	40.4486	32	18.4021	protein_coding	Rab39b
ENSMUSG00000031353	55688.3	-1.46843	8.77e-47	1.77e-44	28818.7	27637.6	32236.9	80618.1	77049	87769.3	protein_coding	Rbbp7
ENSMUSG00000087396	6.87142	2.59343	0.0264424	0.0733948	19.2359	8.07321	7.86793	1.37114	1	3.68041	lncRNA	4933407K13Rik
ENSMUSG00000082675	1538.23	-1.41439	2.49e-20	1.01e-18	632.52	909.245	974.64	2266.49	2118	2328.47	processed_pseudogene	Gm6382
ENSMUSG00000083576	2.59943	4.8975	0.03854	0.0996094	13.5783	2.0183	0	0	0	0	processed_pseudogene	Gm16411
ENSMUSG00000085757	19.2418	3.30287	0.000157763	0.000847355	32.8141	51.4667	19.6698	0.685569	1	9.81444	lncRNA	Tslrn1
ENSMUSG00000016382	409.955	1.54558	3.48e-08	3.75e-07	958.398	443.017	429.786	191.274	160	277.258	protein_coding	Pls3
ENSMUSG00000077650	40.0971	1.47952	0.00201184	0.00816009	74.6804	59.5399	42.2901	15.0825	22	26.9897	snoRNA	Gm23320
ENSMUSG00000039278	148.017	2.063	9.65e-13	1.85e-11	191.227	243.205	280.295	40.4486	63	69.9279	protein_coding	Pcsk1n
ENSMUSG00000031160	249.965	1.4121	3.27e-07	2.96e-06	328.141	496.502	267.51	172.078	146	89.5567	protein_coding	Eras
ENSMUSG00000025246	22.9742	1.99651	0.00581748	0.0204326	30.5511	41.3752	37.3727	1.37114	10	17.1753	protein_coding	Tbl1x
ENSMUSG00000073077	2872.57	-1.2803	1.07e-19	4.14e-18	1948.48	1561.16	1518.51	4556.98	3370	4280.32	protein_coding	Cfap47
ENSMUSG00000042225	618.408	1.06676	3.44e-11	5.51e-10	823.747	775.028	912.68	427.795	332	439.196	protein_coding	Ammecr1
ENSMUSG00000083695	65.0049	-1.65075	0.00145193	0.0061206	44.1293	5.04575	45.2406	110.377	92	93.2371	protein_coding	Rnf138rt1
ENSMUSG00000083518	66.0438	-2.60531	1.73e-10	2.55e-09	19.2359	17.1556	19.6698	144.655	79	116.546	processed_pseudogene	Gm9429
ENSMUSG00000039231	25.2054	-3.95988	1.66e-07	1.59e-06	0	3.02745	5.90095	58.2734	46	38.0309	protein_coding	Suv39h1
ENSMUSG00000035847	128.099	1.12387	0.000189832	0.00099694	149.361	170.546	208.5	104.206	82	53.9794	protein_coding	Ids
ENSMUSG00000081212	12.8335	2.94232	0.000780641	0.00354781	24.8935	21.1922	21.6368	1.37114	3	4.90722	processed_pseudogene	Gm6964
ENSMUSG00000055188	24.9439	1.21617	0.0410543	0.104646	36.2087	47.4301	20.6533	10.9691	16	18.4021	lncRNA	Rbm3os
ENSMUSG00000052372	3041.68	1.19102	3.67e-15	9.37e-14	4676.58	3661.2	4349	1469.86	1830	2263.45	protein_coding	Il1rapl1
ENSMUSG00000031168	210.364	-1.12514	1.72e-06	1.36e-05	112.021	130.18	154.408	325.645	232	307.928	protein_coding	Ebp
ENSMUSG00000119580	39.531	1.81352	0.000140851	0.000763423	63.3652	45.4118	75.7288	17.8248	14	20.8557	snRNA	U6
ENSMUSG00000035277	146.933	1.0973	0.000106107	0.000591014	203.674	180.638	218.335	128.887	74	76.0619	protein_coding	Arx
ENSMUSG00000087640	23.1027	1.25324	0.0356926	0.0936917	40.7348	23.2105	33.4387	10.2835	15	15.9485	lncRNA	Gm14798
ENSMUSG00000079509	32.4221	1.66461	0.00188039	0.00768481	37.3402	64.5856	45.2406	10.2835	15	22.0825	protein_coding	Zfx
ENSMUSG00000082496	190.211	1.45817	1.2e-07	1.17e-06	171.991	327.974	336.354	97.3508	107	100.598	processed_pseudogene	Gm6798
ENSMUSG00000085880	46.3265	-1.52348	0.00270654	0.0105724	44.1293	17.1556	10.8184	61.7012	73	71.1547	processed_pseudogene	Gm15229
ENSMUSG00000000402	1653.64	-1.33815	1.24e-22	6.34e-21	1117.94	833.558	862.522	2469.42	2424	2214.38	protein_coding	Egfl6
ENSMUSG00000082406	713.177	-1.9899	6.23e-37	7.67e-35	328.141	278.526	254.724	1179.86	1011	1226.8	processed_pseudogene	Gm5401
ENSMUSG00000073062	62.8566	1.43422	0.000998718	0.00440745	65.6282	112.016	96.3821	24.6805	22	56.433	protein_coding	Zxdb
ENSMUSG00000109459	17.809	-4.31085	4.94e-06	3.6e-05	1.13152	0	3.93396	37.7063	42	22.0825	lncRNA	Gm39526
ENSMUSG00000082776	96.3063	-1.2534	4.17e-05	0.000254657	56.5761	46.4209	67.8609	146.712	129	131.268	processed_pseudogene	Gm7061
ENSMUSG00000047344	103.615	5.84456	5.65e-27	4.04e-25	281.749	149.354	180.962	6.17012	1	2.45361	protein_coding	Lancl3
ENSMUSG00000087522	258.779	-3.98646	7.44e-50	1.72e-47	23.7619	43.3935	24.5873	451.104	432	577.825	processed_pseudogene	Gm371
ENSMUSG00000015342	113.202	1.01885	0.000266042	0.00135269	140.309	149.354	165.226	81.5827	63	79.7423	protein_coding	Xk
ENSMUSG00000086008	563.574	1.80211	0.000866925	0.00389637	1227.7	742.735	656.972	122.717	397	234.32	lncRNA	Gm8817
ENSMUSG00000049775	31.0268	2.30779	0.00145975	0.00614797	81.4695	39.3569	34.4222	8.9124	22	0	protein_coding	Tmsb4x
ENSMUSG00000040522	212.324	1.93794	0.0044112	0.0161065	458.266	391.55	161.293	156.31	55	51.5258	protein_coding	Tlr8
ENSMUSG00000025742	74.2235	2.99684	2.88e-11	4.67e-10	150.492	180.638	63.9269	11.6547	19	19.6289	protein_coding	Prps2
ENSMUSG00000031174	2901.1	-1.25964	1.3e-23	7.11e-22	1825.14	1548.04	1755.53	4385.58	3504	4388.28	protein_coding	Rpgr
ENSMUSG00000080298	12.6964	2.21571	0.0121183	0.0384203	31.6826	24.2196	6.88444	5.48455	3	4.90722	processed_pseudogene	Gm14807
ENSMUSG00000031173	34.5029	1.26102	0.0151207	0.0462305	42.9978	61.5582	41.3066	21.9382	11	28.2165	protein_coding	Otc
ENSMUSG00000008035	38.5472	-1.07334	0.0212377	0.0611696	32.8141	24.2196	17.7028	53.4744	54	49.0722	protein_coding	Mid1ip1
ENSMUSG00000035299	454.456	2.26685	2.17e-37	2.73e-35	709.464	782.092	769.09	183.047	153	130.041	protein_coding	Mid1
ENSMUSG00000040363	610.19	1.39352	7.18e-13	1.41e-11	887.113	854.751	907.762	324.96	240	446.557	protein_coding	Bcor
ENSMUSG00000083486	79.1728	-2.18563	1.17e-08	1.35e-07	20.3674	45.4118	19.6698	133	129	127.588	processed_pseudogene	Gm14521
ENSMUSG00000081461	22.574	1.35718	0.0380142	0.0985789	47.5239	18.1647	31.4717	11.6547	7	19.6289	processed_pseudogene	Rpl30-ps11
ENSMUSG00000085891	109.596	1.17875	5.67e-05	0.000336867	186.701	138.254	131.788	74.0414	63	63.7938	lncRNA	Gm14634
ENSMUSG00000081923	7.1228	2.61913	0.023863	0.0673491	10.1837	10.0915	16.7193	2.74228	3	0	processed_pseudogene	Gm9062
ENSMUSG00000100714	15.7773	1.84283	0.0103106	0.0334303	29.4196	21.1922	23.6038	7.54126	8	4.90722	lncRNA	2010308F09Rik
ENSMUSG00000059327	221.654	-1.68731	5.21e-13	1.03e-11	96.1793	116.052	103.267	415.455	280	318.969	protein_coding	Eda
ENSMUSG00000025038	2416.18	-1.39003	2.9e-19	1.1e-17	1701.81	1041.44	1261.82	3529.99	3273	3689	protein_coding	Efhc2
ENSMUSG00000037358	23.6455	-1.96781	0.00265648	0.0104094	6.78913	13.119	8.85142	41.1341	18	53.9794	protein_coding	Dipk2b
ENSMUSG00000073274	37.1743	1.32807	0.00987629	0.032248	83.7326	36.3294	39.3396	19.8815	18	25.7629	lncRNA	Gm14636
ENSMUSG00000068149	71.1753	2.02937	1.09e-08	1.26e-07	117.678	127.153	98.3491	28.1083	30	25.7629	protein_coding	Tex13c3
ENSMUSG00000031297	2.82002	5.01964	0.0260347	0.072463	9.05217	0	7.86793	0	0	0	protein_coding	Slc7a3
ENSMUSG00000118509	3.57818	-5.22959	0.0130072	0.0407337	0	0	0	11.6547	0	9.81444	unprocessed_pseudogene	Gm39500
ENSMUSG00000031302	86.1559	-1.46945	1.67e-05	0.000109992	38.4717	45.4118	53.1085	113.119	165	101.825	protein_coding	Nlgn3
ENSMUSG00000051537	2.77835	-4.85811	0.0319648	0.0856339	0	0	0	6.85569	0	9.81444	transcribed_processed_pseudogene	Gm5124
ENSMUSG00000081475	24.0323	3.87821	8.73e-08	8.76e-07	30.5511	46.4209	58.026	2.74228	4	2.45361	processed_pseudogene	Gm14558
ENSMUSG00000031089	28.3292	5.03166	1.99e-09	2.55e-08	52.05	66.6039	47.2076	4.11341	0	0	protein_coding	Slc6a14
ENSMUSG00000118511	27.4317	1.49554	0.00928645	0.030559	54.313	23.2105	44.2571	15.7681	16	11.0412	processed_pseudogene	Gm53006
ENSMUSG00000036769	223.99	1.27848	4.12e-09	5.07e-08	348.509	310.818	294.064	150.14	130	110.412	protein_coding	Wdr44
ENSMUSG00000068113	1445.18	-3.64041	3.96e-93	3.06e-90	242.146	148.345	253.741	2997.31	2268	2761.54	protein_coding	Tesl1
ENSMUSG00000090102	1422.68	-1.58943	5.63e-17	1.71e-15	862.219	539.896	726.8	1979.92	1662	2765.22	protein_coding	Tesl2
ENSMUSG00000050232	1357.16	-2.7334	3.6e-83	2.45e-80	322.484	426.871	314.717	2440.63	2273	2365.28	protein_coding	Cxcr3
ENSMUSG00000046774	33.0584	-1.56904	0.00294037	0.0113574	15.8413	16.1464	17.7028	34.2784	42	72.3815	protein_coding	8030474K03Rik
ENSMUSG00000087462	57.145	1.01067	0.0146355	0.0450143	112.021	58.5307	59.0095	42.5053	34	36.8041	lncRNA	Gm2200
ENSMUSG00000079479	45.6432	1.89685	7.7e-05	0.000443662	37.3402	91.8327	86.5472	18.5104	20	19.6289	protein_coding	Gm9112
ENSMUSG00000081240	101.907	1.41463	3.58e-05	0.000221008	115.415	130.18	197.682	43.8764	47	77.2887	unprocessed_pseudogene	Gm16511
ENSMUSG00000031323	79.17	1.30475	0.000152919	0.000823823	109.758	122.107	106.217	50.7321	31	55.2062	protein_coding	Dmrtc1a
ENSMUSG00000097571	10.0603	1.95249	0.0352556	0.0926915	12.4467	10.0915	25.5708	4.79898	5	2.45361	lncRNA	Jpx
ENSMUSG00000084076	18.4565	3.49489	6.73e-06	4.79e-05	37.3402	23.2105	41.3066	3.42784	3	2.45361	processed_pseudogene	Gm14600
ENSMUSG00000067835	172.504	-1.21658	7.18e-07	6.13e-06	118.81	94.8602	97.3656	200.186	249	274.804	lncRNA	Gm14661
ENSMUSG00000106515	46.3866	-3.41986	6.39e-10	8.78e-09	4.52608	13.119	5.90095	67.1858	60	127.588	lncRNA	Gm30382
ENSMUSG00000054426	40.1035	1.3094	0.0101742	0.0330484	50.9185	56.5124	63.9269	15.7681	40	13.4948	lncRNA	A930005H10Rik
ENSMUSG00000046999	10.0452	2.80707	0.0329685	0.0878249	11.3152	0	41.3066	2.74228	0	4.90722	protein_coding	1110032F04Rik
ENSMUSG00000056900	214.657	-2.00353	1.19e-16	3.49e-15	88.2587	107.979	60.9764	340.728	333	357	protein_coding	Usp13
ENSMUSG00000027963	63.2535	1.18521	0.00337555	0.0128076	89.3902	108.988	64.9104	28.1083	55	33.1237	protein_coding	Extl2
ENSMUSG00000027778	1250.16	-1.50967	9.94e-33	9.92e-31	629.126	603.472	715.981	1768.77	1833	1950.62	protein_coding	Ift80
ENSMUSG00000028137	28.5471	-1.44147	0.0125514	0.0395391	11.3152	10.0915	24.5873	38.3919	55	31.8969	protein_coding	Celf3
ENSMUSG00000102525	35.6928	1.23407	0.00995277	0.0324656	44.1293	52.4758	53.1085	16.4537	21	26.9897	processed_pseudogene	Gm37784
ENSMUSG00000104588	105.5	-1.92239	1.15e-10	1.73e-09	46.3924	49.4484	36.3892	169.336	156	175.433	lncRNA	Gm43666
ENSMUSG00000027790	72.2212	6.08344	7.96e-20	3.12e-18	159.544	175.592	92.4482	2.74228	3	0	protein_coding	Sis
ENSMUSG00000081355	43.6421	3.46653	4.56e-11	7.2e-10	52.05	91.8327	96.3821	8.22683	6	7.36083	unprocessed_pseudogene	Gm15264
ENSMUSG00000104301	28.53	1.2988	0.0193726	0.056729	32.8141	34.3111	55.0755	21.9382	16	11.0412	protein_coding	Wdr49
ENSMUSG00000028009	44.7533	1.09536	0.0165796	0.0499068	78.075	58.5307	47.2076	39.0774	26	19.6289	lncRNA	1700061I17Rik
ENSMUSG00000106342	34.7615	-1.33512	0.0276163	0.0761603	18.1043	29.2654	11.8019	61.0156	16	72.3815	lncRNA	Gm42891
ENSMUSG00000104448	49.398	1.34342	0.00248046	0.00981671	92.7847	77.7046	42.2901	30.165	24	29.4433	lncRNA	Gm37256
ENSMUSG00000105475	139.858	-1.08809	3.1e-05	0.000193583	81.4695	98.8968	87.5307	159.738	214	197.516	lncRNA	4930431L21Rik
ENSMUSG00000103817	2.7641	4.99293	0.0165743	0.0498975	4.52608	10.0915	1.96698	0	0	0	processed_pseudogene	Gm6680
ENSMUSG00000084370	20.7598	-1.46052	0.0178788	0.0530795	11.3152	12.1098	9.83491	31.5362	34	25.7629	processed_pseudogene	Gm15442
ENSMUSG00000028007	643.169	1.25037	2.36e-10	3.44e-09	1223.17	813.375	680.576	363.352	397	381.536	protein_coding	Snx7
ENSMUSG00000068957	3.48436	3.57971	0.0473346	0.117651	4.52608	10.0915	4.91746	1.37114	0	0	lncRNA	4930589L23Rik
ENSMUSG00000098097	39.7898	1.0524	0.0167188	0.0502474	56.5761	51.4667	53.1085	26.0516	27	24.5361	lncRNA	6530403H02Rik
ENSMUSG00000028133	100.606	2.97484	4.68e-16	1.3e-14	213.858	180.638	141.623	21.2526	34	12.268	protein_coding	Rwdd3
ENSMUSG00000105265	1732.71	-1.27713	7.33e-19	2.65e-17	1018.37	937.501	1079.87	2436.51	2014	2909.98	lncRNA	Sox2ot
ENSMUSG00000114832	77.3472	1.54857	0.000440109	0.0021253	168.597	109.997	68.8444	61.0156	36	19.6289	lncRNA	Gm21388
ENSMUSG00000054942	57.5005	-1.14027	0.00840278	0.0280916	20.3674	50.4575	36.3892	58.2734	101	78.5155	protein_coding	Miga1
ENSMUSG00000028132	91.3345	-1.83663	1.7e-07	1.62e-06	50.9185	40.366	28.5212	107.634	139	181.567	protein_coding	Tlcd4
ENSMUSG00000027955	114.426	-1.14495	4.87e-05	0.000293381	74.6804	70.6405	68.8444	182.361	133	157.031	protein_coding	Gask1b
ENSMUSG00000105813	2.2434	4.69196	0.0381238	0.0987415	3.39456	9.08236	0.983491	0	0	0	TEC	Gm42928
ENSMUSG00000105092	36.4778	-1.62964	0.00168474	0.00698007	15.8413	20.183	17.7028	77.4693	57	30.6701	lncRNA	Gm42468
ENSMUSG00000028015	9.18965	3.0613	0.0144416	0.044548	13.5783	6.0549	29.5047	0	6	0	protein_coding	Ctso
ENSMUSG00000027712	786.552	-1.49402	8.13e-21	3.46e-19	492.212	404.669	340.288	1135.99	1085	1261.16	protein_coding	Anxa5
ENSMUSG00000033910	61.7375	1.10107	0.006366	0.022065	112.021	89.8144	51.1415	43.1908	35	39.2577	protein_coding	Gucy1a1
ENSMUSG00000039058	1265.24	1.30896	4.09e-13	8.22e-12	2378.46	1724.64	1307.06	776.064	728	677.196	protein_coding	Ak5
ENSMUSG00000039037	2.32303	-4.60955	0.0337129	0.0893148	0	0	0	5.48455	6	2.45361	protein_coding	St6galnac5
ENSMUSG00000037325	1339.21	-1.17889	6.81e-16	1.86e-14	936.9	711.451	813.347	1807.85	1636	2129.73	protein_coding	Bbs7
ENSMUSG00000102692	89.8974	-1.16846	0.00063809	0.00296215	69.0228	55.5033	41.3066	95.2941	120	158.258	protein_coding	Dchs2
ENSMUSG00000005493	2017.64	-1.16794	1.52e-24	8.84e-23	1320.49	1265.47	1142.82	2794.38	2658	2924.7	protein_coding	Msh4
ENSMUSG00000050315	37.8267	1.4531	0.00332458	0.0126349	48.6554	45.4118	71.7948	19.8815	13	28.2165	protein_coding	Synpo2
ENSMUSG00000104960	23.652	1.6354	0.00550776	0.0194629	41.8663	36.3294	29.5047	14.3969	10	9.81444	lncRNA	Snhg8
ENSMUSG00000028360	686.388	-1.34822	3.69e-18	1.25e-16	433.373	355.221	373.727	1070.17	859	1026.84	protein_coding	Slc44a5
ENSMUSG00000106423	22.4578	7.04305	1.47e-07	1.42e-06	72.4174	26.2379	35.4057	0.685569	0	0	lncRNA	Gm42825
ENSMUSG00000027971	238.852	-1.68543	1.16e-13	2.49e-12	97.3108	108.988	132.771	345.527	313	435.516	protein_coding	Ndst4
ENSMUSG00000097532	143.854	1.40087	1.92e-06	1.5e-05	222.91	138.254	265.543	89.8095	73	73.6083	transcribed_unprocessed_pseudogene	Gm4349
ENSMUSG00000027719	4.67526	-5.61827	0.00179846	0.00740488	0	0	0	9.59796	16	2.45361	protein_coding	Adad1
ENSMUSG00000084754	12.1072	-3.46269	0.00130159	0.00556589	0	0	5.90095	20.5671	29	17.1753	lncRNA	Gm12532
ENSMUSG00000040086	25.2689	1.23448	0.0269747	0.0746664	29.4196	37.3386	39.3396	12.3402	16	17.1753	protein_coding	Tnni3k
ENSMUSG00000104826	3883.72	1.82882	1.39e-49	3.2e-47	7030.14	5478.68	5672.78	1606.29	1673	1841.43	lncRNA	Gm42947
ENSMUSG00000085084	18.0925	3.94651	9.19e-06	6.36e-05	35.0772	35.3203	31.4717	0.685569	6	0	lncRNA	4930570G19Rik
ENSMUSG00000050533	72.6091	2.12029	1.13e-06	9.32e-06	143.703	113.025	98.3491	41.1341	10	29.4433	processed_pseudogene	Gm9845
ENSMUSG00000028109	454.934	2.92599	9.57e-43	1.59e-40	854.299	772	785.809	87.7528	150	79.7423	protein_coding	Hormad1
ENSMUSG00000028179	1832.69	1.28148	2.6e-17	8.23e-16	2816.36	2794.34	2182.37	1231.28	864	1107.8	protein_coding	Cth
ENSMUSG00000025757	1923.45	-1.01798	1.32e-13	2.82e-12	1508.32	1156.49	1152.65	2852.65	2482	2388.59	protein_coding	Hspa4l
ENSMUSG00000028107	535.288	-1.66665	5.43e-17	1.66e-15	347.377	217.977	205.55	858.332	855	727.495	protein_coding	Tars2
ENSMUSG00000106053	36.3511	1.60458	0.00183596	0.00753517	50.9185	63.5765	50.158	26.0516	9	18.4021	lncRNA	Gm20752
ENSMUSG00000028173	962.083	1.09552	1.75e-12	3.24e-11	1380.46	1343.18	1206.74	597.131	504	740.99	protein_coding	Wls
ENSMUSG00000045934	11.5206	-2.66058	0.00322334	0.0123027	4.52608	2.0183	2.95047	16.4537	26	17.1753	protein_coding	Mtmr11
ENSMUSG00000104051	23.8372	1.59144	0.0088278	0.0293037	44.1293	30.2745	33.4387	17.1392	7	11.0412	TEC	Gm38128
ENSMUSG00000081058	22.0373	-1.44974	0.0177606	0.0528167	13.5783	12.1098	9.83491	30.165	42	24.5361	protein_coding	H3c15
ENSMUSG00000105447	11.7485	2.8076	0.00232533	0.00927091	21.4989	18.1647	21.6368	2.05671	1	6.13402	lncRNA	Gm43653
ENSMUSG00000100799	2.63574	-4.76925	0.0404526	0.103577	0	0	0	0	6	9.81444	lncRNA	1700027H10Rik
ENSMUSG00000106245	16.6778	2.30434	0.00260735	0.0102436	14.7098	34.3111	34.4222	6.17012	8	2.45361	lncRNA	Gm43824
ENSMUSG00000074236	86.5285	-1.06549	0.00231388	0.00923159	61.1021	38.3477	68.8444	133	132	85.8763	processed_pseudogene	Gm9387
ENSMUSG00000093507	774.715	1.20133	1.91e-18	6.63e-17	996.87	1150.43	1091.68	473.043	448	488.268	lncRNA	Gm20627
ENSMUSG00000103940	215.106	1.07661	8e-06	5.6e-05	348.509	301.736	224.236	113.804	149	153.351	TEC	Gm38227
ENSMUSG00000102181	44.7632	2.48255	3.35e-07	3.03e-06	74.6804	72.6588	79.6628	6.85569	20	14.7217	lncRNA	Gm37190
ENSMUSG00000050936	231.55	-1.51482	1.47e-12	2.75e-11	126.73	114.034	119.002	316.047	316	397.485	lncRNA	Gm42743
ENSMUSG00000015947	236.461	1.2932	3.23e-09	4.02e-08	322.484	323.937	359.958	132.315	112	168.072	protein_coding	Fcgr1
ENSMUSG00000038403	21.6195	-1.35753	0.0325348	0.0869097	14.7098	8.07321	13.7689	31.5362	42	19.6289	protein_coding	Hjv
ENSMUSG00000028024	36.1107	-1.02222	0.0453227	0.113737	23.7619	13.119	34.4222	45.2475	40	60.1134	protein_coding	Enpep
ENSMUSG00000041977	416.808	-1.38715	9.61e-14	2.09e-12	192.359	266.416	233.087	693.11	554	561.876	protein_coding	Arhgef11
ENSMUSG00000090210	75.1938	-1.04958	0.0142201	0.0439703	24.8935	38.3477	83.5967	114.49	115	74.8351	protein_coding	Itga10
ENSMUSG00000058952	250.789	1.05174	3.68e-05	0.00022657	451.477	334.029	231.12	187.16	166	134.948	protein_coding	Cfi
ENSMUSG00000037161	31.2019	3.17373	0.000119758	0.000659124	3.39456	93.851	70.8114	4.11341	4	11.0412	protein_coding	Mgarp
ENSMUSG00000028100	88.9168	-1.43664	0.00103955	0.00456936	40.7348	18.1647	84.5802	106.949	115	168.072	protein_coding	Nudt17
ENSMUSG00000037111	21.1277	-2.05159	0.00226187	0.0090506	5.65761	6.0549	12.7854	26.0516	48	28.2165	protein_coding	Setd7
ENSMUSG00000104401	41.2836	1.25317	0.014324	0.0442503	81.4695	50.4575	42.2901	24.6805	12	36.8041	lncRNA	Gm20750
ENSMUSG00000028071	23.33	-1.42948	0.0207583	0.0600409	18.1043	6.0549	13.7689	28.7939	34	39.2577	protein_coding	Sh2d2a
ENSMUSG00000028096	973.753	-1.30521	1.65e-21	7.52e-20	626.863	531.822	525.184	1425.3	1271	1462.35	protein_coding	Gpr89
ENSMUSG00000057123	70.9043	1.44913	0.00010154	0.000568037	67.8913	129.171	114.085	37.0207	38	39.2577	protein_coding	Gja5
ENSMUSG00000004885	4601.5	-1.19869	1.27e-24	7.45e-23	2739.41	2787.27	2852.12	6316.15	7310	5604.04	protein_coding	Crabp2
ENSMUSG00000106270	153.446	1.46096	2.7e-09	3.4e-08	237.619	232.105	206.533	89.8095	81	73.6083	lncRNA	C820005J03Rik
ENSMUSG00000106280	105.095	-1.72401	5.62e-09	6.78e-08	49.7869	53.485	43.2736	166.593	142	175.433	lncRNA	Gm42880
ENSMUSG00000104445	130.544	-1.01978	0.000275033	0.001392	65.6282	81.7412	111.134	183.047	181	160.711	protein_coding	Rhbg
ENSMUSG00000040969	25.8572	1.42	0.0251022	0.070256	45.2608	49.4484	18.6863	21.2526	7	13.4948	protein_coding	Arhgef38
ENSMUSG00000001420	114.883	1.56203	9.46e-06	6.54e-05	104.1	218.986	192.764	67.8713	70	35.5773	protein_coding	Tmem79
ENSMUSG00000083222	27.8731	-1.73518	0.00309761	0.0118914	15.8413	12.1098	10.8184	37.7063	65	25.7629	unprocessed_pseudogene	Gm12427
ENSMUSG00000082185	60.6585	2.12674	1.2e-07	1.17e-06	74.6804	116.052	105.234	23.9949	17	26.9897	processed_pseudogene	Gm12428
ENSMUSG00000027871	135.785	1.4199	9.55e-08	9.55e-07	238.751	173.574	180.962	74.0414	75	72.3815	protein_coding	Hsd3b1
ENSMUSG00000041423	1405.26	-1.07698	6.77e-17	2.03e-15	859.956	913.281	939.234	2038.88	2024	1656.19	protein_coding	Paqr6
ENSMUSG00000074489	108.6	1.47144	7.25e-06	5.12e-05	138.046	184.675	154.408	41.8197	48	84.6495	protein_coding	Bglap3
ENSMUSG00000096792	22.8369	2.71409	0.000163004	0.000873681	49.7869	25.2288	43.2736	1.37114	10	7.36083	unprocessed_pseudogene	Gm21956
ENSMUSG00000074486	8.43579	2.42369	0.0180582	0.0534818	12.4467	15.1373	14.7524	1.37114	2	4.90722	protein_coding	Bglap2
ENSMUSG00000074483	14.5428	5.42472	2.1e-05	0.000135205	29.4196	12.1098	43.2736	0	0	2.45361	protein_coding	Bglap
ENSMUSG00000027751	10349.5	1.11637	2.39e-34	2.6e-32	14051.2	14424.8	14017.7	6292.15	6647	6664	protein_coding	Supt20
ENSMUSG00000104779	2.96994	-4.96544	0.0130863	0.0409622	0	0	0	8.9124	4	4.90722	processed_pseudogene	Gm43559
ENSMUSG00000027867	72.6078	1.12425	0.00695346	0.0238369	125.599	122.107	51.1415	40.4486	62	34.3505	protein_coding	Spag17
ENSMUSG00000027796	778.096	1.30859	3.24e-16	9.13e-15	1330.67	1078.78	917.597	467.558	436	437.969	protein_coding	Smad9
ENSMUSG00000027793	4.51659	3.54222	0.0304814	0.0825479	6.78913	6.0549	11.8019	0	0	2.45361	protein_coding	Ccna1
ENSMUSG00000106589	41.241	3.77447	5.41e-11	8.46e-10	75.8119	81.7412	71.7948	2.05671	5	11.0412	lncRNA	4931419H13Rik
ENSMUSG00002076185	28.7499	-1.34096	0.0320098	0.0857347	26.025	16.1464	6.88444	32.9073	66	24.5361	miRNA	NA
ENSMUSG00000105449	25.6524	1.51569	0.0118427	0.0376755	50.9185	35.3203	28.5212	20.5671	10	8.58763	TEC	Gm43379
ENSMUSG00000086224	681.044	2.72779	6.3e-46	1.19e-43	1325.01	1375.47	848.753	167.964	174	195.062	lncRNA	2700069I18Rik
ENSMUSG00000081440	2.32903	4.74974	0.0466458	0.116376	0	8.07321	5.90095	0	0	0	processed_pseudogene	Gm12464
ENSMUSG00000097032	39.5318	1.68864	0.000322276	0.00160618	47.5239	69.6314	63.9269	21.2526	14	20.8557	lncRNA	4930539J05Rik
ENSMUSG00000086923	12.521	1.88737	0.0186739	0.05501	18.1043	21.1922	19.6698	4.79898	4	7.36083	lncRNA	4930406D18Rik
ENSMUSG00000025255	497.5	2.0729	2.54e-33	2.65e-31	935.768	733.653	741.552	176.191	204	193.835	protein_coding	Zfhx4
ENSMUSG00000103538	25.6581	3.54987	1e-07	9.97e-07	36.2087	45.4118	59.993	3.42784	4	4.90722	unprocessed_pseudogene	Olfr289-ps1
ENSMUSG00000027499	24.9579	1.19245	0.0377979	0.0981061	39.6032	37.3386	27.5377	16.4537	19	9.81444	protein_coding	Pkia
ENSMUSG00000033233	17.3806	-2.1404	0.0117012	0.0372765	13.5783	0	5.90095	32.9073	20	31.8969	protein_coding	Trim45
ENSMUSG00000097804	154.746	1.24252	2.17e-06	1.69e-05	225.173	233.114	192.764	69.2425	99	109.186	lncRNA	Gm16685
ENSMUSG00000086564	74.4386	-1.23595	0.0013963	0.00592277	52.05	29.2654	52.125	106.263	137	69.9279	protein_coding	Cd101
ENSMUSG00000028164	233.093	2.57644	2.13e-30	1.94e-28	381.323	395.587	419.951	56.9022	81	63.7938	protein_coding	Manba
ENSMUSG00000106070	5.49313	-5.84582	0.000503269	0.0023931	0	0	0	9.59796	16	7.36083	lncRNA	Gm43135
ENSMUSG00000008601	328.461	-1.94365	6.73e-24	3.77e-22	131.256	133.208	142.606	581.362	537	445.33	protein_coding	Rab25
ENSMUSG00000027531	105.246	1.30307	8.84e-05	0.000501899	182.175	140.272	126.87	67.8713	37	77.2887	protein_coding	Impa1
ENSMUSG00000027797	541.562	1.61268	2.83e-18	9.65e-17	712.858	1023.28	711.064	251.604	250	300.567	protein_coding	Dclk1
ENSMUSG00000039795	334.561	1.00455	1.56e-08	1.78e-07	461.661	419.807	457.323	203.614	238	226.959	protein_coding	Zfand1
ENSMUSG00000103735	7.41085	-2.63106	0.0242683	0.0682353	2.26304	0	3.93396	16.4537	12	9.81444	processed_pseudogene	Gm38317
ENSMUSG00000046818	56.5831	-2.06318	0.000744709	0.00339851	52.05	10.0915	3.93396	101.464	64	107.959	protein_coding	Ddit4l
ENSMUSG00000105427	1156.65	1.40319	2.2e-23	1.19e-21	1731.23	1567.21	1740.78	741.786	559	599.907	lncRNA	Gm31678
ENSMUSG00000039717	2800.36	1.4023	1.53e-21	7.01e-20	5030.74	3693.49	3466.81	1624.8	1351	1635.33	protein_coding	Ralyl
ENSMUSG00000037894	376.449	1.64084	7.08e-14	1.56e-12	642.704	507.603	557.639	162.48	138	250.268	protein_coding	H2az1
ENSMUSG00000104675	66.373	1.98678	1.14e-07	1.12e-06	108.626	113.025	97.3656	33.5929	26	19.6289	lncRNA	Gm43689
ENSMUSG00000105296	7.74462	2.79793	0.0126704	0.0398489	21.4989	9.08236	9.83491	1.37114	1	3.68041	lncRNA	Gm19708
ENSMUSG00000105003	20.0532	2.10407	0.00178985	0.00737464	23.7619	41.3752	32.4552	8.9124	4	9.81444	lncRNA	Gm40055
ENSMUSG00000053054	11.6131	-3.00755	0.0104135	0.0337262	7.92065	0	0	14.3969	40	7.36083	protein_coding	Adh6a
ENSMUSG00000037797	41.0054	1.62373	0.000345821	0.0017143	73.5489	57.5216	55.0755	21.9382	22	15.9485	protein_coding	Adh4
ENSMUSG00000027556	44.2153	1.16673	0.0151765	0.0463765	88.2587	58.5307	36.3892	23.3093	22	36.8041	protein_coding	Car1
ENSMUSG00000078783	218.39	2.59521	4.21e-28	3.24e-26	431.11	354.212	339.304	58.9589	74	52.7526	protein_coding	Gm9733
ENSMUSG00000074677	228.851	2.44635	9.3e-17	2.76e-15	483.16	285.59	394.38	98.7219	72	39.2577	protein_coding	Sirpb1c
ENSMUSG00002076321	102.344	1.09646	0.00536532	0.0190568	109.758	185.684	122.936	81.5827	27	87.1031	miRNA	NA
ENSMUSG00000104411	80.1649	-1.19311	0.000623452	0.00290059	54.313	56.5124	35.4057	88.4384	131	115.32	lncRNA	Gm30340
ENSMUSG00000102886	28.962	1.85022	0.00128478	0.00550111	59.9706	51.4667	24.5873	13.0258	10	14.7217	lncRNA	Gm30667
ENSMUSG00000027849	113.595	2.0315	1.35e-12	2.55e-11	196.885	188.711	162.276	47.3043	41	45.3918	protein_coding	Syt6
ENSMUSG00000078620	2.20877	-4.53532	0.0398563	0.102382	0	0	0	4.79898	6	2.45361	protein_coding	Gm10964
ENSMUSG00000106505	12.2857	2.90345	0.0033975	0.0128825	15.8413	24.2196	25.5708	6.85569	0	1.2268	lncRNA	Gm32693
ENSMUSG00000047674	86.3196	-1.24883	0.000247895	0.00127019	70.1543	46.4209	37.3727	135.743	108	120.227	protein_coding	Pdha2
ENSMUSG00000089737	54.3061	1.0831	0.00456611	0.016604	66.7598	75.6863	78.6793	32.9073	35	36.8041	lncRNA	Gm15688
ENSMUSG00000027761	4353.12	-1.36005	4.13e-23	2.18e-21	2802.78	2238.3	2281.7	6303.12	5224	7268.82	protein_coding	Aadac
ENSMUSG00000068923	1997.32	1.02014	1.71e-12	3.17e-11	2620.6	2930.57	2479.38	1523.33	1386	1044.01	protein_coding	Syt11
ENSMUSG00000044165	83.0124	1.28241	0.000198626	0.00104006	106.363	127.153	119.986	48.6754	64	31.8969	protein_coding	Bcl2l15
ENSMUSG00000027763	244.235	1.03383	0.000134744	0.00073238	452.608	261.37	271.444	193.33	110	176.66	protein_coding	Mbnl1
ENSMUSG00000103473	65.9368	-1.16428	0.0262023	0.0728504	30.5511	47.4301	43.2736	29.4795	67	177.887	lncRNA	Gm37696
ENSMUSG00000027820	194.056	1.3168	5.56e-09	6.71e-08	281.749	275.498	274.394	126.83	93	112.866	protein_coding	Mme
ENSMUSG00000058388	469.064	-2.44123	8.3e-40	1.2e-37	141.44	116.052	179.979	817.198	804	755.712	protein_coding	Phtf1
ENSMUSG00000105504	40.1812	-1.59006	0.00141121	0.00597397	11.3152	17.1556	31.4717	63.0723	69	49.0722	protein_coding	Gbp5
ENSMUSG00000101897	18.5241	1.5931	0.017787	0.0528884	37.3402	26.2379	19.6698	6.85569	10	11.0412	lncRNA	Gm29137
ENSMUSG00000103441	46.1526	3.02539	3.95e-09	4.87e-08	84.8641	101.924	59.993	8.22683	17	4.90722	transcribed_processed_pseudogene	7530428D23Rik
ENSMUSG00000106321	9.80168	2.20068	0.0339691	0.0898671	20.3674	20.183	7.86793	5.48455	0	4.90722	lncRNA	Gm43674
ENSMUSG00000106019	64.5935	2.35432	6.89e-06	4.88e-05	135.783	115.043	74.7453	31.5362	28	2.45361	lncRNA	Gm43672
ENSMUSG00000105195	103.22	-1.01146	0.00278654	0.0108373	96.1793	42.3843	66.8774	113.119	156	144.763	lncRNA	Gm43584
ENSMUSG00000002233	28.2083	-2.19571	0.000594347	0.00277858	14.7098	2.0183	13.7689	57.5878	37	44.165	protein_coding	Rhoc
ENSMUSG00000103275	18.9919	2.60463	0.000477982	0.00228437	35.0772	28.2562	34.4222	2.74228	11	2.45361	unprocessed_pseudogene	Gm36983
ENSMUSG00000063887	3454.24	1.22872	1.17e-30	1.08e-28	5252.52	4457.42	4817.14	2064.25	2051	2083.11	protein_coding	Nlgn1
ENSMUSG00000028048	86.7014	-1.27904	9.75e-05	0.000548427	47.5239	44.4026	59.993	126.145	144	98.1444	protein_coding	Gba
ENSMUSG00000002227	11722.6	-2.76988	2.04e-123	2.78e-120	3512.24	2690.4	2793.11	21047	19452	20841	protein_coding	Mov10
ENSMUSG00000105652	10.0145	3.44727	0.00347779	0.0131503	9.05217	41.3752	4.91746	2.74228	2	0	lncRNA	4930519L02Rik
ENSMUSG00000070372	1952.43	-1.27966	7.86e-18	2.61e-16	1422.32	1035.39	960.871	2732.68	2565	2998.31	protein_coding	Capza1
ENSMUSG00000106210	2.93833	4.03461	0.0370357	0.0964736	5.65761	6.0549	4.91746	0	1	0	lncRNA	1700001N15Rik
ENSMUSG00000105324	10.3154	5.89872	6.37e-05	0.000374	31.6826	18.1647	10.8184	0	0	1.2268	lncRNA	Gm42705
ENSMUSG00000028266	146.343	2.51119	1.91e-19	7.3e-18	222.91	307.791	216.368	42.5053	48	40.4845	protein_coding	Lmo4
ENSMUSG00000042784	14.1858	-3.01781	0.000426874	0.00206958	3.39456	3.02745	2.95047	20.5671	38	17.1753	protein_coding	Muc1
ENSMUSG00000027824	53.4613	3.25837	1.65e-08	1.87e-07	135.783	65.5948	88.5142	2.74228	22	6.13402	protein_coding	Vmn2r1
ENSMUSG00000091572	24.7645	2.17389	0.00581611	0.0204309	93.9163	9.08236	18.6863	7.54126	12	7.36083	protein_coding	Vmn2r3
ENSMUSG00000062127	1327.52	-1.85112	2.91e-28	2.26e-26	661.94	599.436	469.125	2365.9	2253	1615.7	protein_coding	Cttnbp2nl
ENSMUSG00000040896	92.0494	1.46881	2.52e-05	0.000159888	158.413	143.299	105.234	67.1858	34	44.165	protein_coding	Kcnd3
ENSMUSG00000027953	39.1158	-1.40646	0.00338551	0.0128391	21.4989	14.1281	28.5212	54.8455	47	68.7011	protein_coding	Slc50a1
ENSMUSG00000056025	327.499	-1.37124	9.46e-09	1.11e-07	251.198	123.116	174.078	415.455	546	455.144	protein_coding	Clca3a1
ENSMUSG00000097584	70.3506	1.45772	4.89e-05	0.000294159	99.5739	111.007	99.3326	45.9331	27	39.2577	lncRNA	1700125G22Rik
ENSMUSG00000028040	399.918	-1.0128	4.24e-08	4.5e-07	239.882	289.626	266.526	634.837	500	468.639	protein_coding	Efna4
ENSMUSG00000051136	4.74743	5.77087	0.000950548	0.00422304	13.5783	6.0549	8.85142	0	0	0	protein_coding	Ghsr
ENSMUSG00000068547	6.41424	-3.09401	0.0160302	0.0485686	0	1.00915	2.95047	13.7114	11	9.81444	protein_coding	Clca4a
ENSMUSG00000028255	78.9622	-1.18493	0.000871604	0.00391427	37.3402	61.5582	45.2406	92.5518	96	141.083	protein_coding	Clca1
ENSMUSG00000074579	599.873	1.35795	2.5e-17	7.92e-16	953.872	868.879	768.106	375.692	299	333.691	protein_coding	Lekr1
ENSMUSG00000036960	3.03609	-4.98886	0.0117483	0.0374111	0	0	0	6.85569	4	7.36083	protein_coding	Clca2
ENSMUSG00000097183	47.4732	2.5388	2.14e-05	0.000137387	73.5489	65.5948	102.283	2.74228	10	30.6701	lncRNA	Gm17501
ENSMUSG00000027896	41.6523	-1.34582	0.00271557	0.0106047	26.025	20.183	24.5873	66.5002	66	46.6186	protein_coding	Slc16a4
ENSMUSG00000106359	22.5493	-1.33641	0.0491683	0.121245	20.3674	10.0915	7.86793	13.7114	44	39.2577	TEC	4930554G22Rik
ENSMUSG00000040600	789.363	-2.30084	5.36e-36	6.4e-34	351.903	207.885	240.955	1422.56	1356	1156.88	protein_coding	Eps8l3
ENSMUSG00000086968	48.5891	-1.56727	0.000450886	0.0021683	35.0772	20.183	18.6863	87.7528	55	74.8351	lncRNA	4933431E20Rik
ENSMUSG00000027947	42.7881	1.26493	0.0249433	0.0698871	32.8141	117.061	31.4717	30.165	17	28.2165	protein_coding	Il6ra
ENSMUSG00000004035	34.3236	1.08081	0.0362373	0.0948632	47.5239	52.4758	40.3231	31.5362	12	22.0825	protein_coding	Gstm7
ENSMUSG00000040562	17.1545	-1.81926	0.0192037	0.0563056	6.78913	2.0183	13.7689	16.4537	32	31.8969	protein_coding	Gstm2
ENSMUSG00000058135	15.3077	-2.01471	0.0215243	0.061849	0	10.0915	7.86793	15.0825	22	36.8041	protein_coding	Gstm1
ENSMUSG00000087357	17.7432	7.67558	1.44e-08	1.65e-07	33.9456	28.2562	44.2571	0	0	0	lncRNA	Gm12498
ENSMUSG00000105552	12.9541	1.89831	0.0296701	0.0808138	15.8413	24.2196	20.6533	2.74228	2	12.268	lncRNA	Gm19710
ENSMUSG00000036745	143.474	-3.81294	3.94e-06	2.93e-05	2.26304	24.2196	30.4882	291.367	288	224.505	protein_coding	Ttll7
ENSMUSG00000027889	305.979	-1.59525	2e-13	4.18e-12	124.467	144.309	187.847	529.945	469	380.309	protein_coding	Ampd2
ENSMUSG00000104444	13.6885	5.53443	1.66e-05	0.000109131	33.9456	23.2105	23.6038	1.37114	0	0	lncRNA	Gm33051
ENSMUSG00000009108	564.669	-1.70127	2.86e-22	1.43e-20	200.279	295.681	299.965	898.781	837	856.31	protein_coding	Gnat2
ENSMUSG00000048796	65.4806	1.2119	0.000946298	0.00420657	82.601	102.933	88.5142	39.763	30	49.0722	protein_coding	Cyb561d1
ENSMUSG00000028184	147.671	-1.37328	6.51e-07	5.63e-06	84.8641	103.943	58.026	217.325	190	231.866	protein_coding	Adgrl2
ENSMUSG00000074653	335.042	3.60852	6.58e-48	1.4e-45	614.416	769.982	475.026	53.4744	63	34.3505	protein_coding	Lrrc31
ENSMUSG00000027940	1170.36	-1.07109	8.61e-15	2.1e-13	786.407	811.357	666.807	1628.23	1402	1727.34	protein_coding	Tpm3
ENSMUSG00000088185	2.55864	4.87591	0.0373321	0.0971145	11.3152	4.0366	0	0	0	0	scaRNA	Scarna2
ENSMUSG00000027660	61.0921	3.17344	1.87e-08	2.11e-07	150.492	148.345	30.4882	9.59796	8	19.6289	protein_coding	Skil
ENSMUSG00000069072	32.4044	1.08767	0.0360589	0.0944818	37.3402	35.3203	59.993	26.0516	21	14.7217	protein_coding	Slc7a14
ENSMUSG00000103998	198.469	-1.07999	3.76e-05	0.000231226	105.231	135.226	142.606	332.501	290	185.247	lncRNA	Gm38025
ENSMUSG00000040339	149.142	1.15582	0.000110869	0.000614435	205.937	249.26	162.276	102.835	58	116.546	protein_coding	Fam102b
ENSMUSG00000027880	50.7803	3.04764	1.74e-09	2.24e-08	89.3902	106.97	75.7288	8.9124	20	3.68041	protein_coding	Slc25a54
ENSMUSG00000040322	39.9005	2.83415	2.82e-08	3.08e-07	63.3652	76.6955	70.8114	14.3969	8	6.13402	protein_coding	Slc25a24
ENSMUSG00000083717	4.7501	4.04187	0.0215977	0.0620291	19.2359	1.00915	6.88444	1.37114	0	0	processed_pseudogene	Gm13865
ENSMUSG00000049300	19.0695	1.64739	0.0178618	0.0530476	31.6826	17.1556	37.3727	5.48455	8	14.7217	protein_coding	Prmt6
ENSMUSG00000042306	227.611	-1.09521	7.91e-08	8.01e-07	153.887	141.281	140.639	327.702	293	309.155	protein_coding	S100a14
ENSMUSG00000074264	129.417	1.45437	5.21e-08	5.44e-07	186.701	178.62	202.599	62.3868	64	82.1959	protein_coding	Amy1
ENSMUSG00000042124	4.97535	5.84482	0.00179841	0.00740488	2.26304	2.0183	25.5708	0	0	0	protein_coding	Lce1f
ENSMUSG00000103084	2.07093	4.57653	0.0442379	0.111595	3.39456	7.06405	1.96698	0	0	0	protein_coding	Gm38119
ENSMUSG00000103628	8.48856	3.1128	0.00668033	0.0229993	6.78913	23.2105	15.7359	2.74228	0	2.45361	processed_pseudogene	Gm37361
ENSMUSG00000078657	2.39863	-4.65081	0.0291545	0.0796342	0	0	0	5.48455	4	4.90722	protein_coding	Crnn
ENSMUSG00000027965	23.9939	1.33918	0.0242037	0.068095	31.6826	40.366	31.4717	15.0825	18	7.36083	protein_coding	Olfm3
ENSMUSG00000027908	29.6039	1.4135	0.0232127	0.0658266	81.4695	20.183	27.5377	13.7114	20	14.7217	protein_coding	Tchhl1
ENSMUSG00000104135	71.4326	2.53839	1.06e-11	1.81e-10	127.862	99.9059	137.689	18.5104	25	19.6289	processed_pseudogene	Gm36953
ENSMUSG00000027907	233.987	1.73151	5.18e-15	1.3e-13	385.849	399.624	293.08	99.4075	118	107.959	protein_coding	S100a11
ENSMUSG00000060256	3.1486	5.18489	0.0172433	0.0514974	0	8.07321	10.8184	0	0	0	protein_coding	Tdpoz4
ENSMUSG00000102169	34.0117	4.91611	6.6e-12	1.16e-10	65.6282	70.6405	60.9764	1.37114	3	2.45361	unprocessed_pseudogene	Gm9113
ENSMUSG00000104059	155.232	-1.46447	1.26e-08	1.46e-07	99.5739	76.6955	71.7948	235.836	196	251.495	unprocessed_pseudogene	Gm9124
ENSMUSG00000090268	39.8364	-1.51882	0.00205184	0.00829908	19.2359	24.2196	18.6863	79.526	63	34.3505	protein_coding	Spopfm3
ENSMUSG00000062518	424.904	-1.93507	4.77e-21	2.08e-19	226.304	127.153	176.045	730.816	607	682.103	protein_coding	Zfp534
ENSMUSG00000028518	4052.98	1.25529	1.69e-28	1.34e-26	6156.61	5295.01	5684.58	2314.48	2221	2646.22	protein_coding	Prkaa2
ENSMUSG00000086249	9.30875	-3.2623	0.00273463	0.0106641	2.26304	2.0183	0.983491	9.59796	14	26.9897	lncRNA	Gm12724
ENSMUSG00000086172	5.49322	5.98057	0.000477283	0.0022815	18.1043	4.0366	10.8184	0	0	0	lncRNA	2700068H02Rik
ENSMUSG00000034919	140.39	4.2925	9.53e-29	7.64e-27	323.615	300.727	175.061	6.85569	14	22.0825	protein_coding	Ttc22
ENSMUSG00000044496	140.888	1.53105	1.96e-06	1.53e-05	155.018	224.031	246.856	42.5053	80	96.9176	protein_coding	2510039O18Rik
ENSMUSG00000025413	3636.47	-1.0825	2.04e-21	9.24e-20	2604.76	2076.83	2318.09	4945.69	5111	4762.46	protein_coding	Ttc4
ENSMUSG00000028800	491.298	1.39434	2.2e-12	4.04e-11	943.689	619.619	572.392	268.057	268	276.031	protein_coding	Hdac1
ENSMUSG00000034871	4090.64	-1.42406	3.28e-31	3.12e-29	2544.79	2050.59	2070.25	6223.59	6318	5336.6	protein_coding	Fam151a
ENSMUSG00000034853	499.241	1.02943	3.9e-11	6.21e-10	667.598	644.847	698.279	319.475	361	304.248	protein_coding	Acot11
ENSMUSG00000086940	4.50009	3.95386	0.0180051	0.053353	6.78913	6.0549	12.7854	1.37114	0	0	lncRNA	Gm12746
ENSMUSG00000028790	942.223	1.05829	1.41e-14	3.34e-13	1312.56	1360.34	1148.72	669.801	589	572.918	protein_coding	Khdrbs1
ENSMUSG00000080944	10.4047	2.30859	0.0210354	0.0606926	36.2087	9.08236	6.88444	4.79898	3	2.45361	processed_pseudogene	Gm12967
ENSMUSG00000041544	20.6479	-1.74554	0.0200015	0.0582061	12.4467	11.1007	4.91746	12.3402	61	22.0825	protein_coding	Disp3
ENSMUSG00000086326	129.932	-2.08092	4.69e-13	9.34e-12	54.313	53.485	41.3066	213.898	170	246.588	lncRNA	Gm13200
ENSMUSG00000028621	156.36	-1.10757	2.23e-05	0.000143148	90.5217	86.787	119.986	204.3	255	181.567	protein_coding	Cyb5rl
ENSMUSG00000028610	1344.31	1.59966	5.65e-25	3.44e-23	2014.11	2248.39	1803.72	650.605	808	541.021	protein_coding	Dmrtb1
ENSMUSG00000081916	41.8432	-3.81845	1.57e-11	2.64e-10	4.52608	8.07321	3.93396	69.928	64	100.598	processed_pseudogene	Gm12899
ENSMUSG00000085549	336.268	-1.20957	2.89e-11	4.67e-10	209.331	224.031	176.045	484.012	458	466.186	lncRNA	1700047F07Rik
ENSMUSG00000082065	8.72447	-2.03584	0.0449534	0.112969	2.26304	6.0549	1.96698	20.5671	8	13.4948	unprocessed_pseudogene	Mup-ps14
ENSMUSG00000028389	17.5068	1.3975	0.0473832	0.117746	16.9728	37.3386	21.6368	9.59796	6	13.4948	protein_coding	Zfp37
ENSMUSG00000028613	99.5116	-2.22969	2.36e-11	3.87e-10	24.8935	33.302	46.2241	138.485	191	163.165	protein_coding	Lrp8
ENSMUSG00000028393	1013.72	-1.08021	1.74e-14	4.08e-13	572.55	626.683	752.371	1295.04	1431	1404.69	protein_coding	Alad
ENSMUSG00000025743	16.2962	2.11203	0.00650492	0.0224789	13.5783	45.4118	20.6533	8.22683	5	4.90722	protein_coding	Sdc3
ENSMUSG00000086856	18.0046	1.67935	0.017835	0.0529971	27.1565	41.3752	13.7689	8.9124	7	9.81444	lncRNA	Gm16080
ENSMUSG00000034645	136.277	1.02883	0.000473908	0.00226912	136.914	170.546	239.972	74.0414	87	109.186	protein_coding	Zyg11a
ENSMUSG00000059816	9.2953	2.9528	0.00534567	0.0189944	12.4467	20.183	16.7193	2.74228	0	3.68041	protein_coding	Shisal2a
ENSMUSG00000085869	15.3784	1.97587	0.00992279	0.0323815	27.1565	28.2562	17.7028	4.11341	4	11.0412	lncRNA	Gm16079
ENSMUSG00000028364	145.773	-5.60431	6.02e-05	0.000355689	6.78913	0	10.8184	63.0723	210	583.959	protein_coding	Tnc
ENSMUSG00000073821	6.16787	-2.59351	0.0454561	0.113997	2.26304	1.00915	1.96698	8.9124	2	20.8557	lncRNA	8030451A03Rik
ENSMUSG00000083914	23.3007	1.58352	0.0310839	0.0838265	41.8663	6.0549	57.0425	13.0258	12	9.81444	processed_pseudogene	Rps18-ps1
ENSMUSG00000039759	253.195	-1.03872	9.67e-07	8.08e-06	128.993	180.638	186.863	322.903	344	355.773	protein_coding	Thap3
ENSMUSG00000086290	4.51599	3.69676	0.0260088	0.0723994	9.05217	12.1098	3.93396	0	2	0	lncRNA	Snhg12
ENSMUSG00000083372	13.1134	-1.93659	0.026723	0.074085	2.26304	10.0915	3.93396	31.5362	10	20.8557	processed_pseudogene	Gm11235
ENSMUSG00000049122	45.8766	-3.91588	1.36e-09	1.79e-08	13.5783	0	3.93396	66.5002	125	66.2474	protein_coding	Frmd3
ENSMUSG00000028555	804.248	-1.45053	2.92e-20	1.18e-18	480.897	340.084	472.076	1156.55	1219	1156.88	protein_coding	Ttc39a
ENSMUSG00000028551	120.955	1.14735	0.000104044	0.000580358	204.805	154.4	141.623	77.4693	91	56.433	protein_coding	Cdkn2c
ENSMUSG00000078599	4.00568	5.53209	0.00376567	0.0140598	1.13152	11.1007	11.8019	0	0	0	protein_coding	Skint8
ENSMUSG00000028857	1621.61	-1.74658	2.47e-46	4.72e-44	697.017	735.671	799.578	2331.62	2457	2708.78	protein_coding	Tmem222
ENSMUSG00000083496	8.07719	2.41057	0.0230399	0.0654408	6.78913	16.1464	17.7028	1.37114	4	2.45361	processed_pseudogene	Gm11263
ENSMUSG00000086850	5.32701	3.96123	0.0110964	0.0356391	9.05217	10.0915	10.8184	0	2	0	lncRNA	Gm13257
ENSMUSG00000037583	79.2579	1.55352	3.72e-05	0.000228951	175.386	98.8968	80.6463	41.1341	39	40.4845	protein_coding	Nr0b2
ENSMUSG00000047281	236.549	-1.76543	2.06e-14	4.75e-13	89.3902	102.933	129.821	340.728	435	321.423	protein_coding	Sfn
ENSMUSG00000028717	18.8806	1.34228	0.0396862	0.102001	30.5511	24.2196	26.5543	9.59796	15	7.36083	protein_coding	Tal1
ENSMUSG00000039492	106.252	-1.66897	3.13e-07	2.84e-06	55.4445	52.4758	44.2571	135.057	127	223.278	protein_coding	Ccdc27
ENSMUSG00000078597	17.1924	4.69418	6.84e-06	4.86e-05	26.025	52.4758	20.6533	0	4	0	protein_coding	Cyp4a12b
ENSMUSG00000066072	117.123	1.52239	2.51e-07	2.32e-06	193.49	177.611	151.458	69.2425	68	42.9382	protein_coding	Cyp4a10
ENSMUSG00000073774	21.1677	2.39011	0.00362275	0.0136051	22.6304	59.5399	23.6038	2.05671	2	17.1753	protein_coding	Kncn
ENSMUSG00000087110	159.215	2.54874	6.1e-17	1.84e-15	354.166	277.516	182.929	37.0207	46	57.6598	lncRNA	Gm11264
ENSMUSG00000085022	11.0799	2.25611	0.0157207	0.0478062	33.9456	9.08236	11.8019	2.74228	4	4.90722	lncRNA	Gm5860
ENSMUSG00000086810	12.6485	3.78023	0.000131847	0.000719503	27.1565	28.2562	15.7359	2.74228	2	0	lncRNA	Gm13110
ENSMUSG00000046637	316.202	-1.13838	5.26e-08	5.49e-07	178.78	224.031	188.83	342.784	515	447.784	protein_coding	Ttc34
ENSMUSG00000008575	449.298	1.38883	1.91e-14	4.45e-13	663.071	623.655	660.906	198.815	250	299.34	protein_coding	Nfib
ENSMUSG00000028841	2.72331	4.97331	0.0194268	0.0568517	2.26304	12.1098	1.96698	0	0	0	protein_coding	Cnksr1
ENSMUSG00000028840	42.5321	1.72702	0.00119141	0.00515468	40.7348	71.6497	83.5967	14.3969	35	9.81444	protein_coding	Zfp593
ENSMUSG00000050105	6.58631	2.64492	0.0294936	0.080418	10.1837	14.1281	9.83491	1.37114	4	0	protein_coding	Grrp1
ENSMUSG00000028836	299.296	-1.02537	1.98e-05	0.000128188	179.912	140.272	270.46	338.671	415	451.464	protein_coding	Slc30a2
ENSMUSG00000038172	658.593	-1.40031	5.7e-19	2.08e-17	401.69	353.203	330.453	871.358	903	1091.86	protein_coding	Ttc39b
ENSMUSG00000086321	610.97	-2.54461	3.27e-57	1.04e-54	182.175	199.812	154.408	983.106	1079	1067.32	lncRNA	Gm11413
ENSMUSG00000050989	9.27791	-2.31447	0.0254738	0.0711376	2.26304	6.0549	0.983491	18.5104	7	20.8557	protein_coding	Selenon
ENSMUSG00000037266	5254.6	1.7858	1.59e-63	5.67e-61	9025.01	7742.2	7672.21	2339.16	2342	2406.99	protein_coding	Rsrp1
ENSMUSG00000086413	35.6354	2.72188	1.37e-06	1.11e-05	73.5489	55.5033	56.059	4.11341	16	8.58763	lncRNA	Gm12415
ENSMUSG00000003810	11478.8	-1.58361	4.67e-50	1.11e-47	5458.46	5529.14	6242.22	16739.5	18819	16084.6	protein_coding	Mast2
ENSMUSG00000028696	1005.12	1.35922	8.12e-22	3.86e-20	1670.13	1347.22	1320.83	528.574	569	595	protein_coding	Ipp
ENSMUSG00000055900	34.7316	1.24323	0.011663	0.0371751	38.4717	49.4484	58.026	16.4537	19	26.9897	protein_coding	Tmem69
ENSMUSG00000029053	120.667	1.03811	0.0006356	0.00295118	184.438	111.007	190.797	71.2992	72	94.4639	protein_coding	Prkcz
ENSMUSG00000037188	30.7248	1.97013	0.0051842	0.0184973	73.5489	44.4026	28.5212	12.3402	1	24.5361	protein_coding	Grhl3
ENSMUSG00000028675	288.556	-1.91588	0.00160628	0.00668731	56.5761	76.6955	229.153	449.733	426	493.175	protein_coding	Pnrc2
ENSMUSG00000007872	1492.04	1.35524	5.4e-19	1.98e-17	2114.81	2296.83	2020.09	693.796	779	1047.69	protein_coding	Id3
ENSMUSG00000095270	2.27492	-4.56659	0.0361637	0.0947242	0	0	0	2.74228	6	4.90722	protein_coding	Ifna9
ENSMUSG00000083958	28.5587	-1.14456	0.0468836	0.116818	11.3152	14.1281	27.5377	30.165	33	55.2062	unprocessed_pseudogene	Gm12601
ENSMUSG00000081893	15.939	5.10618	2.36e-06	1.83e-05	28.288	32.2928	32.4552	1.37114	0	1.2268	unprocessed_pseudogene	Gm13273
ENSMUSG00000045364	3.13272	5.17251	0.00851043	0.0283967	6.78913	8.07321	3.93396	0	0	0	protein_coding	Ifne
ENSMUSG00000117123	150.552	1.96237	8.73e-14	1.9e-12	255.724	246.233	215.385	49.361	63	73.6083	lncRNA	Gm49890
ENSMUSG00000073802	46.8575	2.00579	0.000200661	0.00104929	97.3108	63.5765	62.9434	10.2835	9	38.0309	protein_coding	Cdkn2b
ENSMUSG00000073771	134.095	3.66436	1.38e-24	8.08e-23	333.799	265.407	146.54	19.1959	20	19.6289	protein_coding	Btbd19
ENSMUSG00000086035	5.01736	4.82688	0.00497206	0.0178393	16.9728	4.0366	7.86793	0	0	1.2268	lncRNA	Gm12610
ENSMUSG00000070687	119.849	-1.03501	0.00390801	0.0145164	79.2065	119.08	37.3727	133	175	175.433	protein_coding	Htr1d
ENSMUSG00000033872	12.8071	-2.86747	0.00187731	0.00767495	2.26304	6.0549	0.983491	33.5929	18	15.9485	unitary_pseudogene	Best4-ps
ENSMUSG00000085817	204.512	1.06911	1.72e-05	0.000113045	280.617	251.279	298.981	146.712	90	159.485	lncRNA	Gm12668
ENSMUSG00000086042	691.704	1.54163	9.1e-14	1.98e-12	1155.28	990.986	941.201	353.754	233	476	lncRNA	Gm12670
ENSMUSG00000084833	842.851	-1.17926	2.51e-14	5.74e-13	566.892	430.907	551.738	1238.14	1023	1246.43	lncRNA	Gm12649
ENSMUSG00000042116	3.85483	5.47105	0.00390606	0.0145115	9.05217	12.1098	1.96698	0	0	0	protein_coding	Vwa1
ENSMUSG00000078487	14.6938	2.44175	0.00345574	0.0130755	19.2359	44.4026	10.8184	4.79898	4	4.90722	protein_coding	Ankrd65
ENSMUSG00000029070	959.258	-1.51957	5.69e-24	3.2e-22	592.917	424.852	472.076	1523.33	1334	1408.37	protein_coding	Mxra8
ENSMUSG00000108127	35.7582	-3.46394	4.86e-08	5.11e-07	7.92065	4.0366	5.90095	58.9589	31	106.732	protein_coding	Gm12845
ENSMUSG00000084260	56.9091	-1.62119	0.000175203	0.000929172	31.6826	34.3111	17.7028	80.2116	61	116.546	processed_pseudogene	Gm12844
ENSMUSG00000028575	3.11561	5.16526	0.00867389	0.028859	6.78913	4.0366	7.86793	0	0	0	protein_coding	Eqtn
ENSMUSG00000029072	7.33127	-4.35118	0.00348897	0.0131818	0	0	1.96698	5.48455	12	24.5361	protein_coding	Tas1r3
ENSMUSG00000028539	60.8804	-1.4446	0.00010841	0.000602393	29.4196	29.2654	39.3396	86.3817	95	85.8763	protein_coding	Artn
ENSMUSG00000081225	931.415	-1.17843	9.91e-16	2.65e-14	487.686	548.978	674.675	1275.84	1269	1332.31	protein_coding	Cyp2j12
ENSMUSG00000087381	9.25393	2.1513	0.0387748	0.100092	22.6304	3.02745	19.6698	2.74228	5	2.45361	lncRNA	Gm16008
ENSMUSG00000028766	252.219	-2.64382	3.86e-21	1.71e-19	53.1815	111.007	44.2571	412.712	464	428.155	protein_coding	Alpl
ENSMUSG00000029074	291.401	-1.61828	4.06e-13	8.17e-12	106.363	180.638	141.623	419.568	396	504.217	protein_coding	Ttll10
ENSMUSG00000057530	811.964	-2.69032	5.17e-51	1.3e-48	193.49	281.553	178.012	1259.39	1589	1370.34	protein_coding	Ece1
ENSMUSG00000028565	108.889	1.88804	2.83e-08	3.09e-07	164.071	206.876	141.623	27.4228	52	61.3402	protein_coding	Nfia
ENSMUSG00000046683	14.5334	-2.28395	0.00520047	0.0185411	9.05217	2.0183	3.93396	20.5671	32	19.6289	lncRNA	0610025J13Rik
ENSMUSG00000033191	42.1377	-1.02321	0.024224	0.0681437	32.8141	17.1556	33.4387	55.5311	55	58.8866	protein_coding	Tie1
ENSMUSG00000028536	58.4177	1.13248	0.00287318	0.0111388	85.9956	69.6314	84.5802	32.9073	32	45.3918	protein_coding	2610528J11Rik
ENSMUSG00000086521	31.2037	-8.35643	9.04e-11	1.38e-09	0	0	0	85.6961	50	51.5258	unprocessed_pseudogene	Olfr1343-ps1
ENSMUSG00000043383	3.88403	-5.35807	0.00422892	0.0155513	0	0	0	14.3969	4	4.90722	protein_coding	Olfr1342
ENSMUSG00000073768	125.618	1.00692	0.000369211	0.00181818	214.989	135.226	153.425	84.325	86	79.7423	protein_coding	Olfr1330
ENSMUSG00000073765	42.2998	1.90836	4.11e-05	0.000251364	47.5239	76.6955	75.7288	15.7681	16	22.0825	lncRNA	Gm12863
ENSMUSG00000028753	35.1359	3.70674	2.08e-09	2.66e-08	47.5239	48.4392	100.316	6.85569	4	3.68041	protein_coding	Vwa5b1
ENSMUSG00000043621	47.679	1.89812	5.59e-05	0.000332686	54.313	77.7046	92.4482	13.7114	16	31.8969	protein_coding	Ubxn10
ENSMUSG00000070891	132.165	1.30686	3e-06	2.28e-05	160.676	238.16	165.226	67.1858	82	79.7423	protein_coding	Gm12689
ENSMUSG00000086096	56.905	-1.00851	0.00837039	0.0280142	29.4196	43.3935	40.3231	76.0982	70	82.1959	lncRNA	Gm12688
ENSMUSG00000028637	784.074	1.97448	1.72e-37	2.19e-35	1340.85	1286.67	1122.16	329.759	268	357	protein_coding	Ccdc30
ENSMUSG00000028636	40.0057	1.44873	0.00225866	0.00904087	44.1293	76.6955	55.0755	26.0516	16	22.0825	protein_coding	Ppcs
ENSMUSG00000084379	3.48765	3.57961	0.0461116	0.115315	5.65761	5.04575	8.85142	1.37114	0	0	processed_pseudogene	Gm12957
ENSMUSG00000032978	8.27396	6.57743	2.33e-05	0.000148927	6.78913	22.2013	20.6533	0	0	0	protein_coding	Guca2b
ENSMUSG00000028634	1165.8	-1.38605	7.5e-31	7.01e-29	613.285	653.93	667.79	1665.93	1680	1713.85	protein_coding	Hivep3
ENSMUSG00000094439	6.93566	-3.20055	0.0157618	0.0478934	0	4.0366	0	15.0825	9	13.4948	protein_coding	Gm21969
ENSMUSG00000028738	28.4672	-1.34377	0.01854	0.054678	18.1043	18.1647	11.8019	30.165	30	62.567	protein_coding	Tas1r2
ENSMUSG00000040972	38.9169	-2.63311	1.39e-06	1.12e-05	13.5783	5.04575	13.7689	59.6445	47	94.4639	protein_coding	Igsf21
ENSMUSG00000064141	878.593	1.1961	4.9e-11	7.69e-10	1409.88	1276.58	981.524	502.522	430	671.062	protein_coding	Zfp69
ENSMUSG00000028626	15.2232	7.45407	5.89e-08	6.08e-07	30.5511	31.2837	29.5047	0	0	0	protein_coding	Col9a2
ENSMUSG00000037028	10.1968	3.59486	0.00273832	0.0106767	36.2087	8.07321	12.7854	4.11341	0	0	protein_coding	Pramel18
ENSMUSG00000078626	29.7055	1.6103	0.0019321	0.00787668	41.8663	46.4209	46.2241	16.4537	15	12.268	protein_coding	Gm12790
ENSMUSG00000028525	958.743	1.09494	4.11e-14	9.2e-13	1506.05	1266.48	1146.75	647.177	564	621.99	protein_coding	Pde4b
ENSMUSG00000028656	312.904	4.08068	1.19e-67	4.91e-65	525.026	545.951	702.213	36.3352	36	31.8969	protein_coding	Cap1
ENSMUSG00000035126	239.889	1.84415	8.56e-11	1.31e-09	554.445	329.992	241.939	116.547	86	110.412	protein_coding	Dnai4
ENSMUSG00000086136	1531.26	1.12301	2.1e-14	4.85e-13	2433.9	1817.48	2045.66	1028.35	812	1050.14	lncRNA	Gm12718
ENSMUSG00000059195	1129.74	1.09297	4.57e-09	5.58e-08	1819.49	1514.74	1284.44	850.791	806	502.99	processed_pseudogene	Gm12715
ENSMUSG00000028583	7211.63	-2.6966	6.14e-83	4.06e-80	1994.87	2065.73	1722.09	12675.5	9955	14856.6	protein_coding	Pdpn
ENSMUSG00000081523	6231.59	1.13877	0.00342898	0.0129891	12631.2	5821.79	7259.15	3682.88	3210	4784.54	unprocessed_pseudogene	Gm13058
ENSMUSG00000066688	223.885	1.52022	0.0108898	0.035102	620.074	201.83	174.078	102.835	112	132.495	protein_coding	Pramel21
ENSMUSG00000083749	1235.9	1.32231	1.33e-13	2.83e-12	2309.43	1298.78	1688.65	696.538	654	767.98	unprocessed_pseudogene	Gm13100
ENSMUSG00000028589	138.184	1.00105	0.000567276	0.00266385	228.567	171.556	151.458	71.2992	86	120.227	protein_coding	1700012P22Rik
ENSMUSG00000118540	14.8704	2.78041	0.00474905	0.0171722	47.5239	20.183	9.83491	0	8	3.68041	unprocessed_pseudogene	Gm52990
ENSMUSG00000066026	2231.32	1.14814	6.42e-22	3.1e-20	3190.89	2972.96	3057.67	1248.42	1355	1562.95	protein_coding	Dhrs3
ENSMUSG00000066009	119.075	-1.29552	2.49e-05	0.000158363	79.2065	52.4758	74.7453	143.969	142	222.052	protein_coding	Zfp987
ENSMUSG00000045699	938.691	-1.83992	2.82e-29	2.35e-27	503.527	321.919	405.198	1472.6	1350	1578.9	protein_coding	Gm21411
ENSMUSG00000067919	640.527	-1.4649	3.76e-18	1.27e-16	336.062	350.175	335.37	975.565	748	1097.99	protein_coding	Rex2
ENSMUSG00000043333	274.725	1.54002	5.44e-10	7.55e-09	444.688	320.91	458.307	102.835	129	192.608	protein_coding	Rhbdl2
ENSMUSG00000073761	6.16483	3.84089	0.00767577	0.0259937	16.9728	10.0915	7.86793	2.05671	0	0	lncRNA	4933427I04Rik
ENSMUSG00000054304	17.9112	1.84232	0.00849352	0.0283444	20.3674	29.2654	34.4222	9.59796	4	9.81444	pseudogene	D130007C19Rik
ENSMUSG00000028889	706.876	1.04663	6.76e-06	4.81e-05	1000.26	1290.7	567.474	449.048	551	382.763	protein_coding	Yrdc
ENSMUSG00000086342	385.836	1.10236	6.39e-10	8.78e-09	468.45	593.381	518.3	252.289	263	219.598	lncRNA	Gm12932
ENSMUSG00000028859	2.76311	4.99235	0.0144471	0.0445593	5.65761	4.0366	6.88444	0	0	0	protein_coding	Csf3r
ENSMUSG00000041530	68.8608	1.97286	2.76e-07	2.53e-06	117.678	99.9059	113.101	39.0774	25	18.4021	protein_coding	Ago1
ENSMUSG00000082381	23.023	-1.46443	0.0269005	0.0745056	6.78913	12.1098	17.7028	24.6805	56	20.8557	processed_pseudogene	Gm12928
ENSMUSG00000042446	221.432	1.21214	1.6e-07	1.53e-06	342.851	284.58	301.932	139.856	160	99.3712	protein_coding	Zmym4
ENSMUSG00000082220	28.3655	2.60382	4.39e-05	0.000266661	52.05	53.485	40.3231	3.42784	16	4.90722	processed_pseudogene	Gm12943
ENSMUSG00000079998	2.80412	-4.87011	0.0219835	0.0629266	0	0	0	1.37114	13	2.45361	processed_pseudogene	Gm12947
ENSMUSG00000087470	183.589	1.41619	2.72e-10	3.94e-09	279.486	267.425	253.741	93.9229	99	107.959	lncRNA	A630031M04Rik
ENSMUSG00000028794	21.7129	1.56484	0.016869	0.0505938	24.8935	41.3752	30.4882	4.79898	14	14.7217	protein_coding	A3galt2
ENSMUSG00000028799	18.6514	-1.79579	0.00918294	0.0302786	11.3152	6.0549	7.86793	41.1341	21	24.5361	protein_coding	Zfp362
ENSMUSG00000085085	339.917	3.44174	4.69e-49	1.04e-46	526.157	789.156	552.722	54.8455	70	46.6186	lncRNA	1700086P04Rik
ENSMUSG00000085761	37.3252	-1.20516	0.0199478	0.0581122	19.2359	14.1281	34.4222	67.1858	35	53.9794	lncRNA	4930455G09Rik
ENSMUSG00000040616	84.1283	-2.57668	1.48e-10	2.21e-09	10.1837	38.3477	23.6038	166.593	136	130.041	protein_coding	Tmem51
ENSMUSG00000087070	62.2524	-1.00018	0.0181015	0.0535825	50.9185	22.2013	51.1415	70.6136	67	111.639	lncRNA	Gm12505
ENSMUSG00000028246	274.17	-4.22432	1.91e-62	6.41e-60	36.2087	24.2196	23.6038	477.842	509	574.145	protein_coding	Faxc
ENSMUSG00000087098	747.174	1.02065	8.82e-11	1.35e-09	1181.31	985.94	836.951	510.749	497	471.093	lncRNA	Gm11884
ENSMUSG00000038827	538.039	-1.91951	9.51e-35	1.06e-32	217.252	223.022	234.071	825.425	801	927.464	protein_coding	Abitram
ENSMUSG00000045589	125.666	1.39361	1.06e-05	7.29e-05	204.805	161.464	181.946	95.2941	70	40.4845	protein_coding	Frrs1l
ENSMUSG00000046219	17.8441	1.8307	0.0125259	0.03948	22.6304	18.1647	42.2901	5.48455	5	13.4948	lncRNA	C230012O17Rik
ENSMUSG00000083737	51.5552	1.20419	0.0028537	0.0110706	71.2858	80.7321	63.9269	30.8506	38	24.5361	processed_pseudogene	Prdx6-ps2
ENSMUSG00000055373	74.6007	1.37763	0.000697464	0.0032165	140.309	100.915	83.5967	61.7012	39	22.0825	protein_coding	Fut9
ENSMUSG00000082674	238.842	1.42833	3.79e-10	5.4e-09	355.298	410.724	278.328	130.258	110	148.443	processed_pseudogene	Gm11914
ENSMUSG00000081579	19.864	2.2011	0.0050454	0.0180801	66.7598	18.1647	12.7854	4.11341	10	7.36083	processed_pseudogene	Gm11909
ENSMUSG00000028289	584.822	2.66049	6.71e-53	1.87e-50	1106.63	1024.29	899.894	155.624	190	132.495	protein_coding	Epha7
ENSMUSG00000080771	23.8672	1.62102	0.0172597	0.0515254	58.8391	18.1647	30.4882	6.85569	8	20.8557	processed_pseudogene	Gm11925
ENSMUSG00000087180	1850.51	1.34947	5.66e-24	3.19e-22	3006.45	2360.4	2604.28	950.884	1007	1174.05	lncRNA	Gm11924
ENSMUSG00000082254	24.8729	1.82262	0.0037488	0.0140104	36.2087	48.4392	32.4552	16.4537	12	3.68041	processed_pseudogene	Gm11922
ENSMUSG00000086470	95.7662	1.66438	1.42e-05	9.47e-05	168.597	118.071	148.507	32.9073	28	78.5155	lncRNA	Gm12580
ENSMUSG00000082398	34.4988	-4.80075	2.88e-10	4.16e-09	0	1.00915	5.90095	45.2475	80	74.8351	processed_pseudogene	Gm11927
ENSMUSG00000040270	15998.3	1.04864	3.24e-23	1.73e-21	24247.4	20874.3	19587.2	10444	10278	10559.1	protein_coding	Bach2
ENSMUSG00000051056	164.823	-1.06639	4.87e-05	0.000293133	99.5739	121.098	98.3491	212.526	174	283.392	protein_coding	Gja10
ENSMUSG00000038630	721.334	1.25544	3.29e-17	1.03e-15	1166.6	962.73	921.531	420.939	444	412.206	protein_coding	Zkscan16
ENSMUSG00000045854	139.741	-1.01171	6.26e-05	0.000368146	99.5739	94.8602	83.5967	189.217	170	201.196	protein_coding	Lyrm2
ENSMUSG00000085180	163.322	4.43514	3.29e-44	5.65e-42	282.88	300.727	354.057	16.4537	16	9.81444	lncRNA	AI838599
ENSMUSG00000028381	1057.67	1.07874	3.33e-14	7.5e-13	1246.94	1522.81	1536.21	695.852	602	742.217	protein_coding	Ugcg
ENSMUSG00000038578	21.7828	1.24212	0.0405982	0.103792	37.3402	30.2745	24.5873	16.4537	11	11.0412	protein_coding	Susd1
ENSMUSG00000094344	62.3058	3.40224	8.42e-16	2.28e-14	107.495	104.952	128.837	10.2835	10	12.268	processed_pseudogene	Gm11942
ENSMUSG00000028277	1016.92	-1.25097	4.21e-22	2.07e-20	562.366	616.591	625.5	1452.72	1328	1516.33	protein_coding	Ube2j1
ENSMUSG00000086127	6.91352	5.30792	0.00131456	0.00561237	18.1043	20.183	1.96698	0	0	1.2268	lncRNA	Gm11934
ENSMUSG00000045573	3.65251	-4.22073	0.0366795	0.0957396	1.13152	0	0	10.9691	0	9.81444	protein_coding	Penk
ENSMUSG00000086066	200.857	-2.88816	3.69e-21	1.64e-19	32.8141	30.2745	79.6628	346.898	345	370.495	lncRNA	4930423M02Rik
ENSMUSG00000028240	71.0636	-1.11057	0.00199725	0.00810805	50.9185	51.4667	32.4552	81.5827	102	107.959	protein_coding	Cyp7a1
ENSMUSG00000028386	15.1966	3.32585	0.000287383	0.00144786	44.1293	14.1281	24.5873	3.42784	0	4.90722	protein_coding	Slc46a2
ENSMUSG00000082649	53.4111	3.02328	7.95e-11	1.22e-09	131.256	84.7687	69.8279	13.0258	13	8.58763	processed_pseudogene	Gm12754
ENSMUSG00000084119	3190.16	12.3513	8.33e-64	3.06e-61	7185.16	6151.78	5800.63	1.37114	2	0	processed_pseudogene	Gm12351
ENSMUSG00000078689	4.40965	3.23023	0.0341641	0.0902831	9.05217	11.1007	3.93396	1.37114	1	0	protein_coding	Mup6
ENSMUSG00000041261	929.235	-1.05046	8.26e-17	2.46e-15	580.47	614.573	619.599	1209.34	1278	1273.42	protein_coding	Car8
ENSMUSG00000028298	12.7121	-2.13129	0.0364032	0.0951794	0	13.119	0.983491	23.9949	21	17.1753	protein_coding	Cga
ENSMUSG00000085824	82.6775	-7.89659	1.56e-13	3.29e-12	0	2.0183	0	170.707	143	180.34	lncRNA	Platr9
ENSMUSG00000082709	63.898	1.60577	1.86e-05	0.000121287	112.021	76.6955	100.316	33.5929	35	25.7629	processed_pseudogene	Gm12362
ENSMUSG00000085632	429.121	1.07418	3.53e-07	3.18e-06	674.387	552.005	518.3	279.712	197	353.32	lncRNA	Gm12381
ENSMUSG00000085558	249.2	1.46256	2.21e-12	4.05e-11	391.506	312.837	392.413	123.402	145	130.041	lncRNA	4930412C18Rik
ENSMUSG00000051279	4.7925	3.78082	0.0391555	0.100906	9.05217	0	17.7028	0	2	0	protein_coding	Gdf6
ENSMUSG00000059482	304.042	-2.09485	1.73e-27	1.26e-25	108.626	119.08	118.019	499.094	447	532.433	protein_coding	2610301B20Rik
ENSMUSG00000049969	369.885	1.40248	2.55e-09	3.22e-08	669.861	593.381	348.156	211.841	228	168.072	protein_coding	Plekhf2
ENSMUSG00000028415	16.939	-3.28335	9.34e-05	0.000527643	4.52608	1.00915	3.93396	16.4537	34	41.7114	protein_coding	Spink4
ENSMUSG00000028435	14.1368	2.43627	0.00264136	0.0103597	33.9456	22.2013	15.7359	5.48455	5	2.45361	protein_coding	Aqp3
ENSMUSG00000028439	57.8795	-1.78933	3.35e-05	0.000208402	39.6032	18.1647	20.6533	94.6085	108	66.2474	protein_coding	Fam219a
ENSMUSG00000085909	346.641	-1.72406	3.17e-18	1.08e-16	188.964	128.162	166.21	473.728	556	566.784	lncRNA	Gm11846
ENSMUSG00000104211	77.1084	2.41094	3.22e-10	4.64e-09	166.334	95.8693	126.87	24.6805	17	31.8969	TEC	Gm37985
ENSMUSG00000086587	16.6472	2.23144	0.0125797	0.0396067	33.9456	18.1647	29.5047	0	6	12.268	lncRNA	Gm11837
ENSMUSG00000040536	289.989	2.00371	1.05e-19	4.09e-18	538.604	484.392	368.809	98.0364	136	114.093	protein_coding	Necab1
ENSMUSG00000081026	17.8629	1.97761	0.0112957	0.0362083	10.1837	39.3569	36.3892	12.3402	4	4.90722	processed_pseudogene	Gm11855
ENSMUSG00000028222	2516.77	1.69222	1.23e-40	1.87e-38	4305.44	3766.15	3463.86	1330.69	1096	1138.47	protein_coding	Calb1
ENSMUSG00000082994	9.86868	2.27704	0.027806	0.076574	14.7098	21.1922	13.7689	7.54126	2	0	processed_pseudogene	Gm11848
ENSMUSG00000085478	29.6608	1.5329	0.0252782	0.0706799	32.8141	66.6039	33.4387	19.8815	24	1.2268	lncRNA	Gm11851
ENSMUSG00000028226	992.443	-1.25646	5.43e-21	2.35e-19	574.813	604.481	578.293	1532.25	1254	1410.83	protein_coding	Mmp16
ENSMUSG00000056494	145.497	1.01326	5.83e-05	0.000345617	222.91	183.665	178.012	103.521	99	85.8763	protein_coding	Cngb3
ENSMUSG00000082962	13.4666	-2.6197	0.00195773	0.00796434	2.26304	3.02745	5.90095	21.9382	17	30.6701	unprocessed_pseudogene	Gm10601
ENSMUSG00000086332	63.214	3.03512	2.02e-10	2.96e-09	153.887	101.924	83.5967	19.1959	17	3.68041	transcribed_unitary_pseudogene	4930480G23Rik
ENSMUSG00000073987	73.4171	2.37232	2.49e-08	2.75e-07	153.887	89.8144	123.92	14.3969	18	40.4845	protein_coding	Ggh
ENSMUSG00000040478	105.04	2.47532	8.37e-13	1.62e-11	182.175	215.958	134.738	20.5671	40	36.8041	protein_coding	Prdm13
ENSMUSG00000096974	75.4559	1.49543	7.39e-05	0.000427158	110.889	112.016	111.134	29.4795	61	28.2165	lncRNA	Gm26881
ENSMUSG00000028457	1676.95	-3.83631	4.35e-131	7.2e-128	182.175	194.766	280.295	3426.47	3095	2882.99	protein_coding	Atp8b5
ENSMUSG00000035969	84.8258	-4.50823	9.68e-19	3.45e-17	2.26304	4.0366	14.7524	163.851	221	103.052	protein_coding	Rusc2
ENSMUSG00000028458	60.9722	1.29818	0.000667961	0.00308967	76.9434	98.8968	84.5802	35.6496	44	25.7629	protein_coding	Tesk1
ENSMUSG00000028459	36.0785	-3.89532	3.26e-10	4.69e-09	7.92065	2.0183	3.93396	80.8971	53	68.7011	protein_coding	Cd72
ENSMUSG00000087142	267.305	1.84857	1.2e-19	4.64e-18	402.822	377.422	474.043	107.634	118	123.907	lncRNA	Gm12454
ENSMUSG00000028463	5800.03	-1.00113	7.59e-25	4.55e-23	3992.01	3741.93	3859.22	7380.84	7744	8082.19	protein_coding	Car9
ENSMUSG00000028467	313.461	-2.41992	4.44e-23	2.33e-21	135.783	71.6497	89.4977	467.558	655	461.278	protein_coding	Gba2
ENSMUSG00000028469	7.62952	2.30974	0.0311861	0.0840141	10.1837	9.08236	18.6863	1.37114	4	2.45361	protein_coding	Npr2
ENSMUSG00000043633	247.568	-1.18329	8.65e-08	8.7e-07	157.281	176.601	120.969	371.578	367	291.979	protein_coding	Fam221b
ENSMUSG00000028475	217.856	2.23619	4.51e-17	1.39e-15	281.749	444.026	350.123	58.9589	68	104.278	protein_coding	Spaar
ENSMUSG00000081329	25.2842	2.98601	7.59e-05	0.000437522	48.6554	53.485	31.4717	1.37114	2	14.7217	processed_pseudogene	Gm12492
ENSMUSG00000110970	5.61687	5.00349	0.0026614	0.0104259	4.52608	16.1464	11.8019	0	0	1.2268	protein_coding	Olfr156
ENSMUSG00000028480	156.531	1.30321	1.61e-06	1.28e-05	265.907	198.803	205.55	116.547	80	72.3815	protein_coding	Glipr2
ENSMUSG00000028479	3463.86	-2.06194	1.57e-54	4.55e-52	1524.16	1101.99	1390.66	5895.21	5034	5837.14	protein_coding	Gne
ENSMUSG00000035637	1548.47	-1.00056	1.15e-18	4.05e-17	986.687	1044.47	1065.12	2104.7	2111	1978.84	protein_coding	Grhpr
ENSMUSG00000035615	562.699	-1.09661	5.33e-11	8.36e-10	333.799	373.386	368.809	762.353	895	642.846	protein_coding	Frmpd1
ENSMUSG00000073860	42.2442	1.07684	0.0150992	0.0461768	73.5489	51.4667	47.2076	29.4795	26	25.7629	lncRNA	Gm829
ENSMUSG00000028327	1440.52	-1.02962	9.34e-15	2.27e-13	1052.31	802.275	988.408	1998.43	1975	1826.71	protein_coding	Stra6l
ENSMUSG00000035539	799.959	-1.56779	3.3e-19	1.24e-17	476.37	354.212	379.628	990.647	1139	1459.9	protein_coding	Ccdc180
ENSMUSG00000066191	86.1995	-1.59494	4.68e-05	0.000283154	38.4717	52.4758	37.3727	76.7837	198	114.093	protein_coding	Anks6
ENSMUSG00000081152	354.269	-1.9351	7.13e-26	4.7e-24	144.835	155.409	140.639	567.651	619	498.083	processed_pseudogene	Gm12430
ENSMUSG00000028347	26.9263	1.87085	0.00540635	0.0191663	78.075	18.1647	30.4882	11.6547	6	17.1753	protein_coding	Tmeff1
ENSMUSG00000039579	148.985	1.97604	1.27e-09	1.67e-08	315.694	208.894	189.814	70.6136	77	31.8969	protein_coding	Grin3a
ENSMUSG00000086267	3.69749	5.41019	0.00469461	0.0170046	11.3152	2.0183	8.85142	0	0	0	lncRNA	Gm12496
ENSMUSG00000086818	2.4685	4.82707	0.024302	0.0683134	6.78913	6.0549	1.96698	0	0	0	lncRNA	Ctrcos
ENSMUSG00000051435	129.452	-2.0256	3e-13	6.15e-12	54.313	57.5216	41.3066	195.387	200	228.186	protein_coding	Fhad1
ENSMUSG00000078485	42.4785	-4.02965	4.84e-11	7.61e-10	9.05217	0	5.90095	90.4951	66	83.4227	protein_coding	Plekhn1
ENSMUSG00000035187	3.39949	-5.16928	0.0154931	0.0472318	0	0	0	14.3969	6	0	protein_coding	Nkx6-1
ENSMUSG00000082305	501.085	1.11022	4.23e-10	5.97e-09	772.829	566.134	717.948	361.98	303	284.619	transcribed_unprocessed_pseudogene	Gm2420
ENSMUSG00000007415	1280.81	1.26308	3.02e-13	6.17e-12	1704.07	1575.28	2144.01	781.549	566	913.969	protein_coding	Gatad1
ENSMUSG00000093720	11.3464	2.65945	0.00393677	0.0146138	19.2359	22.2013	17.7028	5.48455	1	2.45361	lncRNA	Gm20635
ENSMUSG00000087261	390.529	1.56572	2.27e-13	4.7e-12	773.961	513.658	463.224	183.732	189	219.598	lncRNA	Gm15477
ENSMUSG00000104708	10.2336	6.88297	2.87e-06	2.19e-05	13.5783	24.2196	23.6038	0	0	0	TEC	Gm42503
ENSMUSG00000053178	241.246	-1.10961	1.14e-07	1.12e-06	158.413	135.226	164.243	309.192	305	375.402	protein_coding	Mterf1b
ENSMUSG00000105560	11.8922	3.09471	0.00251303	0.00992864	40.7348	19.1739	3.93396	2.05671	3	2.45361	lncRNA	Gm42744
ENSMUSG00000037379	52.6157	-1.78983	4.41e-05	0.000268015	15.8413	19.1739	35.4057	73.3559	75	96.9176	protein_coding	Spon2
ENSMUSG00000079109	161.706	-1.04635	0.000276483	0.00139872	76.9434	91.8327	147.524	252.975	174	226.959	protein_coding	Pms2
ENSMUSG00000104956	1652.47	-1.56124	5.32e-25	3.26e-23	831.668	693.287	983.491	2383.04	2171	2852.32	lncRNA	4930429D17Rik
ENSMUSG00000104684	12.6499	-3.26818	0.00109119	0.0047737	0	5.04575	1.96698	13.7114	38	17.1753	lncRNA	5430427N15Rik
ENSMUSG00000079666	11.834	2.49669	0.0213402	0.0614037	35.0772	6.0549	18.6863	1.37114	0	9.81444	protein_coding	Pttg1ip2
ENSMUSG00000029618	160.144	-1.95716	2.53e-13	5.21e-12	72.4174	60.549	63.9269	272.856	193	298.113	protein_coding	Ocm
ENSMUSG00000046808	60.7745	2.29152	3.72e-06	2.78e-05	139.177	120.089	44.2571	23.3093	28	9.81444	polymorphic_pseudogene	Atp10d
ENSMUSG00000038970	782.337	1.40334	8.7e-19	3.11e-17	939.163	1143.37	1321.81	397.63	432	460.052	protein_coding	Lmtk2
ENSMUSG00000066621	25.1232	1.88561	0.00208989	0.0084309	32.8141	39.3569	47.2076	16.4537	10	4.90722	protein_coding	Tecpr1
ENSMUSG00000015652	51.8668	1.92234	3.08e-06	2.33e-05	89.3902	80.7321	76.7123	26.7372	18	19.6289	protein_coding	Steap1
ENSMUSG00000029309	108.216	1.08358	0.000247838	0.00127018	134.651	133.208	174.078	78.1549	74	55.2062	protein_coding	Sparcl1
ENSMUSG00000097877	29.0122	3.25407	3.11e-07	2.82e-06	48.6554	38.3477	69.8279	3.42784	4	9.81444	lncRNA	Gm26703
ENSMUSG00000092094	1783.84	1.58388	1.24e-22	6.34e-21	3482.82	2226.19	2318.09	946.085	838	891.887	protein_coding	Zfp804b
ENSMUSG00000086528	13.9954	1.72063	0.0216006	0.0620298	21.4989	22.2013	20.6533	5.48455	8	6.13402	lncRNA	Gm15731
ENSMUSG00000072774	4972.65	-1.18405	2.31e-13	4.77e-12	3633.31	2089.95	3395.99	7102.49	7063	6551.14	protein_coding	Zfp951
ENSMUSG00000034438	54.6336	-1.44005	0.000428992	0.00207855	26.025	37.3386	24.5873	62.3868	83	94.4639	protein_coding	Gbp8
ENSMUSG00000029219	194.274	1.17309	7.87e-07	6.68e-06	324.747	237.15	245.873	126.83	101	130.041	protein_coding	Slc10a4
ENSMUSG00000081849	215.396	1.80486	1.93e-13	4.05e-12	317.957	367.331	317.668	86.3817	73	130.041	unitary_pseudogene	Zar1-ps
ENSMUSG00000099061	71.1239	1.24193	0.000721641	0.00330823	99.5739	109.997	90.4812	37.0207	59	30.6701	lncRNA	Gm28050
ENSMUSG00000100175	108.497	-1.50903	5.55e-06	4.01e-05	39.6032	58.5307	70.8114	185.789	111	185.247	lncRNA	1700025M24Rik
ENSMUSG00000106301	2.24669	4.69378	0.0314991	0.0846507	4.52608	4.0366	4.91746	0	0	0	processed_pseudogene	Gm8365
ENSMUSG00000107272	44.5851	1.27886	0.00271573	0.0106047	71.2858	58.5307	59.993	30.165	23	24.5361	transcribed_processed_pseudogene	Gm34583
ENSMUSG00000106958	2.32071	4.73639	0.030717	0.08305	7.92065	4.0366	1.96698	0	0	0	processed_pseudogene	Gm35960
ENSMUSG00000029287	2828.03	1.05438	7.77e-21	3.31e-19	4191.15	3485.61	3778.57	1907.94	1842	1762.92	protein_coding	Tgfbr3
ENSMUSG00000106396	6.50067	3.5067	0.00971038	0.0317555	11.3152	14.1281	10.8184	2.74228	0	0	lncRNA	Gm42902
ENSMUSG00000033794	3.23643	5.2218	0.0191737	0.0562286	2.26304	17.1556	0	0	0	0	protein_coding	Lpcat2b
ENSMUSG00000070420	25.6708	2.45051	0.00046615	0.00223696	58.8391	28.2562	42.2901	1.37114	11	12.268	protein_coding	Zscan25
ENSMUSG00000057406	850.704	-1.27525	1.35e-16	3.93e-15	435.636	451.09	604.847	1196.32	1257	1159.33	protein_coding	Nsd2
ENSMUSG00000106968	95.5259	2.31608	2.55e-08	2.81e-07	264.776	100.915	111.134	30.165	22	44.165	lncRNA	C78283
ENSMUSG00000106943	4.50393	4.67532	0.00952047	0.0312359	18.1043	2.0183	5.90095	0	1	0	lncRNA	Dancr
ENSMUSG00000048142	32.0426	3.09311	4.64e-08	4.88e-07	49.7869	50.4575	71.7948	6.85569	6	7.36083	protein_coding	Nat8l
ENSMUSG00000045102	1453.88	-1.45354	1.13e-15	2.99e-14	940.294	554.024	838.918	1747.52	2503	2139.55	protein_coding	Poln
ENSMUSG00000084855	30.2539	1.18041	0.0407955	0.104182	36.2087	33.302	56.059	18.5104	8	29.4433	processed_pseudogene	Gm9850
ENSMUSG00000054520	351.315	1.00063	1.4e-06	1.13e-05	444.688	547.969	415.033	273.542	250	176.66	protein_coding	Sh3bp2
ENSMUSG00000042476	2149.92	-1.13058	5.46e-18	1.83e-16	1249.2	1238.23	1556.87	3200.24	2653	3001.99	protein_coding	Abcb4
ENSMUSG00000029491	1370.65	-1.72922	5.27e-32	5.13e-30	724.174	622.646	558.623	1807.16	2108	2403.31	protein_coding	Pde6b
ENSMUSG00000033623	15777.8	-1.03038	8.59e-25	5.14e-23	10887.5	9563.72	10662	20083.1	20988	22482.4	protein_coding	Pcgf3
ENSMUSG00000057157	78.0657	-1.14649	0.00233463	0.00929996	36.2087	36.3294	72.7783	106.263	88	128.814	processed_pseudogene	Gm6054
ENSMUSG00000106891	49.5144	1.71365	3.93e-05	0.000241089	78.075	63.5765	85.5637	19.8815	23	26.9897	TEC	Gm43460
ENSMUSG00000051246	33.6807	1.706	0.00451238	0.0164345	53.1815	45.4118	57.0425	23.9949	20	2.45361	protein_coding	Msantd1
ENSMUSG00000089926	519.091	3.18543	1.88e-46	3.65e-44	991.213	976.858	834	80.8971	77	154.577	lncRNA	Gm15734
ENSMUSG00000029650	63.3567	1.93479	6.56e-05	0.000383414	88.2587	140.272	71.7948	9.59796	42	28.2165	protein_coding	Slc46a3
ENSMUSG00000003974	291.771	2.25552	0.00557853	0.0196859	769.434	344.12	333.403	69.2425	32	202.423	protein_coding	Grm3
ENSMUSG00000073226	103.982	-2.10674	3.71e-07	3.33e-06	11.3152	61.5582	44.2571	182.361	187	137.402	lncRNA	Gm10482
ENSMUSG00000029414	933.125	-1.03915	3.51e-12	6.34e-11	497.869	683.195	651.071	1282.7	1316	1167.92	protein_coding	Kntc1
ENSMUSG00000095710	10.0285	4.42407	0.000561311	0.00263905	29.4196	24.2196	3.93396	1.37114	0	1.2268	protein_coding	Gm8871
ENSMUSG00000094025	6.47794	6.21682	0.000174672	0.00092678	24.8935	8.07321	5.90095	0	0	0	protein_coding	Gm8879
ENSMUSG00000029102	10.2239	2.14385	0.0392045	0.101021	20.3674	24.2196	5.90095	6.85569	4	0	protein_coding	Hgfac
ENSMUSG00000061882	3244.5	1.08963	2.51e-15	6.52e-14	5081.66	3882.2	4284.09	2302.83	2184	1732.25	protein_coding	Ccdc62
ENSMUSG00000044716	8.90576	2.50735	0.0186379	0.0549318	18.1043	12.1098	15.7359	5.48455	2	0	protein_coding	Dok7
ENSMUSG00000105471	333.715	1.43337	1.65e-12	3.08e-11	591.786	422.834	445.521	166.593	167	208.557	lncRNA	A430073D23Rik
ENSMUSG00000090015	5704.85	-1.86709	1.89e-36	2.27e-34	3033.61	1871.97	2459.71	8568.93	8543	9751.87	protein_coding	Gm15446
ENSMUSG00000090963	54.9918	-1.11601	0.00648531	0.0224179	42.9978	27.2471	34.4222	98.0364	61	66.2474	protein_coding	Gm17655
ENSMUSG00000085433	87.0168	1.16236	0.000548025	0.00258551	126.73	117.061	117.035	44.562	75	41.7114	lncRNA	Gm16001
ENSMUSG00000103740	51.0354	1.4744	0.00645633	0.022321	104.1	87.7961	32.4552	10.2835	36	35.5773	TEC	Gm38242
ENSMUSG00000023284	487.189	-1.62595	4.74e-23	2.48e-21	219.515	218.986	276.361	740.414	733	734.856	protein_coding	Zfp605
ENSMUSG00000063531	1296.03	1.48247	1.62e-20	6.7e-19	2181.57	1713.54	1832.24	757.554	527	764.299	protein_coding	Sema3e
ENSMUSG00000053030	93.4173	1.23187	0.000660384	0.00306012	136.914	150.363	107.201	82.9538	34	49.0722	protein_coding	Spink2
ENSMUSG00000086247	17.6607	1.5759	0.0259749	0.0723311	27.1565	27.2471	25.5708	15.0825	6	4.90722	lncRNA	Gm15787
ENSMUSG00000094230	13.3979	2.21573	0.015716	0.0477981	12.4467	24.2196	29.5047	6.85569	0	7.36083	lncRNA	Gm21847
ENSMUSG00000036256	2582.93	1.03395	5.3e-22	2.59e-20	3671.79	3473.5	3269.12	1762.6	1684	1636.56	protein_coding	Igfbp7
ENSMUSG00000036553	36.4424	-1.04464	0.0375299	0.0975714	13.5783	22.2013	35.4057	47.3043	56	44.165	protein_coding	Sh3tc1
ENSMUSG00000107314	18.7316	2.03605	0.00465401	0.0168733	31.6826	39.3569	19.6698	8.22683	11	2.45361	lncRNA	Gm20488
ENSMUSG00000107132	11.6762	2.02223	0.0229846	0.0652998	9.05217	23.2105	23.6038	2.05671	6	6.13402	lncRNA	Gm15997
ENSMUSG00000106674	26.1656	1.53017	0.00859557	0.0286519	38.4717	36.3294	42.2901	15.7681	18	6.13402	lncRNA	Gm20005
ENSMUSG00000080002	276.447	-2.07189	7.34e-23	3.79e-21	119.941	90.8236	108.184	459.331	386	494.402	processed_pseudogene	Gm5566
ENSMUSG00000072754	25.7044	-1.77025	0.00195265	0.00794645	7.92065	13.119	13.7689	37.7063	40	41.7114	protein_coding	Lrcol1
ENSMUSG00000033294	21308.5	-1.05318	4e-29	3.3e-27	13913.2	13105.8	14556.7	28486.8	27856	29932.8	protein_coding	Noc4l
ENSMUSG00000105161	12.7489	-1.83675	0.0498835	0.122682	7.92065	6.0549	2.95047	38.3919	4	17.1753	lncRNA	Gm42595
ENSMUSG00000041132	319.629	1.78806	1.42e-16	4.11e-15	451.477	528.795	505.514	143.969	104	184.021	protein_coding	N4bp2l1
ENSMUSG00000107096	9.96923	2.88552	0.00444838	0.0162218	12.4467	17.1556	22.6203	0.685569	2	4.90722	lncRNA	Gm43597
ENSMUSG00000037962	1548.94	1.01319	4.43e-15	1.12e-13	1816.09	2064.72	2331.86	970.08	1046	1064.87	protein_coding	Rflna
ENSMUSG00000107047	93.8426	1.06148	0.000453051	0.0021779	119.941	135.226	124.903	51.4177	69	62.567	lncRNA	Gm43298
ENSMUSG00000058488	177.938	1.02336	1.81e-05	0.000118331	213.858	282.562	218.335	110.377	110	132.495	protein_coding	Kl
ENSMUSG00000052848	21.1146	-1.28997	0.0459788	0.115034	16.9728	12.1098	7.86793	28.1083	42	19.6289	lncRNA	C130026L21Rik
ENSMUSG00000091827	246.206	-1.76259	1.05e-09	1.4e-08	113.152	94.8602	128.837	553.254	224	363.134	protein_coding	Speer4f2
ENSMUSG00000063646	79.8375	-1.12985	0.000855077	0.00384909	55.4445	53.485	41.3066	111.748	87	130.041	protein_coding	Jakmip1
ENSMUSG00000029348	291.946	1.94785	1.29e-20	5.42e-19	376.797	475.31	537.97	109.691	128	123.907	protein_coding	Asphd2
ENSMUSG00000104718	91.8244	4.07268	2.98e-21	1.33e-19	159.544	204.858	157.359	17.8248	4	7.36083	lncRNA	Gm31752
ENSMUSG00000029122	31.2736	-2.8222	9.5e-05	0.00053524	3.39456	2.0183	17.7028	64.4435	78	22.0825	protein_coding	Evc
ENSMUSG00000107131	71.4341	1.46506	0.000868573	0.00390302	132.388	96.8785	84.5802	34.964	16	63.7938	lncRNA	Gm43763
ENSMUSG00000048450	21.1726	3.26436	9.68e-05	0.000544539	27.1565	72.6588	15.7359	5.48455	6	0	protein_coding	Msx1
ENSMUSG00000072720	10.6692	-2.08467	0.0314615	0.0845912	2.26304	1.00915	8.85142	14.3969	24	13.4948	protein_coding	Myo18b
ENSMUSG00000049537	146.396	-1.04848	0.00020961	0.00109265	76.9434	119.08	89.4977	182.361	159	251.495	protein_coding	Tecrl
ENSMUSG00000104932	273.099	1.09607	0.000231816	0.0011968	178.78	541.914	395.363	176.877	169	176.66	lncRNA	Gm40323
ENSMUSG00000106116	206.996	1.40387	7.19e-09	8.53e-08	269.302	341.093	292.097	119.289	138	82.1959	processed_pseudogene	Gm18830
ENSMUSG00000051339	1163.79	1.28588	6.35e-15	1.57e-13	1232.23	1795.28	1924.69	686.254	726	618.309	protein_coding	2900026A02Rik
ENSMUSG00000105274	16.4506	6.58642	0.0215493	0.0618979	0	81.7412	15.7359	0	0	1.2268	lncRNA	1700048F04Rik
ENSMUSG00000029245	245.553	2.06133	2.44e-18	8.41e-17	371.139	340.084	476.993	101.464	72	111.639	protein_coding	Epha5
ENSMUSG00000106389	3.80854	5.45933	0.00824628	0.0276748	0	9.08236	13.7689	0	0	0	processed_pseudogene	Gm21006
ENSMUSG00000106015	17352	1.02657	7.47e-22	3.58e-20	23186	22369.8	24272.6	10498.1	10909	12876.5	lncRNA	Gm42980
ENSMUSG00000039934	639.596	1.30102	2.67e-15	6.94e-14	940.294	1022.27	765.156	326.331	375	408.526	protein_coding	Gsap
ENSMUSG00000064280	709.071	-1.07521	2.77e-08	3.03e-07	623.468	340.084	407.165	990.647	984	909.062	protein_coding	Ccdc146
ENSMUSG00000051022	44.7587	-2.65012	7.86e-07	6.67e-06	4.52608	23.2105	8.85142	66.5002	71	94.4639	protein_coding	Hs3st1
ENSMUSG00000107070	1312.29	1.96938	7.69e-08	7.8e-07	2816.36	2156.55	1299.19	579.306	404	618.309	lncRNA	Gm35191
ENSMUSG00000104802	13.5453	2.17515	0.0175955	0.0524131	4.52608	36.3294	25.5708	5.48455	2	7.36083	processed_pseudogene	Gm5869
ENSMUSG00000106111	4.37782	5.65456	0.00207096	0.00836768	12.4467	2.0183	11.8019	0	0	0	unprocessed_pseudogene	Gm5717
ENSMUSG00000085720	405.689	1.05321	3.24e-10	4.67e-09	590.654	518.703	533.052	249.547	287	255.175	lncRNA	Gm7854
ENSMUSG00000035780	21.1753	3.25186	1.2e-05	8.13e-05	33.9456	38.3477	43.2736	5.48455	6	0	protein_coding	Ugt2a3
ENSMUSG00000106397	19.3904	2.45685	0.00086431	0.00388612	45.2608	21.1922	31.4717	2.05671	9	7.36083	unprocessed_pseudogene	Gm21049
ENSMUSG00000061906	1469.78	1.78826	2.66e-42	4.33e-40	2454.27	2021.33	2360.38	598.502	669	715.227	protein_coding	Ugt2b38
ENSMUSG00000039782	155.98	1.38878	6.38e-09	7.64e-08	220.647	215.958	240.955	89.124	87	82.1959	protein_coding	Cpeb2
ENSMUSG00000044017	189.91	2.11375	3.26e-16	9.18e-15	293.064	319.901	311.767	54.1599	98	62.567	protein_coding	Adgrd1
ENSMUSG00000105254	39.1159	-2.10659	1.42e-05	9.47e-05	12.4467	14.1281	17.7028	80.2116	55	55.2062	lncRNA	Gm42951
ENSMUSG00000066952	402.479	-1.0886	1.2e-10	1.8e-09	253.461	256.324	261.609	495.666	543	604.815	protein_coding	Myo1h
ENSMUSG00000105987	60.2877	6.62285	9.44e-16	2.54e-14	115.415	155.409	87.5307	1.37114	2	0	lncRNA	AI506816
ENSMUSG00000033036	457.696	1.40314	2.66e-14	6.07e-13	711.727	638.792	641.236	256.403	195	303.021	protein_coding	Gm7879
ENSMUSG00000048373	29.5518	-1.91068	0.00321217	0.0122695	13.5783	2.0183	21.6368	41.8197	59	39.2577	protein_coding	Fgfbp1
ENSMUSG00000061388	89.4979	1.63987	1.11e-05	7.57e-05	192.359	104.952	110.151	57.5878	29	42.9382	protein_coding	Csn1s2b
ENSMUSG00000048439	496.459	-1.44697	5.12e-19	1.88e-17	246.672	303.754	248.823	722.59	765	691.918	protein_coding	Nupl2
ENSMUSG00000029564	496.083	1.26652	3.99e-13	8.04e-12	844.115	597.417	660.906	280.398	298	295.66	protein_coding	4930519G04Rik
ENSMUSG00000087477	210.077	1.3295	6.1e-09	7.34e-08	306.642	282.562	310.783	105.578	104	150.897	lncRNA	Gm13822
ENSMUSG00000029544	1313.66	1.64123	1.54e-33	1.62e-31	2058.24	1802.34	2111.56	728.074	599	582.732	protein_coding	Cabp1
ENSMUSG00000083182	6.0512	-4.06259	0.00900483	0.0297931	0	0	1.96698	5.48455	8	20.8557	processed_pseudogene	Gm13828
ENSMUSG00000060152	2690.01	-1.26391	1.25e-20	5.26e-19	1317.09	1509.69	1916.82	3794.62	3757	3844.81	protein_coding	Pop5
ENSMUSG00000038199	51.1888	-1.44889	0.0156559	0.0476466	4.52608	21.1922	56.059	47.3043	75	103.052	protein_coding	Iqca1l
ENSMUSG00000060961	64.5507	1.16971	0.00537916	0.01909	138.046	70.6405	59.0095	31.5362	39	49.0722	protein_coding	Slc4a4
ENSMUSG00000038181	2.3036	4.72722	0.049123	0.121159	7.92065	0	5.90095	0	0	0	protein_coding	Chpf2
ENSMUSG00000104986	6.03018	3.21813	0.0152542	0.0465648	9.05217	6.0549	17.7028	1.37114	2	0	TEC	1600023N17Rik
ENSMUSG00000041740	13403.9	-2.32844	3.18e-100	2.63e-97	4358.62	4914.56	4079.52	21060.7	21589	24420.8	protein_coding	Rnf10
ENSMUSG00000086368	143.416	1.09253	0.000341018	0.0016923	248.935	170.546	165.226	59.6445	118	98.1444	lncRNA	Gm13830
ENSMUSG00000029538	648.779	1.04532	9.53e-13	1.83e-11	804.512	860.806	956.937	420.254	449	401.165	protein_coding	Srsf9
ENSMUSG00000029522	15.2713	1.70168	0.0318366	0.0853471	14.7098	33.302	21.6368	5.48455	3	13.4948	protein_coding	Pla2g1b
ENSMUSG00000119520	3.64791	5.39764	0.0066278	0.0228389	1.13152	4.0366	16.7193	0	0	0	snRNA	U4
ENSMUSG00000028944	2943.53	-1.33279	1.83e-30	1.67e-28	1640.71	1532.9	1844.05	3876.21	4433	4334.3	protein_coding	Prkag2
ENSMUSG00000028938	55.7525	-2.48161	7.48e-07	6.38e-06	29.4196	4.0366	17.7028	96.6652	91	95.6908	protein_coding	Galntl5
ENSMUSG00000054945	7.49821	2.98323	0.00981212	0.032061	11.3152	16.1464	12.7854	2.74228	2	0	lncRNA	Gm9958
ENSMUSG00000029368	17.7355	1.80972	0.0137095	0.042665	24.8935	18.1647	39.3396	3.42784	12	8.58763	protein_coding	Alb
ENSMUSG00000054932	48.5804	1.438	0.000616592	0.00287214	65.6282	58.5307	88.5142	25.3661	24	29.4433	protein_coding	Afp
ENSMUSG00000029371	37.6803	2.04824	0.000303378	0.00151919	81.4695	43.3935	56.059	6.17012	12	26.9897	protein_coding	Cxcl5
ENSMUSG00000083833	16.2551	2.13206	0.00491277	0.0176787	23.7619	22.2013	33.4387	7.54126	2	8.58763	processed_pseudogene	Gm13841
ENSMUSG00000029375	105.065	2.87725	1.59e-16	4.61e-15	220.647	136.235	196.698	17.1392	29	30.6701	protein_coding	Cxcl15
ENSMUSG00000101856	43.2711	1.28857	0.0143457	0.0442903	54.313	80.7321	49.1746	17.1392	46	12.268	lncRNA	1700096K18Rik
ENSMUSG00000095550	4.22848	5.60867	0.00297425	0.0114672	2.26304	19.1739	3.93396	0	0	0	protein_coding	Gm21671
ENSMUSG00000104651	4.26729	5.62086	0.00187076	0.00765223	6.78913	5.04575	13.7689	0	0	0	processed_pseudogene	Gm21168
ENSMUSG00000105423	168.535	2.76073	1.2e-18	4.23e-17	357.561	290.635	232.104	28.1083	66	36.8041	lncRNA	Gm36814
ENSMUSG00000073119	351.202	-1.5543	1.22e-15	3.22e-14	184.438	144.309	206.533	503.893	581	487.041	protein_coding	Speer4a
ENSMUSG00000059645	65.2872	-2.89191	1.7e-09	2.19e-08	27.1565	4.0366	15.7359	128.887	92	123.907	protein_coding	Gm7361
ENSMUSG00000029044	338.243	1.38935	9.36e-13	1.8e-11	510.316	499.53	457.323	176.877	156	229.412	lncRNA	4930584F24Rik
ENSMUSG00000104777	66.6262	-1.48621	0.00156432	0.00654024	42.9978	52.4758	9.83491	98.0364	86	110.412	processed_pseudogene	Gm4865
ENSMUSG00000084992	94.3047	1.62337	1.33e-05	8.92e-05	203.674	131.19	91.4647	37.7063	38	63.7938	lncRNA	Gm13842
ENSMUSG00000079278	41.0567	1.84179	0.000179826	0.000949134	47.5239	48.4392	96.3821	17.1392	16	20.8557	protein_coding	Tmem233
ENSMUSG00000086715	21.0251	-1.3969	0.0408931	0.10435	6.78913	10.0915	17.7028	21.9382	50	19.6289	lncRNA	B230112J18Rik
ENSMUSG00000063919	728.873	4.61256	1.82e-110	1.83e-107	1248.07	1280.61	1671.93	61.0156	38	73.6083	protein_coding	Srrm4
ENSMUSG00000029410	110.936	1.11032	0.000244489	0.00125635	164.071	143.299	148.507	89.8095	50	69.9279	protein_coding	Ppef2
ENSMUSG00000029188	137.386	2.41678	4.8e-19	1.77e-17	250.066	230.086	213.418	40.4486	40	50.299	protein_coding	Slc34a2
ENSMUSG00000066894	18.1315	1.86914	0.0161002	0.0487488	15.8413	54.4941	14.7524	4.11341	11	8.58763	protein_coding	Vsig10
ENSMUSG00000029363	2301.27	-1.05221	2.82e-21	1.27e-19	1424.59	1474.37	1592.27	3121.4	2917	3278.02	protein_coding	Rfc5
ENSMUSG00000105702	5.39553	5.95681	0.000381319	0.00187025	12.4467	10.0915	9.83491	0	0	0	TEC	Gm43780
ENSMUSG00000107374	3.57787	4.3365	0.0181779	0.0537812	4.52608	8.07321	7.86793	0	1	0	TEC	Gm43172
ENSMUSG00000073102	788.908	2.23588	2.53e-28	1.97e-26	1516.24	1454.19	932.349	263.258	219	348.412	protein_coding	Drc1
ENSMUSG00000082365	631.924	-2.22882	1.92e-25	1.22e-23	134.651	298.709	232.104	1053.72	994	1078.36	transcribed_processed_pseudogene	Btf3-ps11
ENSMUSG00000106745	49.0037	-2.61493	1.99e-05	0.000128785	31.6826	4.0366	5.90095	57.5878	66	128.814	lncRNA	Gm43342
ENSMUSG00000107371	2.55511	4.88127	0.0240403	0.0677009	2.26304	11.1007	1.96698	0	0	0	TEC	Gm43784
ENSMUSG00000107334	19.841	-3.11686	3.26e-05	0.00020273	2.26304	6.0549	3.93396	47.9898	22	36.8041	lncRNA	Gm7538
ENSMUSG00000053194	98.3238	1.16093	0.000225655	0.00116786	118.81	149.354	140.639	78.8404	52	50.299	protein_coding	Cib4
ENSMUSG00000018604	141.625	1.89454	4.43e-12	7.91e-11	204.805	229.077	237.021	75.4126	47	56.433	protein_coding	Tbx3
ENSMUSG00000053214	8.53743	2.23874	0.0427843	0.108435	15.8413	8.07321	18.6863	6.17012	0	2.45361	lncRNA	Gm9899
ENSMUSG00000049265	105.558	1.95602	3.81e-10	5.43e-09	198.016	135.226	170.144	37.7063	53	39.2577	protein_coding	Kcnk3
ENSMUSG00000107084	8280.38	2.03908	1.45e-46	2.89e-44	12347.2	13421.7	14184.9	2834.14	2776	4118.38	lncRNA	Gm43269
ENSMUSG00000107063	68.9943	7.78457	4.21e-13	8.44e-12	161.808	112.016	137.689	0	0	2.45361	lncRNA	Gm38554
ENSMUSG00000029185	23.8255	-1.39968	0.0196584	0.0574207	12.4467	14.1281	12.7854	44.562	21	38.0309	protein_coding	Fam114a1
ENSMUSG00000107092	296.226	1.45049	4.64e-11	7.31e-10	364.35	512.649	425.852	175.506	180	119	processed_pseudogene	Gm7993
ENSMUSG00000029168	1564.99	1.13393	1.14e-14	2.75e-13	2344.51	1966.83	2135.16	821.312	937	1185.09	protein_coding	Dpysl5
ENSMUSG00000029597	21.144	-2.16373	0.00194198	0.00790862	11.3152	5.04575	6.88444	23.3093	57	23.3093	protein_coding	Sds
ENSMUSG00000037890	465.036	-1.02727	1.61e-10	2.39e-09	284.012	295.681	338.321	610.842	659	602.361	protein_coding	Wdr19
ENSMUSG00000105257	17.8624	2.44009	0.00543409	0.0192437	39.6032	28.2562	23.6038	13.7114	2	0	TEC	Gm43144
ENSMUSG00000057816	155.671	1.75566	1.67e-10	2.48e-09	303.248	224.031	194.731	81.5827	74	56.433	protein_coding	Cfap299
ENSMUSG00000029195	126.87	1.07454	0.000103483	0.000577508	195.753	150.363	171.127	91.1807	89	63.7938	protein_coding	Klb
ENSMUSG00000029602	526.993	-1.05179	5.46e-10	7.58e-09	319.089	411.733	297.998	695.167	762	675.969	protein_coding	Rasal1
ENSMUSG00000032661	291.265	1.01366	1.24e-05	8.4e-05	375.665	375.404	419.951	229.666	223	123.907	protein_coding	Oas3
ENSMUSG00000052776	40.8216	1.18037	0.0239369	0.0674754	88.2587	55.5033	26.5543	30.8506	18	25.7629	protein_coding	Oas1a
ENSMUSG00000091623	12.7621	1.87283	0.0221032	0.0631754	18.1043	30.2745	11.8019	5.48455	6	4.90722	lncRNA	Gm17092
ENSMUSG00000029205	41.0624	2.1899	9.1e-05	0.000516006	40.7348	87.7961	74.7453	26.7372	9	7.36083	protein_coding	Chrna9
ENSMUSG00000054598	33.3066	1.4093	0.0305605	0.0827137	10.1837	64.5856	69.8279	13.0258	14	28.2165	protein_coding	9130230L23Rik
ENSMUSG00000070780	391.807	-1.16328	4.1e-06	3.03e-05	158.413	315.864	249.807	447.677	443	736.083	protein_coding	Rbm47
ENSMUSG00000084108	4.17529	-3.40833	0.0432012	0.109294	2.26304	0	0	11.6547	5	6.13402	processed_pseudogene	Gm15794
ENSMUSG00000087601	1959.3	1.39075	4.21e-22	2.07e-20	2946.48	2568.29	2990.8	906.322	1030	1313.91	lncRNA	Uchl1os
ENSMUSG00000062077	35.7036	1.34641	0.00661449	0.0227998	65.6282	48.4392	39.3396	17.8248	16	26.9897	protein_coding	Trim54
ENSMUSG00000107300	28.4328	1.56894	0.00525086	0.0186948	41.8663	41.3752	44.2571	10.2835	23	9.81444	TEC	Gm43279
ENSMUSG00000106590	41.9059	1.2866	0.00463001	0.0167968	71.2858	48.4392	59.0095	30.165	18	24.5361	TEC	Gm42879
ENSMUSG00000042647	139.405	-1.15353	1.19e-05	8.05e-05	91.6532	77.7046	90.4812	201.557	218	157.031	protein_coding	Acad12
ENSMUSG00000104719	22.1224	1.61857	0.0142545	0.0440678	24.8935	19.1739	56.059	12.3402	8	12.268	TEC	4933437G19Rik
ENSMUSG00000087386	91.0317	2.06904	8.68e-10	1.18e-08	145.966	117.061	177.028	27.4228	37	41.7114	lncRNA	Gm15637
ENSMUSG00000029138	12.0928	1.75839	0.0385151	0.0995881	22.6304	17.1556	16.7193	9.59796	4	2.45361	protein_coding	4930548H24Rik
ENSMUSG00000107142	44.5142	2.37329	2.63e-06	2.02e-05	59.9706	115.043	49.1746	15.0825	18	9.81444	lncRNA	4930566F21Rik
ENSMUSG00000107220	3.20222	5.20831	0.00853955	0.0284774	2.26304	9.08236	7.86793	0	0	0	processed_pseudogene	Gm9555
ENSMUSG00000085234	18.728	1.54551	0.0261723	0.0727846	30.5511	33.302	19.6698	5.48455	16	7.36083	lncRNA	Gm15614
ENSMUSG00000047501	672.259	1.24439	3.77e-17	1.17e-15	967.451	974.84	894.977	393.517	447	355.773	protein_coding	Cldn4
ENSMUSG00000107029	35.1276	1.35759	0.0362663	0.0949179	21.4989	31.2837	98.3491	18.5104	8	33.1237	TEC	Gm43123
ENSMUSG00000004951	839.146	2.65041	2.52e-44	4.36e-42	1429.11	1669.14	1240.18	169.336	229	298.113	protein_coding	Hspb1
ENSMUSG00000039747	123.489	-1.34301	6.45e-05	0.000378237	45.2608	85.7778	78.6793	249.547	132	149.67	protein_coding	Orai2
ENSMUSG00000005057	26.8338	1.41517	0.0111146	0.0356877	39.6032	29.2654	48.1911	15.7681	11	17.1753	protein_coding	Sh2b2
ENSMUSG00000049285	56.0963	-1.36004	0.000626318	0.00291275	31.6826	29.2654	33.4387	91.1807	59	92.0103	protein_coding	Mblac1
ENSMUSG00000106056	39.7542	-1.25589	0.0179075	0.0531477	41.8663	16.1464	12.7854	52.7888	72	42.9382	lncRNA	4930500L23Rik
ENSMUSG00000039623	94.6439	-1.15723	0.0010078	0.00444582	38.4717	52.4758	84.5802	126.83	160	105.505	protein_coding	Ap5z1
ENSMUSG00000029576	25.727	1.75311	0.0072238	0.0246614	50.9185	55.5033	12.7854	12.3402	13	9.81444	protein_coding	Radil
ENSMUSG00000090981	51.0106	1.1523	0.00378934	0.01413	71.2858	77.7046	61.9599	31.5362	28	35.5773	protein_coding	Olfr718-ps1
ENSMUSG00000061898	580.997	-1.06099	3.89e-12	6.97e-11	398.295	328.983	402.248	788.404	751	817.052	protein_coding	Rbak
ENSMUSG00000029587	56.6456	-1.00464	0.0146706	0.0451076	30.5511	27.2471	55.0755	71.2992	87	68.7011	protein_coding	Zfp12
ENSMUSG00000047635	97.8302	-1.09921	0.00114013	0.00495971	57.7076	81.7412	47.2076	109.005	176	115.32	protein_coding	2810006K23Rik
ENSMUSG00000087611	44.6938	3.07268	5.25e-09	6.35e-08	104.1	57.5216	77.6958	5.48455	16	7.36083	lncRNA	4930458D05Rik
ENSMUSG00000029314	1014.71	4.46006	1.96e-120	2.39e-117	2449.74	1623.72	1748.65	74.0414	105	87.1031	protein_coding	Gpat3
ENSMUSG00000015942	19.2003	-2.77444	0.000147532	0.000796836	7.92065	2.0183	4.91746	40.4486	28	31.8969	protein_coding	Gtf2ird2
ENSMUSG00000029127	3766.06	1.63233	1.13e-50	2.79e-48	6257.31	5539.23	5288.23	1772.88	1912	1826.71	protein_coding	Zbtb49
ENSMUSG00000004415	21.9873	1.23829	0.0457107	0.114549	23.7619	26.2379	42.2901	8.9124	16	14.7217	protein_coding	Col26a1
ENSMUSG00000001739	3198.16	1.11043	0.00129154	0.00552801	3436.43	6210.31	3468.77	2390.58	2088	1594.85	protein_coding	Cldn15
ENSMUSG00000023348	40.0689	-1.33558	0.00666363	0.0229486	11.3152	22.2013	34.4222	57.5878	56	58.8866	protein_coding	Trip6
ENSMUSG00000071332	2.80756	-4.873	0.0163012	0.049229	0	0	0	5.48455	4	7.36083	transcribed_unprocessed_pseudogene	E230015B07Rik
ENSMUSG00000084927	712.809	2.00811	0.000152616	0.000822394	1804.78	942.547	678.609	395.573	183	272.351	protein_coding	Gm5724
ENSMUSG00000094335	61.9631	1.85704	2.98e-06	2.26e-05	96.1793	100.915	93.4316	23.9949	18	39.2577	IG_V_gene	Igkv1-117
ENSMUSG00000030237	1118.2	1.02951	1.02e-09	1.36e-08	1689.36	1369.42	1442.78	726.017	564	917.65	protein_coding	Slco1a4
ENSMUSG00000095771	16.9465	1.85544	0.023436	0.0663463	52.05	16.1464	11.8019	8.22683	11	2.45361	IG_V_gene	Igkv14-111
ENSMUSG00000093861	19.1385	2.92928	0.000269805	0.00136882	42.9978	27.2471	30.4882	2.05671	1	11.0412	IG_V_gene	Igkv1-110
ENSMUSG00000029868	27.2455	1.27908	0.0282545	0.0776061	35.0772	37.3386	43.2736	10.9691	27	9.81444	protein_coding	Trpv6
ENSMUSG00000098814	27.6886	2.71294	6.64e-06	4.73e-05	53.1815	55.5033	35.4057	8.22683	4	9.81444	IG_V_gene	Igkv19-93
ENSMUSG00000079544	372.047	1.34384	9.48e-12	1.63e-10	586.128	524.758	490.762	232.408	159	239.227	IG_V_pseudogene	Igkv13-87
ENSMUSG00000036899	13.3275	6.28211	6.49e-06	4.64e-05	27.1565	26.2379	25.5708	0	1	0	protein_coding	Trpv5
ENSMUSG00000079263	304.574	1.00687	0.000394654	0.00192777	459.398	370.358	388.479	169.336	116	323.876	protein_coding	Gm6614
ENSMUSG00000079262	31.553	1.81129	0.00133259	0.00568061	49.7869	53.485	44.2571	11.6547	24	6.13402	protein_coding	Slco1a6
ENSMUSG00000076543	6.18584	5.16571	0.00124775	0.00536439	13.5783	9.08236	13.7689	0.685569	0	0	IG_V_gene	Igkv4-74
ENSMUSG00000076545	5.70577	3.93491	0.00997576	0.0325254	7.92065	10.0915	13.7689	0	0	2.45361	IG_V_gene	Igkv4-72
ENSMUSG00000023289	45.6017	2.29741	1.03e-05	7.09e-05	53.1815	71.6497	101.3	6.17012	18	23.3093	protein_coding	Sva
ENSMUSG00000076550	11.4966	4.34423	0.000360487	0.00177863	26.025	34.3111	5.90095	2.74228	0	0	IG_V_gene	Igkv4-63
ENSMUSG00000029864	297.346	-2.41095	4.16e-05	0.000253856	175.386	44.4026	62.9434	454.532	561	485.815	protein_coding	Gstk1
ENSMUSG00000079542	24.3854	2.81386	1.48e-05	9.82e-05	31.6826	59.5399	36.3892	4.11341	6	8.58763	IG_V_pseudogene	Gm42606
ENSMUSG00000068689	5.77893	2.60962	0.0490332	0.120964	13.5783	12.1098	3.93396	1.37114	0	3.68041	processed_pseudogene	Rps19-ps9
ENSMUSG00000076569	21.597	5.21829	1.26e-07	1.23e-06	27.1565	52.4758	47.2076	2.74228	0	0	IG_V_gene	Igkv5-39
ENSMUSG00000084950	168.115	1.0168	0.00264832	0.0103835	170.86	136.235	366.842	89.124	107	138.629	lncRNA	Gm5577
ENSMUSG00000076575	13.5529	3.13214	0.00222409	0.00892103	16.9728	29.2654	27.5377	7.54126	0	0	IG_V_gene	Igkv7-33
ENSMUSG00000076580	4.55128	5.7106	0.00118902	0.00514628	11.3152	10.0915	5.90095	0	0	0	IG_V_gene	Igkv8-27
ENSMUSG00000105727	173.633	-1.54727	7.11e-09	8.44e-08	97.3108	107.979	60.9764	295.48	258	222.052	processed_pseudogene	Gm8828
ENSMUSG00000097730	34.6017	2.3941	3.12e-05	0.000194762	32.8141	70.6405	71.7948	16.4537	11	4.90722	lncRNA	Gm26588
ENSMUSG00000036667	99.1945	1.90938	8.11e-06	5.66e-05	153.887	131.19	186.863	76.7837	17	29.4433	protein_coding	Tcaf1
ENSMUSG00000053977	9.84723	1.99544	0.0446841	0.112426	27.1565	6.0549	13.7689	2.74228	2	7.36083	protein_coding	Cd8a
ENSMUSG00000072780	26.9388	1.65704	0.0066224	0.0228236	64.4967	37.3386	20.6533	10.9691	11	17.1753	protein_coding	Vmn2r24
ENSMUSG00000107460	14.1762	-2.38627	0.0115294	0.0368203	4.52608	5.04575	3.93396	4.79898	14	52.7526	TEC	Gm44186
ENSMUSG00000052656	130.969	2.28317	3.04e-15	7.83e-14	226.304	195.775	231.12	56.9022	34	41.7114	protein_coding	Rnf103
ENSMUSG00000008845	14.6524	-1.83758	0.0468063	0.116676	11.3152	8.07321	0	31.5362	10	26.9897	protein_coding	Cd163
ENSMUSG00000053470	236.32	1.22838	4.07e-08	4.33e-07	333.799	389.532	270.46	132.315	163	128.814	protein_coding	Kdm3a
ENSMUSG00000038527	19.5085	-1.34683	0.0412845	0.105175	10.1837	6.0549	16.7193	27.4228	26	30.6701	protein_coding	C1rl
ENSMUSG00000107622	96.7721	2.80745	4.46e-14	9.97e-13	177.649	194.766	134.738	14.3969	37	22.0825	lncRNA	4930512J16Rik
ENSMUSG00000055172	6.55629	-5.08659	0.00152976	0.00641563	1.13152	0	0	5.48455	18	14.7217	protein_coding	C1ra
ENSMUSG00000079343	80.0059	-1.70478	2.87e-06	2.19e-05	50.9185	36.3294	25.5708	108.32	108	150.897	protein_coding	C1s2
ENSMUSG00000097255	98.2729	1.48221	1.62e-05	0.000107012	207.068	98.8968	128.837	56.2167	52	46.6186	processed_pseudogene	Rpl31-ps7
ENSMUSG00000065701	52.3779	4.89064	4.93e-17	1.51e-15	107.495	98.8968	97.3656	2.05671	6	2.45361	misc_RNA	Rny1
ENSMUSG00000096051	25.5955	1.62939	0.0145058	0.0446986	38.4717	35.3203	41.3066	5.48455	6	26.9897	protein_coding	Vmn1r40
ENSMUSG00000030275	93.743	1.53642	0.00120524	0.00520978	151.624	177.611	90.4812	69.928	63	9.81444	protein_coding	Etnk1
ENSMUSG00000084971	5.48665	5.97916	0.000532083	0.00251747	15.8413	14.1281	2.95047	0	0	0	lncRNA	4930579D09Rik
ENSMUSG00000004266	998.417	-1.03349	3.51e-07	3.16e-06	809.038	403.66	753.354	1186.72	1422	1415.73	protein_coding	Ptpn6
ENSMUSG00000052631	335.043	-1.10224	2.06e-08	2.31e-07	248.935	179.629	211.451	523.089	419	428.155	protein_coding	Sh2d6
ENSMUSG00000030263	100.583	-1.52749	5.14e-06	3.74e-05	35.0772	46.4209	73.7618	168.65	152	127.588	protein_coding	Lrmp
ENSMUSG00000039347	547.289	-1.91091	6.86e-35	7.75e-33	241.014	221.004	228.17	853.533	934	806.011	protein_coding	Atp6v0e2
ENSMUSG00000043541	2183.08	-1.95413	2.16e-37	2.73e-35	1119.07	680.168	889.076	3434.7	3484	3491.49	protein_coding	Casc1
ENSMUSG00000030091	3708.08	-1.55936	1.03e-50	2.55e-48	1943.95	1726.66	1966	5444.1	5641	5526.75	protein_coding	Nup210
ENSMUSG00000040370	50.502	-1.07391	0.0118282	0.0376346	22.6304	35.3203	39.3396	71.2992	51	83.4227	protein_coding	Etfrf1
ENSMUSG00000034245	76.0903	1.2672	0.000369541	0.00181904	139.177	79.7229	104.25	49.361	46	38.0309	protein_coding	Hdac11
ENSMUSG00000051124	95.4243	1.10188	0.000504395	0.00239725	95.0478	157.428	137.689	57.5878	61	63.7938	protein_coding	Gimap9
ENSMUSG00000086013	178.222	1.88516	1.87e-14	4.35e-13	260.25	322.928	259.642	89.8095	68	68.7011	lncRNA	Gm15706
ENSMUSG00000054435	7.65977	5.48091	0.000443772	0.00213855	10.1837	26.2379	8.85142	0.685569	0	0	protein_coding	Gimap4
ENSMUSG00000054966	233.635	-1.07811	1.89e-06	1.48e-05	165.202	163.482	122.936	379.12	284	287.072	protein_coding	Lmntd1
ENSMUSG00000098715	26.5398	1.78824	0.00751697	0.0255268	15.8413	36.3294	71.7948	17.1392	12	6.13402	protein_coding	Gm28053
ENSMUSG00000067338	1013.89	-6.25399	1.56e-26	1.09e-24	18.1043	15.1373	45.2406	2997.31	1425	1582.58	protein_coding	Tuba3b
ENSMUSG00000107481	2.86584	5.04819	0.0134933	0.0420712	2.26304	7.06405	7.86793	0	0	0	lncRNA	4833403J16Rik
ENSMUSG00000064080	53.7985	2.37687	9.44e-05	0.000532221	106.363	127.153	37.3727	25.3661	2	24.5361	protein_coding	Fbln2
ENSMUSG00000068794	3339.15	-2.02734	5.6e-45	9.98e-43	1134.92	1504.64	1307.06	6381.96	4539	5167.3	protein_coding	Col28a1
ENSMUSG00000023367	16.4573	-1.47244	0.0377572	0.0980223	10.1837	6.0549	9.83491	16.4537	28	28.2165	protein_coding	Tmem176a
ENSMUSG00000107597	3.68992	5.40739	0.00379717	0.0141523	10.1837	6.0549	5.90095	0	0	0	lncRNA	Gm44764
ENSMUSG00000072770	17.6473	2.77247	0.000170702	0.000908839	40.7348	24.2196	27.5377	5.48455	3	4.90722	protein_coding	Acrbp
ENSMUSG00000107880	932.324	1.51752	2.02e-22	1.02e-20	1368.01	1434	1339.51	381.862	505	565.557	lncRNA	Gm44113
ENSMUSG00000047115	3194.06	1.01625	3.52e-20	1.41e-18	3950.14	4408.98	4463.08	2094.41	1972	2275.72	protein_coding	Fam221a
ENSMUSG00000068341	38.6053	-3.11254	7.09e-07	6.07e-06	11.3152	0	12.7854	77.4693	54	76.0619	protein_coding	Reg3d
ENSMUSG00000079516	16.5457	-2.95749	0.000180457	0.000952026	2.26304	3.02745	5.90095	26.0516	24	38.0309	protein_coding	Reg3a
ENSMUSG00000059654	104.17	-4.67563	2.55e-25	1.59e-23	2.26304	4.0366	16.7193	205.671	189	207.33	protein_coding	Reg1
ENSMUSG00000030017	113.658	-2.87588	3.4e-17	1.06e-15	13.5783	30.2745	37.3727	211.155	208	181.567	protein_coding	Reg3g
ENSMUSG00000107772	67.5996	1.79496	6.73e-06	4.79e-05	134.651	83.7595	95.3986	22.6238	25	44.165	processed_pseudogene	Gm5311
ENSMUSG00000005892	71.1563	2.50548	2.59e-08	2.86e-07	145.966	98.8968	119.002	21.9382	35	6.13402	protein_coding	Trh
ENSMUSG00000083620	104.223	4.09514	9.91e-26	6.43e-24	251.198	170.546	169.16	13.7114	6	14.7217	processed_pseudogene	Gm15529
ENSMUSG00000079679	483.624	-1.71722	5.93e-22	2.88e-20	267.039	186.693	224.236	811.714	741	671.062	protein_coding	Vwde
ENSMUSG00000040187	1811.76	-1.12297	1.27e-21	5.86e-20	1226.57	1164.56	1029.72	2423.49	2434	2592.24	protein_coding	Arntl2
ENSMUSG00000030022	102.733	1.74072	9.85e-09	1.15e-07	190.096	145.318	138.672	44.562	45	52.7526	protein_coding	Adamts9
ENSMUSG00000042717	410.129	2.18674	5.07e-21	2.21e-19	802.249	766.955	447.488	143.969	121	179.113	protein_coding	Ppp1r3a
ENSMUSG00000030292	180.571	-1.565	2.57e-10	3.73e-09	106.363	94.8602	72.7783	281.083	229	299.34	protein_coding	Smco2
ENSMUSG00000107739	19.4105	-2.4385	0.00487473	0.0175636	2.26304	0	15.7359	37.0207	32	29.4433	processed_pseudogene	Gm7812
ENSMUSG00000038388	684.705	1.75022	6.2e-30	5.32e-28	1138.31	1021.26	1005.13	269.429	349	325.103	protein_coding	Mpp6
ENSMUSG00000029563	309.849	-1.01729	0.000431741	0.00209055	114.284	299.718	199.649	385.29	313	547.155	protein_coding	Foxp2
ENSMUSG00000072662	777.984	-1.06801	2.72e-09	3.42e-08	407.348	647.875	452.406	1127.76	1121	911.516	protein_coding	Mansc4
ENSMUSG00000107703	24.669	-2.62115	0.000110794	0.000614166	4.52608	8.07321	7.86793	30.165	25	72.3815	TEC	Gm44039
ENSMUSG00000086021	376.061	-2.22097	6.78e-27	4.8e-25	155.018	98.8968	144.573	551.197	589	717.681	lncRNA	Gm15767
ENSMUSG00000048776	339.242	-1.48495	3.35e-11	5.39e-10	124.467	232.105	178.995	557.368	507	435.516	protein_coding	Pthlh
ENSMUSG00000086019	29.9645	-1.23874	0.0179215	0.0531722	13.5783	18.1647	21.6368	44.562	34	47.8454	lncRNA	Gm15762
ENSMUSG00000054556	6.37906	2.35237	0.0465724	0.116251	18.1043	8.07321	5.90095	2.74228	1	2.45361	lncRNA	Gm4876
ENSMUSG00000029831	24.9113	1.64167	0.00911429	0.0300951	46.3924	36.3294	30.4882	15.0825	4	17.1753	protein_coding	Npvf
ENSMUSG00000107993	25.7921	1.51852	0.00747338	0.0254012	38.4717	39.3569	37.3727	18.5104	10	11.0412	lncRNA	G930045G22Rik
ENSMUSG00000030303	126.979	-1.99247	5.96e-10	8.22e-09	31.6826	57.5216	62.9434	167.964	178	263.763	protein_coding	Far2
ENSMUSG00000001930	50.9824	-1.12434	0.0105632	0.034173	32.8141	20.183	43.2736	67.8713	89	52.7526	protein_coding	Vwf
ENSMUSG00000045534	8.19943	-2.77891	0.0140904	0.0436393	2.26304	4.0366	0	15.0825	18	9.81444	protein_coding	Kcna5
ENSMUSG00000110390	5.42844	3.44843	0.014869	0.0456053	9.05217	7.06405	13.7689	0.685569	2	0	lncRNA	Gm45869
ENSMUSG00000047976	28.0585	3.08758	2.47e-06	1.91e-05	47.5239	67.6131	36.3892	9.59796	6	1.2268	protein_coding	Kcna1
ENSMUSG00000000183	29.3484	2.64844	5.05e-06	3.68e-05	59.9706	52.4758	39.3396	6.17012	12	6.13402	protein_coding	Fgf6
ENSMUSG00000000182	3.89538	5.49039	0.00319266	0.0122057	3.39456	12.1098	7.86793	0	0	0	protein_coding	Fgf23
ENSMUSG00000070995	35.2697	1.41771	0.00619199	0.0215909	56.5761	44.4026	53.1085	23.9949	9	24.5361	lncRNA	Gm6313
ENSMUSG00000107909	424.43	2.55917	8.43e-42	1.35e-39	691.359	635.765	851.703	137.114	119	111.639	TEC	2610017A05Rik
ENSMUSG00000085355	109.935	1.09826	0.000862247	0.00387911	164.071	106.97	178.995	66.5002	94	49.0722	lncRNA	3010003L21Rik
ENSMUSG00000108220	91.0477	3.38549	1.36e-17	4.43e-16	203.674	163.482	129.821	8.22683	19	22.0825	TEC	Gm44056
ENSMUSG00000043496	118.262	-2.09235	1.52e-09	1.98e-08	20.3674	64.5856	49.1746	178.248	196	201.196	protein_coding	Tril
ENSMUSG00000052955	1680.98	1.19604	6.41e-24	3.6e-22	2538	2281.69	2201.05	971.451	1084	1009.66	protein_coding	Cpvl
ENSMUSG00000108060	133.579	-1.38052	1.47e-06	1.18e-05	54.313	100.915	66.8774	196.758	190	192.608	lncRNA	4921529L05Rik
ENSMUSG00000107614	2475.86	1.55613	6.05e-29	4.92e-27	4036.14	3392.76	3655.64	1308.75	1013	1448.86	lncRNA	Gm44196
ENSMUSG00000107177	30.4548	1.65894	0.00245597	0.00972812	55.4445	48.4392	34.4222	12.3402	10	22.0825	TEC	Gm43845
ENSMUSG00000107503	48.3513	-2.76491	1.82e-07	1.73e-06	23.7619	4.0366	9.83491	93.2374	66	93.2371	lncRNA	Gm44009
ENSMUSG00000019124	256.77	3.07408	4.73e-26	3.18e-24	571.418	453.109	351.106	52.7888	30	82.1959	protein_coding	Scrn1
ENSMUSG00000030325	71.1703	1.33362	0.0019594	0.00796973	134.651	53.485	117.035	25.3661	56	40.4845	protein_coding	Klrb1c
ENSMUSG00000000416	293.251	-1.4328	4.22e-07	3.75e-06	256.855	92.8419	126.87	434.651	414	434.289	protein_coding	Cttnbp2
ENSMUSG00000071568	25.7955	2.77538	1.24e-05	8.37e-05	33.9456	36.3294	64.9104	8.22683	4	7.36083	processed_pseudogene	Gm5874
ENSMUSG00000090164	31.3068	2.75528	1.99e-06	1.56e-05	56.5761	41.3752	64.9104	5.48455	6	13.4948	protein_coding	BC035044
ENSMUSG00000107100	158.794	-2.33051	5.54e-10	7.68e-09	27.1565	86.787	43.2736	159.052	266	370.495	processed_pseudogene	Gm18482
ENSMUSG00000060882	587.242	2.00298	9.51e-25	5.65e-23	1167.73	938.51	715.981	273.542	213	214.691	protein_coding	Kcnd2
ENSMUSG00000030365	11.6346	2.60474	0.0134313	0.0419062	21.4989	17.1556	20.6533	0.685569	0	9.81444	protein_coding	Clec2i
ENSMUSG00000000248	60.41	4.15249	3.86e-15	9.83e-14	110.889	157.428	73.7618	4.11341	4	12.268	protein_coding	Clec2g
ENSMUSG00000081935	57.2403	2.5184	2.51e-09	3.17e-08	113.152	107.979	71.7948	20.5671	14	15.9485	unprocessed_pseudogene	Gm16186
ENSMUSG00000030154	156.008	1.22926	4.49e-05	0.000272361	298.722	192.748	166.21	122.717	71	84.6495	protein_coding	Klrb1f
ENSMUSG00000030157	4.54395	3.70682	0.0236764	0.0669121	11.3152	7.06405	6.88444	0	2	0	protein_coding	Clec2d
ENSMUSG00000097354	4.98177	3.31099	0.0224748	0.0640714	11.3152	6.0549	9.83491	0.685569	2	0	lncRNA	2310001H17Rik
ENSMUSG00000004655	16.7664	2.08373	0.0166272	0.0500176	26.025	26.2379	28.5212	0	10	9.81444	protein_coding	Aqp1
ENSMUSG00000047720	72.3756	3.68375	1.9e-17	6.06e-16	173.123	138.254	91.4647	9.59796	12	9.81444	protein_coding	Clec2m
ENSMUSG00000030160	67.3831	-2.25251	3.81e-08	4.07e-07	20.3674	14.1281	35.4057	96.6652	131	106.732	protein_coding	Tmem52b
ENSMUSG00000030069	56.9193	1.3532	0.00190157	0.00776179	117.678	61.5582	66.8774	42.5053	21	31.8969	protein_coding	Prok2
ENSMUSG00000029697	30.4627	1.42394	0.0163999	0.0494816	24.8935	29.2654	78.6793	15.0825	14	20.8557	protein_coding	Fezf1
ENSMUSG00000106775	12.7604	2.31045	0.015599	0.047486	23.7619	28.2562	11.8019	2.74228	10	0	TEC	C130093G08Rik
ENSMUSG00000030074	121.54	-1.80919	1.56e-10	2.32e-09	46.3924	56.5124	59.0095	203.614	203	160.711	protein_coding	Gxylt2
ENSMUSG00000014543	4.157	5.58121	0.00195577	0.00795776	9.05217	6.0549	9.83491	0	0	0	protein_coding	Klra17
ENSMUSG00000107492	23.1885	1.99672	0.002627	0.0103086	26.025	43.3935	42.2901	10.9691	14	2.45361	unprocessed_pseudogene	Gm6590
ENSMUSG00000107522	43.279	7.99136	2.13e-10	3.12e-09	110.889	78.7138	68.8444	0	0	1.2268	processed_pseudogene	Gm44988
ENSMUSG00000107581	2.40732	4.79415	0.0276496	0.076234	3.39456	9.08236	1.96698	0	0	0	processed_pseudogene	Gm44828
ENSMUSG00000030187	2.95926	5.0904	0.0220803	0.0631255	7.92065	0	9.83491	0	0	0	protein_coding	Klra2
ENSMUSG00000005364	88.339	1.47114	3.05e-05	0.000190674	138.046	157.428	93.4316	44.562	34	62.567	protein_coding	Il5ra
ENSMUSG00000108112	86.3379	1.82469	2.43e-05	0.000154488	107.495	172.565	121.953	15.7681	34	66.2474	lncRNA	Gm45193
ENSMUSG00000098318	18.0148	1.58287	0.0431857	0.109285	23.7619	49.4484	7.86793	10.9691	5	11.0412	lncRNA	Lockd
ENSMUSG00000046192	33.6419	1.62302	0.00115218	0.00500366	57.7076	39.3569	55.0755	15.0825	15	19.6289	protein_coding	Iqub
ENSMUSG00000046733	145.822	1.77944	8.81e-09	1.03e-07	167.465	282.562	229.153	82.2683	73	40.4845	protein_coding	Gprc5a
ENSMUSG00000042770	75.9164	1.00822	0.00586052	0.0205713	105.231	85.7778	112.118	39.763	39	73.6083	protein_coding	Hebp1
ENSMUSG00000029682	813.908	-2.62458	1.57e-36	1.89e-34	153.887	202.839	323.569	1567.9	1287	1348.26	protein_coding	Spam1
ENSMUSG00000039904	3.35331	5.27535	0.00723069	0.0246813	2.26304	6.0549	11.8019	0	0	0	protein_coding	Gpr37
ENSMUSG00000081669	42.8256	1.87116	7.24e-05	0.000419003	63.3652	67.6131	71.7948	25.3661	19	9.81444	processed_pseudogene	Npm3-ps1
ENSMUSG00000033735	20.9679	-1.64258	0.0218938	0.0627317	13.5783	7.06405	9.83491	12.3402	56	26.9897	protein_coding	Spr
ENSMUSG00000033726	459.113	1.01234	2.23e-07	2.09e-06	539.736	700.351	600.913	258.459	389	266.217	protein_coding	Emx1
ENSMUSG00000049232	222.255	-1.13412	6.39e-06	4.57e-05	101.837	153.391	162.276	336.614	350	229.412	protein_coding	Tigd2
ENSMUSG00000106990	4.20619	-5.45923	0.00319795	0.0122239	0	0	0	10.9691	2	12.268	TEC	Gm42547
ENSMUSG00000039841	16.4568	2.24027	0.00221845	0.00890147	31.6826	26.2379	23.6038	6.85569	3	7.36083	protein_coding	Zfp800
ENSMUSG00000097496	10.4242	3.43425	0.003987	0.0147826	36.2087	19.1739	1.96698	2.74228	0	2.45361	lncRNA	Gm26653
ENSMUSG00000083916	2779.7	1.04458	5.87e-21	2.54e-19	4054.24	3538.08	3638.92	1694.73	1901	1851.25	processed_pseudogene	Gm15476
ENSMUSG00000091408	70.6411	-1.83536	8.03e-07	6.8e-06	36.2087	34.3111	22.6203	118.603	125	87.1031	processed_pseudogene	Gm6728
ENSMUSG00000108242	5.98168	6.10421	0.00020544	0.00107258	16.9728	9.08236	9.83491	0	0	0	lncRNA	9330118I20Rik
ENSMUSG00000030214	685.07	2.58842	1.43e-32	1.42e-30	1500.4	1221.07	803.512	220.068	147	218.371	protein_coding	Plbd1
ENSMUSG00000051262	19.71	-1.99837	0.00692953	0.023776	15.8413	6.0549	1.96698	25.3661	31	38.0309	protein_coding	Nat8f3
ENSMUSG00000090098	454.63	-1.75558	1.97e-14	4.56e-13	293.064	195.775	135.722	697.909	787	618.309	transcribed_unprocessed_pseudogene	Alms1-ps2
ENSMUSG00000092090	84.2045	1.13147	0.00105462	0.00463033	133.52	118.071	94.4151	36.3352	64	58.8866	lncRNA	Gm3294
ENSMUSG00000030217	61.7125	-1.3959	0.000432889	0.0020948	28.288	24.2196	49.1746	81.5827	95	92.0103	protein_coding	Art4
ENSMUSG00000059375	18.8882	1.97121	0.00817964	0.0274791	49.7869	21.1922	19.6698	8.22683	12	2.45361	protein_coding	Vmn1r33
ENSMUSG00000060699	200.108	1.44761	1.9e-07	1.8e-06	399.427	225.041	254.724	125.459	77	119	protein_coding	Vmn1r35
ENSMUSG00000107455	2.92801	5.07642	0.0123608	0.0390446	4.52608	10.0915	2.95047	0	0	0	TEC	Gm43868
ENSMUSG00000030001	1322.92	-1.5142	1.03e-26	7.26e-25	558.971	699.341	798.595	1945.64	1977	1957.98	protein_coding	Figla
ENSMUSG00000053442	158.231	2.59258	4.86e-24	2.75e-22	248.935	292.654	273.411	48.6754	44	41.7114	lncRNA	4930597O21Rik
ENSMUSG00000086429	17.0339	2.02846	0.0075081	0.0255004	22.6304	31.2837	28.5212	7.54126	11	1.2268	lncRNA	Gt(ROSA)26Sor
ENSMUSG00000097603	13.865	-1.88026	0.0306981	0.0830086	6.78913	2.0183	8.85142	7.54126	31	26.9897	lncRNA	A430010J10Rik
ENSMUSG00000030223	9457.88	-2.3472	1.45e-92	1.08e-89	2904.61	2830.67	3583.84	15116.8	15552	16759.4	protein_coding	Ptpro
ENSMUSG00000039742	14.5327	2.55436	0.00140774	0.00596256	28.288	22.2013	23.6038	2.74228	3	7.36083	protein_coding	Fam71f1
ENSMUSG00000015766	4712.6	-1.23323	5.2e-33	5.33e-31	2879.72	2903.33	2656.41	6774.79	6904	6157.33	protein_coding	Eps8
ENSMUSG00000030225	7265.91	-1.50735	2.2e-35	2.58e-33	3734.02	3403.87	4205.41	10526.9	9575	12150.3	protein_coding	Dera
ENSMUSG00000030270	8557.97	-1.19748	8.9e-22	4.21e-20	4905.14	4566.41	6118.3	11822	10965	12971	protein_coding	Cpne9
ENSMUSG00000030272	44.4242	-1.4711	0.00137829	0.00585496	32.8141	24.2196	13.7689	57.5878	67	71.1547	protein_coding	Camk1
ENSMUSG00000051169	293.394	-1.12394	9.83e-09	1.15e-07	169.728	174.583	208.5	354.439	436	417.114	protein_coding	Rpusd3
ENSMUSG00000030278	8.56023	2.86603	0.0108143	0.0348879	24.8935	8.07321	11.8019	0.685569	1	4.90722	protein_coding	Cidec
ENSMUSG00000030281	26.7524	-1.4261	0.0248616	0.0697088	13.5783	17.1556	12.7854	25.3661	72	19.6289	protein_coding	Il17rc
ENSMUSG00000029992	338.928	-1.27091	1.28e-12	2.42e-11	184.438	206.876	204.566	516.233	443	478.454	protein_coding	Gfpt1
ENSMUSG00000033420	269.569	-1.23043	9.43e-08	9.44e-07	131.256	174.583	176.045	304.393	349	482.134	protein_coding	Antxr1
ENSMUSG00000049409	18.8541	2.16302	0.00155838	0.00651834	31.6826	39.3569	21.6368	7.54126	8	4.90722	protein_coding	Prokr1
ENSMUSG00000058440	7056.85	-1.00303	1.91e-20	7.78e-19	5129.19	4230.36	4735.51	9281.92	10006	8958.13	protein_coding	Nrf1
ENSMUSG00000103108	27.1473	2.77564	9.69e-06	6.67e-05	59.9706	48.4392	34.4222	9.59796	8	2.45361	lncRNA	Rncr4
ENSMUSG00000107704	54.0367	-1.08313	0.0113851	0.0364349	19.2359	37.3386	47.2076	76.0982	83	61.3402	lncRNA	Gm36355
ENSMUSG00000107994	9.22445	2.46342	0.0247307	0.0693921	22.6304	8.07321	15.7359	0	4	4.90722	lncRNA	D830050J10Rik
ENSMUSG00000030319	18.612	1.74847	0.0243851	0.0685305	20.3674	13.119	53.1085	14.3969	7	3.68041	protein_coding	Cand2
ENSMUSG00000030324	38.9809	-1.84455	0.000470206	0.00225463	6.78913	18.1647	25.5708	54.8455	50	78.5155	protein_coding	Rho
ENSMUSG00000085321	114.435	2.33237	1.86e-12	3.45e-11	176.517	261.37	135.722	43.8764	36	33.1237	lncRNA	4930412F09Rik
ENSMUSG00000030123	87.3881	1.03232	0.00492591	0.0177122	88.2587	116.052	148.507	62.3868	76	33.1237	protein_coding	Plxnd1
ENSMUSG00000082474	25.5662	1.42922	0.0163471	0.0493417	41.8663	29.2654	41.3066	17.8248	17	6.13402	processed_pseudogene	Gm8213
ENSMUSG00000042213	152.537	1.38117	2.17e-06	1.69e-05	227.436	215.958	219.318	115.861	52	84.6495	protein_coding	Zfand4
ENSMUSG00000087613	178.976	-4.50255	1.22e-42	2.03e-40	9.05217	13.119	22.6203	286.568	372	370.495	lncRNA	Gm13855
ENSMUSG00000051046	251.549	-1.21155	1.88e-08	2.11e-07	162.939	158.437	133.755	357.867	289	407.299	protein_coding	Olfr214
ENSMUSG00000042129	42.693	3.03151	7.29e-08	7.41e-07	92.7847	58.5307	75.7288	5.48455	4	19.6289	protein_coding	Rassf4
ENSMUSG00000085187	5.90165	-4.93219	0.00694687	0.0238313	1.13152	0	0	10.9691	0	23.3093	lncRNA	Gm13860
ENSMUSG00000048108	1599.16	-1.02005	1.93e-16	5.53e-15	1125.86	990.986	1053.32	2191.08	2315	1918.72	protein_coding	Tmem72
ENSMUSG00000099810	3.01375	-4.98672	0.0149459	0.0457684	0	0	0	6.85569	10	1.2268	lncRNA	Gm29509
ENSMUSG00000004988	38.483	-1.32255	0.00668222	0.0230024	26.025	27.2471	12.7854	58.2734	44	62.567	protein_coding	Fxyd4
ENSMUSG00000007827	1069.91	-1.20288	7.35e-19	2.65e-17	649.493	727.598	567.474	1496.6	1554	1424.32	protein_coding	Ankrd26
ENSMUSG00000073154	40.2814	1.55003	0.0040443	0.0149483	73.5489	55.5033	51.1415	26.0516	6	29.4433	lncRNA	9330158H04Rik
ENSMUSG00000080242	4015.83	1.09522	2.48e-26	1.69e-24	5460.72	5575.56	5379.7	2712.11	2609	2357.92	processed_pseudogene	Atp6v0c-ps2
ENSMUSG00000073144	75.6976	1.09918	0.00181947	0.00748339	79.2065	103.943	125.887	39.0774	57	49.0722	lncRNA	4930599N23Rik
ENSMUSG00000068601	2.84568	5.03116	0.0144623	0.044584	9.05217	6.0549	1.96698	0	0	0	lncRNA	Gm10244
ENSMUSG00000106827	14.1057	2.00025	0.0128259	0.0402831	26.025	11.1007	30.4882	4.11341	8	4.90722	processed_pseudogene	Gm7556
ENSMUSG00000029909	193.892	-2.88507	3.32e-26	2.25e-24	29.4196	49.4484	59.0095	330.444	300	395.031	protein_coding	Prss37
ENSMUSG00000102802	28.0995	2.5299	8.25e-05	0.000472268	42.9978	66.6039	33.4387	2.74228	13	9.81444	protein_coding	Mgam2-ps
ENSMUSG00000091671	19.104	-1.72164	0.0163085	0.0492445	14.7098	9.08236	2.95047	22.6238	26	39.2577	TR_V_pseudogene	Trbv10
ENSMUSG00000030170	49.1898	1.48935	0.00153459	0.00643279	74.6804	50.4575	91.4647	17.8248	19	41.7114	protein_coding	Wnt5b
ENSMUSG00000030108	22.8193	-2.60272	0.000387537	0.00189817	1.13152	10.0915	7.86793	20.5671	58	39.2577	protein_coding	Slc6a13
ENSMUSG00000030109	13.636	-1.84739	0.0405854	0.103785	9.05217	0	8.85142	26.7372	20	17.1753	protein_coding	Slc6a12
ENSMUSG00000040797	7.77372	2.17804	0.0346946	0.091442	10.1837	16.1464	11.8019	2.05671	4	2.45361	protein_coding	Iqsec3
ENSMUSG00000038227	8.27456	2.4485	0.0178426	0.0530066	15.8413	16.1464	9.83491	1.37114	4	2.45361	protein_coding	Hoxa9
ENSMUSG00000000938	59.7108	1.42418	0.000556029	0.00261794	88.2587	81.7412	90.4812	20.5671	49	28.2165	protein_coding	Hoxa10
ENSMUSG00000053907	5312.59	1.66977	8.51e-38	1.1e-35	8886.97	8768.51	6599.22	2581.85	2724	2314.98	protein_coding	Mat2a
ENSMUSG00000085412	62.6998	-3.04213	2.35e-09	2.97e-08	4.52608	10.0915	25.5708	69.928	125	141.083	lncRNA	Halr1
ENSMUSG00000030228	83.946	-1.3578	9.45e-05	0.000532858	54.313	43.3935	43.2736	88.4384	116	158.258	protein_coding	Pik3c2g
ENSMUSG00000107184	10.6919	4.22557	0.000338156	0.00167954	20.3674	28.2562	12.7854	2.74228	0	0	processed_pseudogene	Gm18222
ENSMUSG00000047735	23.4811	-2.50061	0.000109199	0.000605904	11.3152	6.0549	3.93396	34.964	38	46.6186	protein_coding	Samd9l
ENSMUSG00000044156	80.4452	-1.20453	0.000305952	0.00153137	58.8391	36.3294	51.1415	115.176	112	109.186	protein_coding	Hepacam2
ENSMUSG00000098779	180.896	2.1902	4.65e-17	1.43e-15	286.275	285.59	316.684	58.2734	49	89.5567	processed_pseudogene	Gm8602
ENSMUSG00000015189	17.6261	1.47375	0.0497369	0.122393	11.3152	46.4209	19.6698	6.85569	8	13.4948	protein_coding	Casd1
ENSMUSG00000004631	41.9344	1.09165	0.0188024	0.0553252	50.9185	55.5033	63.9269	16.4537	28	36.8041	protein_coding	Sgce
ENSMUSG00000002588	37.8947	-1.20313	0.0144544	0.0445758	13.5783	30.2745	24.5873	41.1341	54	63.7938	protein_coding	Pon1
ENSMUSG00000093482	336.972	1.30634	2.59e-11	4.24e-10	552.182	440.999	448.472	227.609	171	181.567	lncRNA	Gm20619
ENSMUSG00000093658	463.064	1.18979	1.05e-11	1.79e-10	613.285	760.9	557.639	278.341	302	266.217	lncRNA	Gm20617
ENSMUSG00000099178	8.72943	2.19434	0.0499163	0.12275	16.9728	18.1647	7.86793	1.37114	8	0	processed_pseudogene	Gm8669
ENSMUSG00000096403	1757.63	1.95505	2.3e-66	9.33e-64	2808.44	2823.6	2753.77	770.579	684	705.413	processed_pseudogene	Rnps1-ps
ENSMUSG00000107705	89.335	1.6894	8.45e-07	7.14e-06	142.572	131.19	134.738	29.4795	60	38.0309	protein_coding	Gm45062
ENSMUSG00000101655	26.0204	-1.64254	0.0100679	0.0327534	19.2359	6.0549	12.7854	34.964	61	22.0825	lncRNA	2310040G24Rik
ENSMUSG00000001156	3736.98	-1.67228	5.43e-47	1.12e-44	1596.58	1749.87	2007.31	5585.33	6037	5445.79	protein_coding	Mxd1
ENSMUSG00000107961	36.4692	1.01543	0.0271351	0.0750475	48.6554	52.4758	45.2406	24.6805	22	25.7629	lncRNA	Gm44036
ENSMUSG00000029994	138.914	-1.44871	2.22e-07	2.07e-06	99.5739	67.6131	57.0425	217.325	203	188.928	protein_coding	Anxa4
ENSMUSG00000039257	93.9091	1.1252	0.00165481	0.0068659	109.758	132.199	142.606	36.3352	53	89.5567	protein_coding	Vstm2b
ENSMUSG00000108490	12.579	1.84271	0.0481524	0.11921	12.4467	6.0549	40.3231	2.74228	9	4.90722	lncRNA	1700110I07Rik
ENSMUSG00000074166	16.5088	4.09394	7.26e-06	5.12e-05	18.1043	27.2471	48.1911	2.05671	1	2.45361	protein_coding	AW146154
ENSMUSG00000062444	275.594	1.35914	2.01e-09	2.57e-08	458.266	311.828	420.934	183.732	123	155.804	protein_coding	Ap3b2
ENSMUSG00000074165	470.788	-1.38068	4.92e-12	8.74e-11	300.985	182.656	300.948	724.646	707	608.495	protein_coding	Zfp788
ENSMUSG00000072244	36.6342	-1.01793	0.0339718	0.0898671	23.7619	31.2837	17.7028	55.5311	40	51.5258	protein_coding	Trim6
ENSMUSG00000038663	318.786	-1.10494	6.04e-07	5.26e-06	254.592	178.62	175.061	453.847	512	338.598	protein_coding	Fsd2
ENSMUSG00000092032	42.1825	1.01075	0.0307929	0.0832163	75.8119	45.4118	48.1911	26.0516	38	19.6289	protein_coding	Vmn2r59
ENSMUSG00000108417	38.1564	1.51818	0.00183124	0.00751711	39.6032	66.6039	63.9269	23.3093	22	13.4948	lncRNA	Gm30928
ENSMUSG00000090619	117.833	-1.08633	0.000327555	0.00163144	69.0228	80.7321	76.7123	192.645	110	177.887	protein_coding	Vmn2r60
ENSMUSG00000070621	64.1646	1.87919	3.71e-06	2.77e-05	74.6804	147.336	80.6463	28.1083	26	28.2165	unprocessed_pseudogene	Vmn2r-ps60
ENSMUSG00000102252	498.545	1.32503	6.32e-15	1.56e-13	830.537	642.829	665.823	290.681	305	256.402	protein_coding	Snrpn
ENSMUSG00000108446	31.3271	-2.00514	0.0012419	0.00534416	15.8413	2.0183	19.6698	49.361	52	49.0722	lncRNA	Gm44997
ENSMUSG00000094462	9.97516	-2.05531	0.0418234	0.106385	6.78913	0	4.91746	19.1959	13	15.9485	protein_coding	Gm21028
ENSMUSG00000092335	171.038	-1.27012	7.01e-07	6.01e-06	118.81	73.668	108.184	213.898	243	268.67	protein_coding	Zfp977
ENSMUSG00000107181	30.9473	-1.52025	0.00805992	0.0271398	19.2359	10.0915	18.6863	52.1032	23	62.567	lncRNA	Gm17768
ENSMUSG00000064194	1488.7	-1.49972	6.63e-37	8.09e-35	844.115	744.753	745.486	2240.44	2132	2225.42	protein_coding	Zfp936
ENSMUSG00000061702	19.0713	1.77299	0.00763823	0.0258855	37.3402	28.2562	22.6203	6.17012	9	11.0412	protein_coding	Tmem91
ENSMUSG00000108928	34.3006	-3.939	1.54e-09	2.01e-08	6.78913	2.0183	3.93396	67.1858	40	85.8763	unprocessed_pseudogene	Vmn2r-ps61
ENSMUSG00000109821	14.9367	5.53737	1.06e-05	7.23e-05	41.8663	20.183	25.5708	0	2	0	processed_pseudogene	Gm6593
ENSMUSG00000109972	3.36083	-5.15335	0.00912123	0.0301094	0	0	0	13.7114	4	2.45361	processed_pseudogene	Gm17989
ENSMUSG00000096029	5.20172	-4.76287	0.0107483	0.0347136	0	0	0.983491	8.22683	22	0	protein_coding	Olfr679
ENSMUSG00000043948	2.97308	5.09651	0.012079	0.0383061	6.78913	9.08236	1.96698	0	0	0	protein_coding	Olfr691
ENSMUSG00000002602	7.60499	2.59991	0.029711	0.0808873	6.78913	18.1647	13.7689	0	2	4.90722	protein_coding	Axl
ENSMUSG00000097017	58.5986	1.47056	0.0162322	0.0490651	18.1043	127.153	112.118	9.59796	38	46.6186	lncRNA	Gm26707
ENSMUSG00000053528	136.241	-1.48904	1.87e-07	1.77e-06	49.7869	74.6772	89.4977	187.846	185	230.639	lncRNA	A530021J07Rik
ENSMUSG00000108544	6.84576	2.68235	0.0303209	0.0821612	18.1043	6.0549	11.8019	4.11341	1	0	unprocessed_pseudogene	Cyp2b26-ps
ENSMUSG00000108431	11.3821	2.56062	0.0257548	0.0718046	22.6304	10.0915	25.5708	0	10	0	lncRNA	Gm42375
ENSMUSG00000055102	170.819	-1.2099	1.21e-06	9.94e-06	116.547	82.7504	110.151	216.64	278	220.825	protein_coding	Zfp819
ENSMUSG00000087088	21.537	-1.75776	0.0119342	0.0379143	3.39456	8.07321	17.7028	20.5671	39	40.4845	lncRNA	Gm16638
ENSMUSG00000078798	40.5278	-2.01668	0.000134191	0.000730061	11.3152	14.1281	22.6203	54.8455	101	39.2577	protein_coding	Sult2a1
ENSMUSG00000080705	341.156	-1.5254	1.09e-12	2.07e-11	140.309	151.373	235.054	473.728	503	543.474	unprocessed_pseudogene	Sult2a-ps4
ENSMUSG00000011154	8.92253	2.46876	0.0307672	0.0831661	12.4467	7.06405	25.5708	0	6	2.45361	protein_coding	Cfap161
ENSMUSG00000091924	18.9705	-2.87246	0.000486002	0.0023184	6.78913	0	6.88444	22.6238	26	51.5258	protein_coding	Vmn1r185
ENSMUSG00000094156	19.9351	-3.53289	1.98e-05	0.00012807	6.78913	0	2.95047	44.562	42	23.3093	protein_coding	Sult2a7
ENSMUSG00000074155	5.64828	-3.97116	0.0100672	0.0327534	0	0	1.96698	11.6547	8	12.268	protein_coding	Klk5
ENSMUSG00000055193	56.5969	-1.70544	5.18e-05	0.00031022	37.3402	24.2196	18.6863	107.634	83	68.7011	protein_coding	Klk15
ENSMUSG00000108432	121.678	-1.08446	0.000765676	0.00348938	70.1543	112.016	52.125	183.732	182	130.041	lncRNA	Gm44756
ENSMUSG00000097016	2.47706	4.83229	0.039652	0.101936	6.78913	8.07321	0	0	0	0	lncRNA	Gm26708
ENSMUSG00000078787	45.2988	-1.05489	0.0333462	0.0885867	11.3152	35.3203	41.3066	51.4177	76	56.433	protein_coding	Cyp2t4
ENSMUSG00000030717	36.7983	1.3466	0.00634085	0.0220072	37.3402	57.5216	62.9434	15.7681	19	28.2165	protein_coding	Nupr1
ENSMUSG00000086232	36.0686	1.22293	0.0166444	0.0500628	55.4445	36.3294	59.993	28.1083	12	24.5361	transcribed_unprocessed_pseudogene	Gm7546
ENSMUSG00000059772	162.806	1.93072	4.59e-13	9.16e-12	219.515	281.553	274.394	79.526	74	47.8454	protein_coding	Slx1b
ENSMUSG00000101166	33.8961	1.38386	0.016283	0.0491931	45.2608	42.3843	59.0095	8.22683	35	13.4948	lncRNA	Gm28496
ENSMUSG00000004473	59.7675	1.26833	0.000608097	0.0028377	95.0478	75.6863	82.6132	32.9073	38	34.3505	protein_coding	Clec11a
ENSMUSG00000006021	237.054	-1.13374	8.98e-06	6.23e-05	136.914	103.943	203.583	279.027	321	377.856	protein_coding	Kptn
ENSMUSG00000030703	301.589	4.42795	5.41e-54	1.53e-51	582.733	563.106	579.276	13.0258	26	45.3918	protein_coding	Gdpd3
ENSMUSG00000038738	12.1547	2.23191	0.0316533	0.0849764	5.65761	17.1556	37.3727	2.74228	10	0	protein_coding	Shank1
ENSMUSG00000090436	43.5448	1.43835	0.012624	0.0397245	117.678	30.2745	42.2901	15.7681	16	39.2577	protein_coding	Vmn2r75
ENSMUSG00000040488	109.199	2.73063	2.1e-17	6.69e-16	188.964	199.812	178.995	21.9382	25	40.4845	protein_coding	Ltbp4
ENSMUSG00000091239	7.37674	2.47186	0.03275	0.0873232	11.3152	16.1464	9.83491	2.05671	0	4.90722	protein_coding	Vmn2r76
ENSMUSG00000057540	96.4192	1.71077	4.39e-07	3.89e-06	201.411	123.116	118.019	39.763	41	55.2062	protein_coding	Olfr310
ENSMUSG00000063394	78.5228	2.84256	9.43e-14	2.05e-12	162.939	124.126	125.887	19.1959	12	26.9897	protein_coding	Olfr293
ENSMUSG00000060688	20.8126	6.03856	3.42e-07	3.09e-06	36.2087	43.3935	43.2736	0	2	0	protein_coding	Olfr292
ENSMUSG00000001773	13.3372	-2.11041	0.0209119	0.060409	10.1837	5.04575	0	21.9382	22	20.8557	protein_coding	Folh1
ENSMUSG00000074361	30.3356	-4.07336	1.52e-08	1.74e-07	1.13152	2.0183	6.88444	75.4126	34	62.567	protein_coding	C5ar2
ENSMUSG00000049130	15.0095	1.9124	0.0212748	0.061264	7.92065	33.302	29.5047	2.74228	8	8.58763	protein_coding	C5ar1
ENSMUSG00000019158	184.257	1.11157	7.81e-06	5.48e-05	214.989	246.233	296.031	142.598	110	95.6908	protein_coding	Tmem160
ENSMUSG00000108370	3.70177	5.41165	0.00421952	0.0155266	11.3152	3.02745	7.86793	0	0	0	processed_pseudogene	Gm8209
ENSMUSG00000030685	930.261	-1.29773	2.69e-18	9.24e-17	493.343	635.765	484.861	1332.06	1421	1214.54	protein_coding	Kctd13
ENSMUSG00000007209	7.06738	6.34246	0.00017966	0.000949117	30.5511	2.0183	9.83491	0	0	0	protein_coding	Ceacam9
ENSMUSG00000030560	90.7558	2.98834	2.61e-13	5.36e-12	244.409	120.089	119.986	27.4228	13	19.6289	protein_coding	Ctsc
ENSMUSG00000109244	10.4007	2.7828	0.00415902	0.0153381	18.1043	24.2196	11.8019	1.37114	2	4.90722	lncRNA	Gm44751
ENSMUSG00000030894	826.74	1.36382	3.65e-12	6.59e-11	1420.06	1295.75	856.621	496.352	358	533.66	protein_coding	Tpp1
ENSMUSG00000030557	108.352	1.28564	1.8e-05	0.000117461	138.046	185.684	137.689	72.6703	51	65.0206	protein_coding	Mef2a
ENSMUSG00000001918	14.4319	2.01814	0.00841115	0.0281059	15.8413	22.2013	31.4717	6.17012	6	4.90722	protein_coding	Slc1a5
ENSMUSG00000108948	32.7437	-1.37796	0.00879585	0.0292186	21.4989	22.2013	10.8184	34.964	53	53.9794	protein_coding	Olfr695
ENSMUSG00000049791	7.47252	-6.29498	5.53e-05	0.000329219	0	0	0	20.5671	12	12.268	protein_coding	Fzd4
ENSMUSG00000056863	20.2458	2.10302	0.00286691	0.0111163	13.5783	39.3569	45.2406	5.48455	8	9.81444	protein_coding	Olfr702
ENSMUSG00000073901	36.2452	-1.08931	0.0356581	0.0936222	31.6826	14.1281	23.6038	30.8506	62	55.2062	protein_coding	Olfr703
ENSMUSG00000070417	88.4426	2.31351	6.58e-11	1.02e-09	139.177	127.153	174.078	23.3093	24	42.9382	protein_coding	Olfr2
ENSMUSG00000073896	14.6802	2.05796	0.0154793	0.0472021	20.3674	10.0915	40.3231	5.48455	2	9.81444	protein_coding	Olfr716
ENSMUSG00000005533	335.69	1.44073	1.86e-14	4.35e-13	509.185	492.466	471.092	202.243	149	190.155	protein_coding	Igf1r
ENSMUSG00000049350	109.925	1.10856	6.41e-05	0.00037641	135.783	153.391	161.293	69.928	68	71.1547	protein_coding	Zg16
ENSMUSG00000118518	12.1092	1.73744	0.0393317	0.101259	13.5783	26.2379	15.7359	2.74228	7	7.36083	unitary_pseudogene	Gm52980
ENSMUSG00000109153	11.4943	2.65527	0.00891868	0.0295755	13.5783	12.1098	34.4222	6.85569	2	0	lncRNA	Gm38584
ENSMUSG00000070709	38.7166	-1.13562	0.0386886	0.0999027	20.3674	26.2379	25.5708	19.1959	71	69.9279	protein_coding	Zfp974
ENSMUSG00000109412	12.6289	2.61142	0.017214	0.0514422	4.52608	41.3752	18.6863	1.37114	0	9.81444	TEC	Gm44535
ENSMUSG00000109097	553.644	-1.7181	3.35e-13	6.81e-12	347.377	147.336	280.295	776.064	993	777.794	lncRNA	Gm29683
ENSMUSG00000096916	99.0454	-1.49685	8.55e-05	0.000487868	48.6554	24.2196	82.6132	160.423	152	126.361	protein_coding	Zfp850
ENSMUSG00000108978	3.19794	5.20653	0.00857898	0.0286007	2.26304	8.07321	8.85142	0	0	0	lncRNA	Gm44689
ENSMUSG00000108654	376.065	-1.71258	2.22e-21	1e-19	200.279	173.574	154.408	576.563	613	538.567	unprocessed_pseudogene	Gm9519
ENSMUSG00000000486	96.2786	1.30793	0.000186622	0.000981418	143.703	136.235	129.821	30.8506	61	76.0619	protein_coding	Septin1
ENSMUSG00000054716	65.7214	1.03631	0.00473007	0.0171089	91.6532	71.6497	102.283	46.6187	49	33.1237	protein_coding	Zfp771
ENSMUSG00000090460	18.4447	2.23542	0.00369104	0.0138347	31.6826	39.3569	19.6698	1.37114	10	8.58763	processed_pseudogene	Gm17511
ENSMUSG00000046865	50.3846	1.02719	0.0143465	0.0442903	88.2587	55.5033	59.0095	34.2784	26	39.2577	protein_coding	Fbl
ENSMUSG00000108329	25.2137	1.40179	0.0315709	0.084824	27.1565	26.2379	57.0425	21.9382	14	4.90722	lncRNA	Gm44725
ENSMUSG00000108383	56.902	1.96489	1.25e-06	1.02e-05	110.889	79.7229	81.6298	23.9949	28	17.1753	lncRNA	Gm6567
ENSMUSG00000108545	158.511	-1.24	7.24e-07	6.18e-06	113.152	83.7595	86.5472	224.867	244	198.742	lncRNA	Gm44613
ENSMUSG00000058244	58.7887	2.64362	9.99e-10	1.34e-08	113.152	124.126	66.8774	15.0825	20	13.4948	protein_coding	Olfr506
ENSMUSG00000096209	151.529	1.50878	5.67e-08	5.87e-07	297.59	190.729	183.913	70.6136	78	88.3299	protein_coding	Olfr510
ENSMUSG00000070798	4.82976	5.79821	0.000772256	0.00351522	9.05217	10.0915	9.83491	0	0	0	protein_coding	Psg25
ENSMUSG00000074359	9.54355	2.67234	0.0173592	0.0517875	18.1043	12.1098	18.6863	0	1	7.36083	protein_coding	Psg23
ENSMUSG00000070796	31.3803	4.99238	6.04e-10	8.31e-09	90.5217	39.3569	52.125	1.37114	0	4.90722	protein_coding	Psg21
ENSMUSG00000109234	137.379	-2.16383	1.26e-14	3.02e-13	58.8391	42.3843	49.1746	185.104	252	236.773	unprocessed_pseudogene	Gm44561
ENSMUSG00000004540	1188.85	-1.96024	2.39e-51	6.07e-49	459.398	472.283	526.168	1969.64	1728	1977.61	protein_coding	Psg17
ENSMUSG00000040987	8.29641	-2.34355	0.022803	0.0648474	1.13152	4.0366	2.95047	13.7114	12	15.9485	protein_coding	Mill2
ENSMUSG00000108687	3.92699	-5.3766	0.0104759	0.0339093	0	0	0	19.8815	0	3.68041	processed_pseudogene	Gm45007
ENSMUSG00000109001	67.5017	-1.09668	0.00861159	0.028697	26.025	49.4484	53.1085	95.2941	56	125.134	lncRNA	Gm45024
ENSMUSG00000040866	38.8236	1.36466	0.00276	0.0107486	57.7076	57.5216	52.125	17.8248	22	25.7629	protein_coding	Rsph6a
ENSMUSG00000107956	179.228	-1.70443	1.54e-11	2.59e-10	99.5739	60.549	92.4482	258.459	265	299.34	lncRNA	Speer9-ps1
ENSMUSG00000031024	313.223	1.07777	1.47e-07	1.42e-06	416.4	462.191	396.347	176.191	254	174.206	protein_coding	Denn2b
ENSMUSG00000030409	98.6236	-1.31474	4.58e-05	0.000277214	45.2608	69.6314	55.0755	174.135	136	111.639	protein_coding	Dmpk
ENSMUSG00000085601	26.7251	-1.63509	0.00945701	0.0310453	6.78913	25.2288	6.88444	34.964	46	40.4845	protein_coding	Meiosin
ENSMUSG00000107815	16.9138	2.93798	0.00399906	0.0148047	2.26304	76.6955	10.8184	4.79898	2	4.90722	lncRNA	Gm44257
ENSMUSG00000107985	142.727	1.29703	8.83e-07	7.44e-06	190.096	191.739	226.203	82.9538	66	99.3712	lncRNA	Gm35037
ENSMUSG00000053338	506.075	-1.06969	7.42e-10	1.01e-08	319.089	290.635	368.809	613.584	642	802.33	protein_coding	Tarm1
ENSMUSG00000034825	29.5531	-3.58785	1.47e-07	1.42e-06	5.65761	7.06405	0.983491	40.4486	79	44.165	protein_coding	Nrip3
ENSMUSG00000118635	64.4681	2.35216	1.83e-08	2.07e-07	113.152	75.6863	134.738	18.5104	30	14.7217	unprocessed_pseudogene	Gm51440
ENSMUSG00000108758	3.53785	5.34587	0.0052748	0.0187714	11.3152	3.02745	6.88444	0	0	0	processed_pseudogene	Gm44921
ENSMUSG00000108644	73.5686	1.16909	0.00124475	0.00535547	102.968	75.6863	126.87	49.361	35	51.5258	lncRNA	Gm44920
ENSMUSG00000054594	45.3094	-2.65701	2.58e-07	2.38e-06	22.6304	6.0549	8.85142	64.4435	84	85.8763	protein_coding	Oscar
ENSMUSG00000037469	20.5566	-1.33083	0.0449095	0.112908	7.92065	12.1098	14.7524	21.9382	20	46.6186	protein_coding	Acp7
ENSMUSG00000108905	177.235	1.17715	0.00024538	0.00126065	333.799	225.041	177.028	85.6961	75	166.845	lncRNA	Gm44618
ENSMUSG00000057176	364.858	-1.00957	1.87e-08	2.11e-07	268.171	219.995	238.005	457.274	461	544.701	protein_coding	Ccdc189
ENSMUSG00000037463	47.6637	3.35551	0.026297	0.0730596	126.73	93.851	40.3231	22.6238	0	2.45361	protein_coding	Fbxo27
ENSMUSG00000008373	294.281	1.10783	6.25e-08	6.42e-07	449.214	378.432	380.611	213.212	197	147.217	protein_coding	Prpf31
ENSMUSG00000039236	127.034	1.55298	4.32e-07	3.83e-06	185.569	162.473	220.302	52.7888	92	49.0722	protein_coding	Isg20
ENSMUSG00000030605	30.8217	1.36567	0.0199936	0.0581941	41.8663	33.302	59.0095	30.165	12	8.58763	protein_coding	Mfge8
ENSMUSG00000049728	43.3636	1.25847	0.00668497	0.0230085	39.6032	65.5948	78.6793	32.2217	22	22.0825	protein_coding	Zfp668
ENSMUSG00000058818	2.35567	-4.63184	0.0364923	0.0953477	0	0	0	8.22683	1	4.90722	protein_coding	Pirb
ENSMUSG00000074418	3.96392	-5.36206	0.00392914	0.0145878	0	0	0	2.74228	10	11.0412	unprocessed_pseudogene	Gm15930
ENSMUSG00000030787	15.1041	-2.84494	0.00656347	0.0226441	11.3152	0	0	26.0516	14	39.2577	protein_coding	Lyve1
ENSMUSG00000005611	1458.92	-1.92969	4.31e-42	6.98e-40	496.738	682.186	639.269	2098.53	2447	2389.82	protein_coding	Irag1
ENSMUSG00000074419	20.6007	-1.90364	0.00340616	0.0129132	10.1837	10.0915	5.90095	39.0774	24	34.3505	protein_coding	Gm15448
ENSMUSG00000087530	21.4804	2.46767	0.000527255	0.00249667	42.9978	46.4209	19.6698	4.11341	12	3.68041	lncRNA	Gm15533
ENSMUSG00000074420	9.61331	-2.23627	0.0282404	0.0775858	0	4.0366	5.90095	12.3402	17	18.4021	transcribed_unprocessed_pseudogene	Gm10693
ENSMUSG00000042828	7.70573	3.31583	0.0054536	0.0192953	11.3152	18.1647	12.7854	2.74228	0	1.2268	protein_coding	Trim72
ENSMUSG00000108776	93.3525	2.37498	7.09e-10	9.72e-09	96.1793	161.464	211.451	31.5362	19	40.4845	lncRNA	Gm45169
ENSMUSG00000030549	39.6671	2.32365	0.000123673	0.00067761	76.9434	44.4026	75.7288	5.48455	6	29.4433	protein_coding	Rhcg
ENSMUSG00000110424	125.5	1.37142	1.11e-05	7.59e-05	176.517	134.217	232.104	58.2734	93	58.8866	lncRNA	1700012D14Rik
ENSMUSG00000003190	95.5177	-2.07778	3.32e-10	4.78e-09	23.7619	41.3752	44.2571	165.908	142	155.804	protein_coding	Bcl2l12
ENSMUSG00000098041	4.45893	5.68706	0.00352768	0.0132966	1.13152	2.0183	23.6038	0	0	0	lncRNA	Gm26981
ENSMUSG00000030643	108.758	1.21699	1.61e-05	0.000106124	159.544	140.272	156.375	61.0156	74	61.3402	protein_coding	Rab30
ENSMUSG00000039099	298.721	-2.03771	1.64e-22	8.31e-21	117.678	91.8327	141.623	516.233	460	464.959	protein_coding	Wdr93
ENSMUSG00000062300	137.986	-1.48082	2.73e-06	2.09e-05	58.8391	53.485	106.217	253.661	195	160.711	protein_coding	Nectin2
ENSMUSG00000062944	1148.46	-1.3596	2.69e-22	1.34e-20	643.836	658.975	628.451	1582.98	1448	1928.54	protein_coding	9130023H24Rik
ENSMUSG00000081723	455.96	-3.12254	2.55e-06	1.96e-05	29.4196	169.537	82.6132	940.601	791	722.588	unprocessed_pseudogene	Gm15931
ENSMUSG00000078810	191.183	2.19566	4.05e-20	1.61e-18	356.429	315.864	268.493	61.7012	71	73.6083	protein_coding	Gp6
ENSMUSG00000109166	73.268	1.20605	0.000984387	0.00435333	67.8913	106.97	131.788	45.2475	46	41.7114	protein_coding	Gm5890
ENSMUSG00000006154	14.8316	-7.28121	1.44e-07	1.4e-06	0	0	0	32.9073	34	22.0825	protein_coding	Eps8l1
ENSMUSG00000109516	39.01	-1.21254	0.0125292	0.039485	24.8935	18.1647	27.5377	64.4435	34	65.0206	protein_coding	Gm6882
ENSMUSG00000038930	115.367	2.36503	1.06e-12	2.02e-11	242.146	149.354	188.83	36.3352	51	24.5361	protein_coding	Rccd1
ENSMUSG00000030589	22.3143	-2.36602	0.000178688	0.000944843	6.78913	9.08236	5.90095	39.763	38	34.3505	protein_coding	Rasgrp4
ENSMUSG00000038292	2082.35	-1.20082	3.46e-25	2.15e-23	1225.44	1175.66	1386.72	2979.48	2980	2746.82	protein_coding	Kash5
ENSMUSG00000108795	31.8806	8.52098	3.66e-11	5.86e-10	54.313	87.7961	49.1746	0	0	0	lncRNA	Gm45121
ENSMUSG00000030587	9.96473	2.20179	0.0395583	0.101718	7.92065	16.1464	24.5873	0	5	6.13402	protein_coding	2200002D01Rik
ENSMUSG00000038260	197.438	-2.59001	2.39e-23	1.29e-21	45.2608	46.4209	76.7123	362.666	353	300.567	protein_coding	Trpm4
ENSMUSG00000030486	7644.16	-1.50658	2.33e-50	5.67e-48	4306.57	3747.99	3886.76	11416.8	11684	10822.9	protein_coding	Zfp108
ENSMUSG00000053158	21.2615	3.24632	4.92e-05	0.000296144	31.6826	36.3294	48.1911	8.9124	0	2.45361	protein_coding	Fes
ENSMUSG00000030484	66.0412	2.46674	2.01e-06	1.57e-05	99.5739	150.363	86.5472	23.3093	34	2.45361	protein_coding	Lypd5
ENSMUSG00000046958	15.0615	3.49743	0.000379685	0.00186303	6.78913	41.3752	35.4057	4.79898	2	0	transcribed_unitary_pseudogene	4930432E11Rik
ENSMUSG00000046223	103.704	-1.84509	8.27e-09	9.72e-08	36.2087	58.5307	40.3231	132.315	188	166.845	protein_coding	Plaur
ENSMUSG00000052605	794.481	-1.20832	7.58e-13	1.48e-11	362.087	566.134	510.432	1122.28	1027	1178.96	protein_coding	Isoc2b
ENSMUSG00000086784	21.6263	1.59434	0.00962511	0.0315301	28.288	38.3477	30.4882	8.9124	9	14.7217	protein_coding	Isoc2a
ENSMUSG00000108419	79.066	2.59679	6.17e-12	1.09e-10	176.517	117.061	114.085	27.4228	16	23.3093	lncRNA	Gm45020
ENSMUSG00000108722	137.688	1.45313	7.16e-07	6.13e-06	271.565	184.675	148.507	67.1858	72	82.1959	lncRNA	Gm34225
ENSMUSG00000108401	244.944	-2.54842	6.62e-27	4.7e-25	65.6282	71.6497	76.7123	384.604	346	525.072	processed_pseudogene	Rpl19-ps10
ENSMUSG00000057454	4562.03	-1.31426	7.69e-34	8.17e-32	2562.9	2635.9	2652.48	6713.78	7008	5799.1	protein_coding	Lypd3
ENSMUSG00000050855	347.477	-2.07595	6.14e-26	4.07e-24	144.835	109.997	145.557	627.296	564	493.175	protein_coding	Zfp940
ENSMUSG00000062040	367.683	-1.72268	1.38e-18	4.85e-17	187.833	192.748	132.771	577.249	507	608.495	protein_coding	Zfp27
ENSMUSG00000109105	49.1632	1.87577	6.48e-05	0.000379708	101.837	82.7504	48.1911	29.4795	18	14.7217	TEC	Gm44873
ENSMUSG00000045587	7.21569	5.37189	0.000552937	0.0026055	18.1043	14.1281	9.83491	0	0	1.2268	protein_coding	Lypd10
ENSMUSG00000030761	161.047	-1.35217	4.59e-07	4.06e-06	63.3652	114.034	94.4151	258.459	225	211.01	protein_coding	Myo7a
ENSMUSG00000054169	674.286	-1.64935	2.34e-24	1.35e-22	282.88	299.718	394.38	1024.93	963	1080.81	protein_coding	Ceacam10
ENSMUSG00000025726	645.357	-1.05365	1.23e-11	2.08e-10	488.817	405.679	364.875	826.111	896	890.66	protein_coding	Slc28a1
ENSMUSG00000051910	382.988	1.78509	1.2e-19	4.65e-18	702.675	609.527	468.142	161.109	170	186.474	protein_coding	Sox6
ENSMUSG00000091652	13.6899	3.00359	0.000378335	0.00185798	20.3674	21.1922	31.4717	3.42784	2	3.68041	protein_coding	Vmn1r57
ENSMUSG00000109577	91.4581	2.30612	7.8e-12	1.36e-10	178.78	131.19	145.557	26.7372	26	40.4845	processed_pseudogene	Gm44543
ENSMUSG00000117744	28.0648	2.18739	0.000266477	0.00135431	41.8663	52.4758	43.2736	9.59796	4	17.1753	protein_coding	Vmn1r59
ENSMUSG00000117863	8.10314	2.14135	0.0393288	0.101259	11.3152	19.1739	8.85142	1.37114	3	4.90722	protein_coding	Vmn1r61
ENSMUSG00000064231	109.306	1.0318	0.000946529	0.0042068	168.597	169.537	103.267	84.325	70	60.1134	processed_pseudogene	Gm5321
ENSMUSG00000023467	164.858	1.16796	4.66e-05	0.00028165	324.747	196.784	163.26	96.6652	112	95.6908	protein_coding	Tulp2
ENSMUSG00000037020	353.077	-2.53454	3.1e-20	1.25e-18	152.755	75.6863	84.5802	656.089	758	391.351	protein_coding	Wdr62
ENSMUSG00000109468	18.0836	2.25437	0.00247777	0.00980944	20.3674	34.3111	35.4057	10.2835	2	6.13402	TEC	Gm45185
ENSMUSG00000030443	306.163	-1.89916	1.41e-20	5.89e-19	128.993	130.18	129.821	539.543	522	386.443	protein_coding	Zfp583
ENSMUSG00000019737	5.73814	-2.91536	0.0385865	0.0997058	0	0	3.93396	8.22683	10	12.268	protein_coding	Syne4
ENSMUSG00000062861	650.292	-1.493	2.23e-19	8.49e-18	414.137	284.58	325.536	1017.38	967	893.114	protein_coding	Zfp28
ENSMUSG00000035298	35.6156	-2.62983	2.05e-06	1.6e-05	5.65761	9.08236	14.7524	48.6754	84	51.5258	protein_coding	Klhl35
ENSMUSG00000003273	91.7481	1.07558	0.00229432	0.00917094	182.175	102.933	88.5142	63.0723	50	63.7938	protein_coding	Car11
ENSMUSG00000066838	100.838	-1.00427	0.000610914	0.00284856	63.3652	72.6588	64.9104	127.516	122	154.577	protein_coding	Zfp772
ENSMUSG00000030737	57.1554	-1.34865	0.000845949	0.00381022	30.5511	31.2837	34.4222	55.5311	93	98.1444	protein_coding	Slco2b1
ENSMUSG00000108461	414.729	1.42733	4.58e-15	1.16e-13	545.393	682.186	584.194	203.614	208	264.99	lncRNA	AV356131
ENSMUSG00000035239	83.3102	-2.65826	1.31e-14	3.12e-13	20.3674	26.2379	21.6368	139.856	147	144.763	protein_coding	Neu3
ENSMUSG00000030659	126.517	1.19715	0.000105375	0.00058708	220.647	161.464	145.557	69.928	56	105.505	protein_coding	Nucb2
ENSMUSG00000108740	20.617	3.33424	1.99e-05	0.000129075	40.7348	46.4209	24.5873	1.37114	2	8.58763	processed_pseudogene	Gm6008
ENSMUSG00000040907	315.035	-1.40261	3.24e-12	5.87e-11	174.254	182.656	162.276	453.847	543	374.175	protein_coding	Atp1a3
ENSMUSG00000030725	1667.31	-1.28632	4.52e-20	1.8e-18	811.301	1042.45	1053.32	2307.63	2127	2662.17	protein_coding	Lipt2
ENSMUSG00000091930	4.41057	3.502	0.0325848	0.0870212	9.05217	8.07321	6.88444	0	0	2.45361	protein_coding	Vmn2r52
ENSMUSG00000047031	14.8673	1.68097	0.0401681	0.103	13.5783	34.3111	19.6698	2.05671	11	8.58763	protein_coding	Vmn1r68
ENSMUSG00000040231	350.282	-1.56114	1.01e-16	3e-15	174.254	162.473	194.731	516.233	459	595	protein_coding	Syngr4
ENSMUSG00000091662	18.8998	1.7033	0.0202345	0.0587184	23.7619	22.2013	41.3066	15.7681	3	7.36083	protein_coding	Vmn1r69
ENSMUSG00000058420	61.4326	1.36919	0.000464514	0.00223013	81.4695	86.787	98.3491	41.1341	40	20.8557	protein_coding	Syt17
ENSMUSG00000110186	603.372	-1.89172	4.49e-22	2.2e-20	271.565	173.574	323.569	998.874	935	917.65	transcribed_unprocessed_pseudogene	Gm7789
ENSMUSG00000054272	56.3816	-2.96488	4.59e-11	7.23e-10	12.4467	12.1098	13.7689	102.15	69	128.814	protein_coding	Zscan4c
ENSMUSG00000109730	27.0137	-3.3416	1.46e-06	1.17e-05	4.52608	4.0366	5.90095	43.8764	24	79.7423	unprocessed_pseudogene	Gm7151
ENSMUSG00000090714	205.424	-3.03122	1.73e-27	1.26e-25	53.1815	37.3386	44.2571	450.419	256	391.351	protein_coding	Zscan4d
ENSMUSG00000110379	40.3218	-1.07307	0.0268365	0.0743549	18.1043	25.2288	34.4222	61.7012	35	67.4742	unprocessed_pseudogene	Gm6909
ENSMUSG00000110215	277.456	-1.86129	2.68e-15	6.96e-14	112.021	97.8876	149.491	524.46	338	442.876	transcribed_unprocessed_pseudogene	Gm45598
ENSMUSG00000070828	4.4154	-4.52128	0.0109915	0.0353659	1.13152	0	0	16.4537	4	4.90722	protein_coding	Zscan4f
ENSMUSG00000110095	18.092	-5.08733	1.5e-06	1.21e-05	1.13152	0	1.96698	43.8764	26	35.5773	unprocessed_pseudogene	Gm7207
ENSMUSG00000110076	35.8682	-1.09565	0.0317041	0.0850832	13.5783	21.1922	33.4387	37.0207	56	53.9794	unprocessed_pseudogene	Gm45549
ENSMUSG00000034071	72.7503	1.13758	0.00270397	0.0105669	142.572	70.6405	86.5472	39.763	43	53.9794	protein_coding	Zfp551
ENSMUSG00000109123	25.1875	2.8497	4.87e-06	3.55e-05	53.1815	34.3111	45.2406	5.48455	8	4.90722	lncRNA	Gm39059
ENSMUSG00000005553	127.401	-1.98771	1.45e-11	2.43e-10	36.2087	50.4575	66.8774	221.439	187	202.423	protein_coding	Atp4a
ENSMUSG00000097320	24.1333	2.43868	5.78e-05	0.000342815	39.6032	47.4301	35.4057	8.22683	8	6.13402	lncRNA	Tmem147os
ENSMUSG00000008734	6.90044	2.56153	0.0347865	0.0916554	11.3152	8.07321	15.7359	1.37114	0	4.90722	protein_coding	Gprc5b
ENSMUSG00000066197	4.87887	5.81589	0.000958794	0.0042517	3.39456	12.1098	13.7689	0	0	0	protein_coding	Gpr139
ENSMUSG00000108921	3.14127	5.17619	0.00969615	0.0317179	6.78913	10.0915	1.96698	0	0	0	processed_pseudogene	Gm4083
ENSMUSG00000008318	117.964	-1.18538	0.000573911	0.00269446	58.8391	51.4667	106.217	222.124	144	125.134	protein_coding	Relt
ENSMUSG00000051314	201.923	-1.39993	1.12e-08	1.3e-07	92.7847	147.336	92.4482	290.681	273	315.289	protein_coding	Ffar2
ENSMUSG00000058741	60.9025	-2.3494	2.52e-08	2.78e-07	18.1043	12.1098	29.5047	93.9229	94	117.773	protein_coding	Prr19
ENSMUSG00000030577	45.7883	2.1727	4.14e-05	0.000252991	62.2337	78.7138	83.5967	19.1959	4	26.9897	protein_coding	Cd22
ENSMUSG00000030945	256.5	1.77756	3.01e-08	3.27e-07	480.897	456.136	256.691	181.676	63	100.598	protein_coding	Acsm2
ENSMUSG00000047767	158.794	-1.9102	1.08e-07	1.06e-06	33.9456	47.4301	118.019	202.243	280	271.124	protein_coding	Atg16l2
ENSMUSG00000030979	599.61	-1.21942	3.29e-15	8.43e-14	323.615	367.331	388.479	753.44	868	896.794	protein_coding	Uros
ENSMUSG00000030935	28.9423	1.92722	0.00213999	0.00861801	78.075	36.3294	22.6203	8.22683	10	18.4021	protein_coding	Acsm3
ENSMUSG00000046826	2052.26	-1.2599	5.54e-28	4.21e-26	1174.52	1182.72	1268.7	2819.06	2712	3156.57	protein_coding	Fam187b
ENSMUSG00000109598	89.4203	3.75143	9.47e-22	4.46e-20	149.361	202.839	148.507	16.4537	12	7.36083	lncRNA	Gm36356
ENSMUSG00000056509	778.973	1.67104	5.24e-33	5.34e-31	1177.91	1103	1274.6	360.609	359	398.711	protein_coding	Gm9999
ENSMUSG00000009687	11.76	-3.97245	0.000293266	0.00147397	2.26304	2.0183	0	10.9691	32	23.3093	protein_coding	Fxyd5
ENSMUSG00000032812	18.2944	-1.86318	0.00621078	0.021637	5.65761	11.1007	6.88444	32.9073	25	28.2165	protein_coding	Arap1
ENSMUSG00000050650	33.9421	2.77973	9.39e-07	7.87e-06	74.6804	69.6314	33.4387	7.54126	11	7.36083	protein_coding	Mrgpra1
ENSMUSG00000101759	14.679	-4.79584	1.81e-05	0.000118159	0	0	2.95047	32.9073	24	28.2165	unprocessed_pseudogene	Gm5734
ENSMUSG00000099620	21.9304	-1.36108	0.0295411	0.0804976	10.1837	10.0915	16.7193	42.5053	30	22.0825	unprocessed_pseudogene	Mrgprb13
ENSMUSG00000030470	5.58022	-3.30446	0.0328953	0.0876804	0	1.00915	1.96698	2.74228	2	25.7629	protein_coding	Csrp3
ENSMUSG00000085995	1400.06	1.23814	4.95e-21	2.16e-19	2166.86	1962.8	1768.32	754.126	903	845.268	lncRNA	Gm2788
ENSMUSG00000062017	117.561	1.1848	0.000177261	0.000938153	218.384	123.116	147.524	60.3301	64	92.0103	protein_coding	Abca14
ENSMUSG00000109898	32.3349	4.0073	4.88e-10	6.84e-09	55.4445	75.6863	51.1415	2.05671	6	3.68041	lncRNA	6330420H09Rik
ENSMUSG00000051900	285.874	1.28004	2.23e-09	2.83e-08	474.107	319.901	421.918	186.475	146	166.845	protein_coding	Abca16
ENSMUSG00000036560	2.73844	4.9806	0.0152242	0.0464917	4.52608	4.0366	7.86793	0	0	0	protein_coding	Lgi4
ENSMUSG00000001249	2.34193	-4.63162	0.035914	0.0941661	0	0	0	9.59796	2	2.45361	protein_coding	Hpn
ENSMUSG00000110301	39.5474	1.48374	0.00116402	0.00505129	63.3652	47.4301	63.9269	21.2526	18	23.3093	lncRNA	Gm35363
ENSMUSG00000109392	151.557	1.00822	0.000143282	0.000775511	229.699	180.638	197.682	98.0364	126	77.2887	protein_coding	Gm5737
ENSMUSG00000109973	39.6654	5.02814	4.01e-13	8.08e-12	79.2065	68.6222	83.5967	4.11341	0	2.45361	lncRNA	Gm45397
ENSMUSG00000091002	211.942	-1.34478	1.7e-05	0.000111495	78.075	193.757	86.5472	233.779	309	370.495	protein_coding	Tcerg1l
ENSMUSG00000041775	12478.5	-1.15335	1.97e-31	1.88e-29	8186.56	7201.3	7832.52	16473.5	17040	18137.1	protein_coding	Mapk1ip1
ENSMUSG00000001248	13.3677	4.42653	3.22e-05	0.000200738	15.8413	39.3569	21.6368	1.37114	2	0	protein_coding	Gramd1a
ENSMUSG00000073985	7.55148	2.43619	0.0445632	0.11222	18.1043	12.1098	7.86793	0	6	1.2268	lncRNA	Gm10602
ENSMUSG00000063297	171.004	2.10515	7.33e-15	1.8e-13	303.248	283.571	245.873	74.0414	42	77.2887	protein_coding	Luzp2
ENSMUSG00000101487	8.29153	6.57533	2.95e-05	0.000184997	22.6304	22.2013	4.91746	0	0	0	unprocessed_pseudogene	Scgb2b33
ENSMUSG00000083896	16.3378	-1.66294	0.0341127	0.090178	3.39456	14.1281	5.90095	29.4795	12	33.1237	transcribed_unprocessed_pseudogene	Scgb2b23-ps
ENSMUSG00000041309	28.3561	-3.00209	5.46e-06	3.95e-05	6.78913	10.0915	1.96698	32.9073	46	72.3815	protein_coding	Nkx6-2
ENSMUSG00000053358	4.57434	3.978	0.0205778	0.0596024	18.1043	4.0366	3.93396	1.37114	0	0	TEC	Gm9905
ENSMUSG00000001827	15.5423	2.86518	0.000996367	0.00439791	23.7619	38.3477	19.6698	4.11341	0	7.36083	protein_coding	Folr1
ENSMUSG00000034990	1067.75	-1.12937	3.79e-18	1.28e-16	743.409	604.481	662.873	1491.11	1457	1447.63	protein_coding	Otoa
ENSMUSG00000036427	1962.92	-1.13998	5.03e-18	1.69e-16	1394.03	1116.12	1168.39	2967.14	2742	2389.82	protein_coding	Gpi1
ENSMUSG00000086526	51.6909	4.21373	3.04e-15	7.83e-14	90.5217	113.025	91.4647	8.22683	2	4.90722	lncRNA	Gm12762
ENSMUSG00000086631	874.24	-1.40545	1.03e-27	7.59e-26	489.949	484.392	463.224	1273.1	1227	1307.77	lncRNA	Gm12784
ENSMUSG00000030499	11.5226	2.22158	0.0386222	0.0997758	6.78913	28.2562	21.6368	0	10	2.45361	protein_coding	Kctd15
ENSMUSG00000060402	56.2384	2.5648	7.65e-10	1.04e-08	83.7326	84.7687	119.986	15.7681	16	17.1753	protein_coding	Chst8
ENSMUSG00000118454	7.66231	5.46642	0.000580681	0.00272183	24.8935	16.1464	3.93396	0	1	0	protein_coding	Wdr88
ENSMUSG00000108659	760.344	-1.29641	4.84e-16	1.34e-14	450.345	365.313	503.547	1022.87	1003	1216.99	lncRNA	Gm34121
ENSMUSG00000030492	835.278	-1.22573	1.19e-14	2.86e-13	416.4	480.356	602.88	1142.16	1094	1275.88	protein_coding	Slc7a9
ENSMUSG00000030450	2433.54	1.06039	1.22e-16	3.55e-15	3422.85	3474.51	2968.18	1423.93	1490	1821.8	protein_coding	Oca2
ENSMUSG00000025485	77.1129	-1.22803	0.000618264	0.00287877	38.4717	39.3569	59.993	82.2683	115	127.588	protein_coding	Ric8a
ENSMUSG00000033676	78.8876	2.24083	1.47e-09	1.92e-08	145.966	112.016	132.771	32.2217	16	34.3505	protein_coding	Gabrb3
ENSMUSG00000048469	12.401	7.15446	1.64e-06	1.3e-05	48.6554	7.06405	18.6863	0	0	0	protein_coding	Olfr564
ENSMUSG00000109086	24.8826	1.71246	0.00704661	0.0241241	65.6282	27.2471	21.6368	10.9691	14	9.81444	processed_pseudogene	Gm5596
ENSMUSG00000025324	644.737	-1.0553	1.05e-11	1.8e-10	495.606	385.496	376.677	874.786	882	853.856	protein_coding	Atp10a
ENSMUSG00000110033	32.8382	1.34611	0.0072479	0.0247255	46.3924	54.4941	40.3231	18.5104	14	23.3093	unprocessed_pseudogene	NA
ENSMUSG00000044452	413.971	1.14552	1.36e-09	1.78e-08	555.577	600.445	552.722	245.434	207	322.65	protein_coding	Zfp507
ENSMUSG00000101965	532.484	1.02161	1.63e-07	1.56e-06	790.933	624.664	723.849	355.81	258	441.65	lncRNA	Gm29129
ENSMUSG00000043456	1121.07	1.63446	2.62e-26	1.79e-24	1715.39	1927.48	1441.8	488.125	512	641.619	protein_coding	Zfp536
ENSMUSG00000045928	37.4843	-4.35161	1.35e-10	2.02e-09	4.52608	5.04575	0.983491	46.6187	61	106.732	lncRNA	4933440M02Rik
ENSMUSG00000108814	4.83982	-3.71612	0.0255125	0.071232	0	2.0183	0	4.11341	18	4.90722	lncRNA	Gm30717
ENSMUSG00000054065	10.6435	-1.93765	0.0382668	0.0990566	1.13152	4.0366	7.86793	10.9691	19	20.8557	protein_coding	Pkp3
ENSMUSG00000101708	26.1352	-1.92689	0.0017261	0.00713358	16.9728	8.07321	7.86793	41.1341	57	25.7629	transcribed_processed_pseudogene	Gm28453
ENSMUSG00000101901	12.9911	-1.96917	0.0208007	0.0601203	9.05217	5.04575	1.96698	29.4795	14	18.4021	processed_pseudogene	Gm9230
ENSMUSG00000025504	10.8327	2.33013	0.0129221	0.0405303	10.1837	19.1739	24.5873	1.37114	6	3.68041	protein_coding	Eps8l2
ENSMUSG00000077409	2.31643	4.7339	0.0302285	0.0819491	7.92065	3.02745	2.95047	0	0	0	snRNA	Gm25416
ENSMUSG00000109936	5.4295	5.96912	0.000529954	0.00250843	4.52608	20.183	7.86793	0	0	0	lncRNA	Gm45889
ENSMUSG00000083812	26.0621	7.25391	3.72e-08	3.99e-07	81.4695	35.3203	38.3561	0	0	1.2268	processed_pseudogene	Gm5054
ENSMUSG00000037664	104.961	-1.03501	0.000760593	0.00346895	85.9956	62.5673	58.026	116.547	168	138.629	protein_coding	Cdkn1c
ENSMUSG00000000154	63.501	-1.90898	7.25e-06	5.12e-05	40.7348	17.1556	22.6203	115.176	70	115.32	protein_coding	Slc22a18
ENSMUSG00000010760	382.008	-1.81316	8.32e-22	3.95e-20	157.281	187.702	163.26	700.651	536	547.155	protein_coding	Phlda2
ENSMUSG00000010755	1096.94	-3.86639	4.58e-112	4.82e-109	150.492	97.8876	174.078	2110.87	2083	1965.34	protein_coding	Cars
ENSMUSG00000031085	787.372	-1.02229	7.84e-12	1.36e-10	555.577	482.374	521.25	1146.96	898	1120.07	protein_coding	Acte1
ENSMUSG00000025507	21.5229	-1.54867	0.0343068	0.0905879	11.3152	2.0183	19.6698	42.5053	34	19.6289	protein_coding	Pidd1
ENSMUSG00000117853	26.4591	-1.35122	0.0219417	0.0628147	14.7098	10.0915	19.6698	30.8506	27	56.433	protein_coding	Vmn1r88
ENSMUSG00000025473	140.368	-2.74236	8.44e-19	3.04e-17	33.9456	43.3935	32.4552	320.846	230	181.567	protein_coding	Adam8
ENSMUSG00000025474	2226.71	-1.00165	3.29e-17	1.03e-15	1676.91	1397.67	1375.9	2852.65	2984	3073.15	protein_coding	Tubgcp2
ENSMUSG00000033961	28.01	-1.27843	0.0201876	0.0586175	18.1043	13.119	17.7028	27.4228	50	41.7114	protein_coding	Zfp446
ENSMUSG00000111882	9.67892	3.37712	0.00203079	0.00822255	29.4196	12.1098	11.8019	2.74228	2	0	unitary_pseudogene	Gm48864
ENSMUSG00000112751	37.8693	1.33096	0.014696	0.0451646	70.1543	46.4209	47.2076	38.3919	14	11.0412	lncRNA	Gm48084
ENSMUSG00000097076	50.9625	1.94322	7.02e-06	4.96e-05	65.6282	67.6131	109.168	18.5104	24	20.8557	lncRNA	Platr7
ENSMUSG00000020034	190.069	1.55467	1.45e-06	1.17e-05	370.007	213.94	264.559	60.3301	77	154.577	protein_coding	Tcp11l2
ENSMUSG00000112462	9.84518	2.89545	0.00680192	0.0233762	5.65761	12.1098	34.4222	3.42784	1	2.45361	lncRNA	Gm48772
ENSMUSG00000078430	13.8571	3.20773	0.00044182	0.00213134	10.1837	36.3294	28.5212	3.42784	1	3.68041	unprocessed_pseudogene	Gm10936
ENSMUSG00000112728	10.7593	2.67334	0.00440469	0.0160903	10.1837	22.2013	23.6038	4.11341	2	2.45361	lncRNA	Gm48903
ENSMUSG00000112399	22.4831	2.51718	0.000396844	0.00193656	38.4717	33.302	42.2901	4.11341	2	14.7217	lncRNA	Gm32235
ENSMUSG00000043800	86.6365	-1.03014	0.00105769	0.00464293	54.313	52.4758	63.9269	119.289	101	128.814	transcribed_processed_pseudogene	Kifc5c-ps
ENSMUSG00000035620	131.069	1.31009	0.000138684	0.00075256	116.547	184.675	257.675	60.3301	58	109.186	protein_coding	Ric8b
ENSMUSG00000037012	17.9199	-2.16961	0.00370534	0.0138703	5.65761	2.0183	11.8019	26.0516	35	26.9897	protein_coding	Hk1
ENSMUSG00000019889	732.513	1.70489	1.4e-21	6.46e-20	1384.98	1000.07	976.607	285.197	390	358.227	protein_coding	Ptprk
ENSMUSG00000049109	425.62	2.6528	1.92e-38	2.61e-36	647.23	843.65	710.081	107.634	93	152.124	protein_coding	Themis
ENSMUSG00000090126	77.3723	2.39738	1.87e-11	3.11e-10	138.046	146.327	106.217	28.1083	21	24.5361	transcribed_processed_pseudogene	4930519F09Rik
ENSMUSG00000001785	812.88	1.12261	1.12e-13	2.41e-12	1263.91	966.766	1112.33	498.409	566	469.866	protein_coding	Pwp1
ENSMUSG00000112500	60.602	-1.82265	1.29e-06	1.05e-05	28.288	28.2562	23.6038	91.8662	91	100.598	lncRNA	4933411E08Rik
ENSMUSG00000110830	9.28845	3.56145	0.00370295	0.0138636	24.8935	14.1281	11.8019	0	0	4.90722	lncRNA	Gm46218
ENSMUSG00000111646	414.417	1.76259	2.17e-15	5.68e-14	804.512	533.841	585.177	247.49	156	159.485	lncRNA	Gm40621
ENSMUSG00000111741	80.2003	1.96492	2.26e-08	2.52e-07	166.334	107.979	109.168	34.2784	34	29.4433	unprocessed_pseudogene	Gm18903
ENSMUSG00000019880	88.0433	3.53713	3.91e-19	1.46e-17	202.542	140.272	143.59	16.4537	7	18.4021	protein_coding	Rspo3
ENSMUSG00000075266	4317.82	1.58684	7.5e-52	2e-49	6800.44	6579.66	6054.37	2090.99	2080	2301.49	protein_coding	Cenpw
ENSMUSG00000112614	4.87582	5.81075	0.000936881	0.00417272	10.1837	15.1373	3.93396	0	0	0	processed_pseudogene	Gm9030
ENSMUSG00000112561	6.51612	3.72764	0.00727473	0.0248024	20.3674	12.1098	3.93396	0.685569	2	0	processed_pseudogene	Gm9035
ENSMUSG00000090461	401.355	1.19789	1.52e-09	1.98e-08	713.99	480.356	482.894	246.805	224	260.083	protein_coding	Iltifb
ENSMUSG00000055170	3.65745	5.40062	0.00965141	0.0316028	0	12.1098	9.83491	0	0	0	protein_coding	Ifng
ENSMUSG00000112540	7.33187	2.82471	0.0177214	0.0527445	6.78913	14.1281	17.7028	1.37114	4	0	lncRNA	Gm47461
ENSMUSG00000100681	7.81116	6.49378	3.3e-05	0.000205564	7.92065	23.2105	15.7359	0	0	0	lncRNA	1700064J06Rik
ENSMUSG00000112609	36.128	2.48796	1.71e-05	0.000112454	63.3652	59.5399	60.9764	13.7114	2	17.1753	lncRNA	Gm47480
ENSMUSG00000112161	4386.24	1.1781	8.77e-25	5.22e-23	6464.38	5947.93	5835.05	2403.6	2651	3015.49	lncRNA	Gm34045
ENSMUSG00000036875	659.148	-1.16615	1.18e-11	2e-10	367.744	416.779	435.687	1071.54	943	720.134	protein_coding	Dna2
ENSMUSG00000058934	737.453	-2.03849	4.41e-28	3.38e-26	260.25	257.333	347.172	985.848	1086	1488.11	lncRNA	Igf1os
ENSMUSG00000000296	422.786	1.06107	3.14e-11	5.06e-10	554.445	558.06	601.897	268.057	277	277.258	protein_coding	Tpd52l1
ENSMUSG00000063760	101.139	1.29977	0.000151122	0.000815086	192.359	102.933	135.722	55.5311	43	77.2887	protein_coding	Rnf217
ENSMUSG00000019787	164.587	2.02206	1.04e-16	3.08e-15	245.54	285.59	260.625	62.3868	61	72.3815	protein_coding	Trdn
ENSMUSG00000090298	53.1955	2.45777	9.14e-08	9.16e-07	93.9163	105.961	70.8114	23.3093	8	17.1753	protein_coding	Sult3a2
ENSMUSG00000046031	24.0488	1.65074	0.0289256	0.0791397	31.6826	46.4209	30.4882	5.48455	2	28.2165	protein_coding	Calhm6
ENSMUSG00000112913	109.994	1.6074	4.56e-08	4.81e-07	195.753	166.51	134.738	55.5311	51	56.433	lncRNA	Gm30853
ENSMUSG00000100000	31.3918	1.31172	0.0232445	0.0658926	46.3924	45.4118	43.2736	25.3661	23	4.90722	lncRNA	1700023F02Rik
ENSMUSG00000112425	51.0616	1.03104	0.00905395	0.02993	71.2858	61.5582	72.7783	30.8506	38	31.8969	lncRNA	Gm47896
ENSMUSG00000019779	485.204	1.01393	3.58e-06	2.68e-05	855.43	590.353	500.597	315.362	252	397.485	protein_coding	Frk
ENSMUSG00000069662	107.483	2.09857	1.7e-07	1.63e-06	138.046	268.434	116.052	45.9331	20	56.433	protein_coding	Marcks
ENSMUSG00000111234	22.9095	3.52258	1.77e-06	1.4e-05	66.7598	26.2379	33.4387	4.11341	2	4.90722	lncRNA	4930591E09Rik
ENSMUSG00000112558	7.93574	-3.42445	0.0075482	0.0256179	0	0	3.93396	9.59796	12	22.0825	lncRNA	Gm32364
ENSMUSG00000060044	112.165	1.89288	8.78e-09	1.03e-07	208.2	181.647	138.672	32.2217	46	66.2474	protein_coding	Tmem26
ENSMUSG00000047638	33.1754	3.13538	2.76e-08	3.02e-07	54.313	55.5033	68.8444	5.48455	10	4.90722	protein_coding	Nr1h4
ENSMUSG00000112509	40.6285	1.25187	0.00541226	0.0191839	63.3652	52.4758	56.059	28.1083	18	25.7629	processed_pseudogene	Gm47211
ENSMUSG00000019935	20.7026	-1.63684	0.00939974	0.0308967	12.4467	9.08236	8.85142	38.3919	26	29.4433	protein_coding	Slc17a8
ENSMUSG00000020218	95.9236	1.10413	0.00126264	0.00541734	109.758	104.952	177.028	43.8764	70	69.9279	protein_coding	Wif1
ENSMUSG00000112431	11.9447	7.10412	7.8e-07	6.63e-06	22.6304	33.302	15.7359	0	0	0	TEC	Gm10741
ENSMUSG00000112871	6.03653	-4.97561	0.00313833	0.0120252	1.13152	0	0	17.1392	2	15.9485	lncRNA	Gm35404
ENSMUSG00000071335	13.8352	-1.79698	0.0205618	0.0595787	4.52608	5.04575	8.85142	17.8248	21	25.7629	transcribed_unprocessed_pseudogene	Mfsd4b3-ps
ENSMUSG00000112527	25.0775	1.12696	0.044394	0.111895	36.2087	31.2837	35.4057	13.7114	13	20.8557	lncRNA	Gm35696
ENSMUSG00000019834	42.5677	1.09411	0.0324346	0.086682	69.0228	70.6405	33.4387	17.1392	21	44.165	protein_coding	Slc22a16
ENSMUSG00000063428	228.64	1.81013	0.0210988	0.0608349	195.753	223.022	648.121	69.2425	48	187.701	protein_coding	Ddo
ENSMUSG00000111587	5.33058	3.80134	0.0207801	0.0600725	3.39456	22.2013	3.93396	0	0	2.45361	lncRNA	Gm32338
ENSMUSG00000112130	50.6934	2.46651	3.19e-08	3.45e-07	79.2065	66.6039	112.118	18.5104	13	14.7217	lncRNA	Gm47839
ENSMUSG00000112283	185.442	2.35434	4.81e-18	1.62e-16	388.112	267.425	276.361	75.4126	44	61.3402	lncRNA	Gm36719
ENSMUSG00000038332	466.227	2.61965	4.99e-23	2.6e-21	1192.62	766.955	446.505	126.145	140	125.134	protein_coding	Sesn1
ENSMUSG00000111103	14.7236	1.9634	0.0123671	0.0390542	18.1043	21.1922	30.4882	2.74228	6	9.81444	lncRNA	1700016J18Rik
ENSMUSG00000020014	10.3574	-2.92132	0.00504653	0.0180813	2.26304	0	4.91746	11.6547	20	23.3093	protein_coding	Cfap54
ENSMUSG00000112639	36.2882	1.09157	0.0316274	0.0849462	56.5761	28.2562	62.9434	18.5104	22	29.4433	lncRNA	A730063M14Rik
ENSMUSG00000008398	84.8854	-2.24125	3.84e-10	5.45e-09	35.0772	24.2196	29.5047	114.49	122	184.021	protein_coding	Elk3
ENSMUSG00000025422	36.3892	1.41547	0.0106463	0.0344032	48.6554	37.3386	71.7948	10.9691	14	35.5773	protein_coding	Agap2
ENSMUSG00000015890	15.1878	-2.48739	0.00538066	0.0190924	6.78913	5.04575	1.96698	21.2526	7	49.0722	protein_coding	Amdhd1
ENSMUSG00000111366	161.074	1.51627	1.95e-07	1.84e-06	316.826	241.187	159.326	98.7219	78	72.3815	lncRNA	Gm47156
ENSMUSG00000040415	22.2623	1.53684	0.0172291	0.0514753	26.025	22.2013	51.1415	13.7114	7	13.4948	protein_coding	Dtx3
ENSMUSG00000111535	76.042	1.89404	7.22e-08	7.35e-07	131.256	111.007	117.035	26.7372	42	28.2165	lncRNA	Gm35154
ENSMUSG00000071317	15.3627	1.7707	0.0208132	0.0601415	11.3152	37.3386	22.6203	7.54126	6	7.36083	protein_coding	Bves
[truncated: 2,028 more rows]
