# Supplementary material for: hnRNPU Safeguards Oocyte Development and Female Fertility via Regulation of Alternative Splicing
Source: FASEB J. 2026 Jan 12;40(2):e71445. doi: 10.1096/fj.202503270R (PMC12794171; doi:10.1096/fj.202503270R)
Supplement: Supplementary file 5 — Table S4: Total identified hnRNPU‐binding DEGs by analysis of published ChIP‐seq data. [file FSB2-40-e71445-s002.xlsx]

## Sheet: ChIP-seq analysis
Supplementary Table 4. Total identified hnRNPU-binding DEGs by analysis of published ChIP-seq data.
Gene Symbol ID	Chr	Start	End	Ensembl ID	Strand	PeakID
Rrs1	chr1	9615633	9617680	ENSMUSG00000061024	+	Hnrnpu-rep2_peak_8
1700034P13Rik	chr1	9817873	9862149	ENSMUSG00000097893	+	Hnrnpu-rep2_peak_10
Snhg6	chr1	10012184	10014343	ENSMUSG00000098234	-	Hnrnpu-rep1_peak_12,Hnrnpu-rep2_peak_12
Xkr9	chr1	13738995	13771947	ENSMUSG00000067813	+	Hnrnpu-rep2_peak_20
1700001G17Rik	chr1	33708905	33709793	ENSMUSG00000103746	+	Hnrnpu-rep2_peak_34
Cnnm4	chr1	36510701	36547845	ENSMUSG00000037408	+	Hnrnpu-rep1_peak_51
Actr1b	chr1	36737195	36753503	ENSMUSG00000037351	-	Hnrnpu-rep2_peak_54
4933424G06Rik	chr1	36749230	36797034	ENSMUSG00000102416	+	Hnrnpu-rep2_peak_54
Mars2	chr1	55276336	55287629	ENSMUSG00000046994	+	Hnrnpu-rep1_peak_92,Hnrnpu-rep2_peak_102
Casp8	chr1	58834533	58886662	ENSMUSG00000026029	+	Hnrnpu-rep1_peak_107
Abi2	chr1	60448778	60520317	ENSMUSG00000026782	+	Hnrnpu-rep1_peak_118,Hnrnpu-rep2_peak_131
Ino80dos	chr1	63152237	63197449	ENSMUSG00000084799	+	Hnrnpu-rep1_peak_125,Hnrnpu-rep2_peak_136
Gm28982	chr1	64656943	64665192	ENSMUSG00000101832	+	Hnrnpu-rep1_peak_134
Gm38058	chr1	64775399	64779766	ENSMUSG00000102140	+	Hnrnpu-rep1_peak_136,Hnrnpu-rep2_peak_143
Acadl	chr1	66869998	66902436	ENSMUSG00000026003	-	Hnrnpu-rep2_peak_149
Rufy4	chr1	74164700	74187382	ENSMUSG00000061815	+	Hnrnpu-rep1_peak_152
Slc4a3	chr1	75522910	75538816	ENSMUSG00000006576	+	Hnrnpu-rep1_peak_185,Hnrnpu-rep2_peak_193,Hnrnpu-rep2_peak_194
Wdfy1	chr1	79679979	79753860	ENSMUSG00000073643	-	Hnrnpu-rep1_peak_188,Hnrnpu-rep1_peak_189,Hnrnpu-rep2_peak_199,Hnrnpu-rep2_peak_200
Eif4e2	chr1	87141636	87168210	ENSMUSG00000026254	+	Hnrnpu-rep1_peak_210,Hnrnpu-rep2_peak_224,Hnrnpu-rep2_peak_225
Hjurp	chr1	88190193	88205355	ENSMUSG00000044783	-	Hnrnpu-rep1_peak_216,Hnrnpu-rep2_peak_230
Trpm8	chr1	88205383	88317015	ENSMUSG00000036251	+	Hnrnpu-rep1_peak_216,Hnrnpu-rep2_peak_230
Gm19589	chr1	88479239	88489889	ENSMUSG00000100798	+	Hnrnpu-rep1_peak_220,Hnrnpu-rep2_peak_232
Klhl30	chr1	91278738	91290138	ENSMUSG00000026308	+	Hnrnpu-rep2_peak_252
Dusp28	chr1	92834703	92836157	ENSMUSG00000047067	+	Hnrnpu-rep1_peak_244,Hnrnpu-rep2_peak_261
Stk25	chr1	93547473	93586381	ENSMUSG00000026277	-	Hnrnpu-rep1_peak_255,Hnrnpu-rep2_peak_269
Bcl2	chr1	106465908	106642004	ENSMUSG00000057329	-	Hnrnpu-rep1_peak_273,Hnrnpu-rep1_peak_274,Hnrnpu-rep2_peak_285
Ptpn4	chr1	119580197	119765343	ENSMUSG00000026384	-	Hnrnpu-rep1_peak_287
Mapkapk2	chr1	130981437	131025563	ENSMUSG00000016528	-	Hnrnpu-rep1_peak_306,Hnrnpu-rep2_peak_318
Dyrk3	chr1	131055192	131066077	ENSMUSG00000016526	-	Hnrnpu-rep1_peak_308
Mfsd4a	chr1	131950544	131995800	ENSMUSG00000059149	-	Hnrnpu-rep1_peak_323,Hnrnpu-rep2_peak_329,Hnrnpu-rep2_peak_330
Gm37120	chr1	132030103	132036061	ENSMUSG00000103966	+	Hnrnpu-rep1_peak_325
Cdk18	chr1	132039975	132067422	ENSMUSG00000026437	-	Hnrnpu-rep1_peak_326
Sox13	chr1	133310041	133352115	ENSMUSG00000070643	-	Hnrnpu-rep1_peak_338,Hnrnpu-rep2_peak_345
Klhl12	chr1	134383269	134418756	ENSMUSG00000026455	+	Hnrnpu-rep1_peak_349,Hnrnpu-rep2_peak_357
Arl8a	chr1	135074562	135084007	ENSMUSG00000026426	+	Hnrnpu-rep1_peak_352,Hnrnpu-rep1_peak_353,Hnrnpu-rep2_peak_362,Hnrnpu-rep2_peak_363
Rnpep	chr1	135190450	135211822	ENSMUSG00000041926	-	Hnrnpu-rep1_peak_356,Hnrnpu-rep2_peak_365
Shisa4	chr1	135298795	135302975	ENSMUSG00000041889	-	Hnrnpu-rep1_peak_360,Hnrnpu-rep2_peak_367
Nav1	chr1	135362318	135615843	ENSMUSG00000009418	-	Hnrnpu-rep1_peak_362,Hnrnpu-rep1_peak_363,Hnrnpu-rep2_peak_369
Lad1	chr1	135746336	135761080	ENSMUSG00000041782	+	Hnrnpu-rep1_peak_369,Hnrnpu-rep2_peak_375
Zfp281	chr1	136552639	136557791	ENSMUSG00000041483	+	Hnrnpu-rep2_peak_381
Glrx2	chr1	143592076	143625414	ENSMUSG00000018196	+	Hnrnpu-rep1_peak_378,Hnrnpu-rep2_peak_389
Soat1	chr1	156252095	156301901	ENSMUSG00000026600	-	Hnrnpu-rep1_peak_411,Hnrnpu-rep2_peak_422
Abl2	chr1	156386356	156477138	ENSMUSG00000026596	+	Hnrnpu-rep1_peak_412,Hnrnpu-rep1_peak_413,Hnrnpu-rep2_peak_423,Hnrnpu-rep2_peak_424
Gm28694	chr1	156800330	156881604	ENSMUSG00000101768	-	Hnrnpu-rep2_peak_427
Sec16b	chr1	157334298	157395995	ENSMUSG00000026589	+	Hnrnpu-rep2_peak_430
4930562F17Rik	chr1	158961842	158993957	ENSMUSG00000104014	+	Hnrnpu-rep2_peak_431
Tnr	chr1	159351339	159759299	ENSMUSG00000015829	+	Hnrnpu-rep2_peak_433
Rc3h1	chr1	160733988	160802548	ENSMUSG00000040423	+	Hnrnpu-rep1_peak_426
Prdx6	chr1	161067682	161078789	ENSMUSG00000026701	-	Hnrnpu-rep2_peak_441
Selp	chr1	163942833	163977595	ENSMUSG00000026580	+	Hnrnpu-rep2_peak_448
Gm26665	chr1	165830529	165865825	ENSMUSG00000097196	+	Hnrnpu-rep1_peak_447
Nos1ap	chr1	170130237	170417430	ENSMUSG00000038473	-	Hnrnpu-rep1_peak_461,Hnrnpu-rep2_peak_465
Gm9929	chr1	170696214	170709290	ENSMUSG00000053925	+	Hnrnpu-rep2_peak_467
Nit1	chr1	171165576	171173214	ENSMUSG00000013997	-	Hnrnpu-rep1_peak_473
B930036N10Rik	chr1	171328136	171331679	ENSMUSG00000091993	-	Hnrnpu-rep1_peak_475,Hnrnpu-rep1_peak_476,Hnrnpu-rep1_peak_477,Hnrnpu-rep2_peak_479
Alyref2	chr1	171331046	171332318	ENSMUSG00000060244	+	Hnrnpu-rep1_peak_477
Tagln2	chr1	172327614	172334947	ENSMUSG00000026547	+	Hnrnpu-rep1_peak_485,Hnrnpu-rep1_peak_486,Hnrnpu-rep2_peak_487,Hnrnpu-rep2_peak_488
Rgs7	chr1	174886653	175320066	ENSMUSG00000026527	-	Hnrnpu-rep1_peak_488
Kmo	chr1	175447947	175489682	ENSMUSG00000039783	+	Hnrnpu-rep1_peak_489
Sdccag8	chr1	176642226	176848003	ENSMUSG00000026504	+	Hnrnpu-rep1_peak_491,Hnrnpu-rep1_peak_492,Hnrnpu-rep2_peak_493,Hnrnpu-rep2_peak_494
Hnrnpu	chr1	178148673	178165362	ENSMUSG00000039630	-	Hnrnpu-rep1_peak_497,Hnrnpu-rep1_peak_498,Hnrnpu-rep1_peak_499,Hnrnpu-rep1_peak_500,Hnrnpu-rep2_peak_502,Hnrnpu-rep2_peak_503,Hnrnpu-rep2_peak_504
Bpnt1	chr1	185064346	185089974	ENSMUSG00000026617	+	Hnrnpu-rep2_peak_548
Lyplal1	chr1	185819928	185849507	ENSMUSG00000039246	-	Hnrnpu-rep1_peak_553
Gm37134	chr1	185909535	185955986	ENSMUSG00000103449	+	Hnrnpu-rep2_peak_550
A230020J21Rik	chr1	190757547	190761978	ENSMUSG00000097845	+	Hnrnpu-rep1_peak_562,Hnrnpu-rep2_peak_563
Atf3	chr1	190902493	190950236	ENSMUSG00000026628	-	Hnrnpu-rep1_peak_566,Hnrnpu-rep1_peak_567,Hnrnpu-rep2_peak_567,Hnrnpu-rep2_peak_568,Hnrnpu-rep2_peak_569,Hnrnpu-rep2_peak_570
D730003I15Rik	chr1	190956651	190958337	ENSMUSG00000073478	+	Hnrnpu-rep2_peak_571
A130010J15Rik	chr1	192850354	192860140	ENSMUSG00000079144	+	Hnrnpu-rep1_peak_583,Hnrnpu-rep2_peak_588
Sephs1	chr2	4886375	4915368	ENSMUSG00000026662	+	Hnrnpu-rep1_peak_4256,Hnrnpu-rep2_peak_4344
Gata3	chr2	9861889	9894845	ENSMUSG00000015619	-	Hnrnpu-rep2_peak_4355
Stamos	chr2	14075143	14078745	ENSMUSG00000086657	-	Hnrnpu-rep2_peak_4367
Dph7	chr2	24852412	24862175	ENSMUSG00000026975	+	Hnrnpu-rep1_peak_4290
Uap1l1	chr2	25249901	25255694	ENSMUSG00000026956	-	Hnrnpu-rep1_peak_4297,Hnrnpu-rep2_peak_4396
Paxx	chr2	25345153	25351106	ENSMUSG00000047617	-	Hnrnpu-rep1_peak_4300
Notch1	chr2	26347915	26406675	ENSMUSG00000026923	-	Hnrnpu-rep2_peak_4415
Gm20532	chr2	26476651	26525646	ENSMUSG00000092356	+	Hnrnpu-rep1_peak_4312,Hnrnpu-rep2_peak_4416,Hnrnpu-rep2_peak_4417,Hnrnpu-rep2_peak_4418,Hnrnpu-rep2_peak_4419,Hnrnpu-rep2_peak_4420
Rexo4	chr2	26843575	26854398	ENSMUSG00000052406	-	Hnrnpu-rep2_peak_4427,Hnrnpu-rep2_peak_4428
Gm13398	chr2	26927297	26930865	ENSMUSG00000087364	+	Hnrnpu-rep2_peak_4429
1700084E18Rik	chr2	30126807	30128235	ENSMUSG00000100747	-	Hnrnpu-rep1_peak_4340,Hnrnpu-rep2_peak_4453
Hmcn2	chr2	31204427	31350750	ENSMUSG00000055632	+	Hnrnpu-rep2_peak_4466
Sh2d3c	chr2	32611067	32645524	ENSMUSG00000059013	+	Hnrnpu-rep1_peak_4370
Ttc16	chr2	32647038	32665645	ENSMUSG00000039021	-	Hnrnpu-rep1_peak_4371,Hnrnpu-rep1_peak_4372,Hnrnpu-rep2_peak_4483
Stxbp1	chr2	32677614	32737257	ENSMUSG00000026797	-	Hnrnpu-rep1_peak_4373,Hnrnpu-rep2_peak_4484
Lrsam1	chr2	32815228	32851626	ENSMUSG00000026792	-	Hnrnpu-rep1_peak_4375
Gapvd1	chr2	34564606	34645244	ENSMUSG00000026867	-	Hnrnpu-rep2_peak_4498
Gsn	chr2	35146392	35197904	ENSMUSG00000026879	+	Hnrnpu-rep1_peak_4389
Zeb2	chr2	44873644	45007407	ENSMUSG00000026872	-	Hnrnpu-rep2_peak_4523
Gm13481	chr2	47952560	48347257	ENSMUSG00000086353	-	Hnrnpu-rep1_peak_4407,Hnrnpu-rep2_peak_4524
Nr4a2	chr2	56996842	57014015	ENSMUSG00000026826	-	Hnrnpu-rep1_peak_4421,Hnrnpu-rep1_peak_4422,Hnrnpu-rep2_peak_4537
Gpd2	chr2	57127647	57260731	ENSMUSG00000026827	+	Hnrnpu-rep1_peak_4424,Hnrnpu-rep2_peak_4539
Rbms1	chr2	60580537	60793536	ENSMUSG00000026970	-	Hnrnpu-rep1_peak_4433,Hnrnpu-rep2_peak_4547,Hnrnpu-rep2_peak_4548,Hnrnpu-rep2_peak_4549
Kcnh7	chr2	62523758	63014631	ENSMUSG00000059742	-	Hnrnpu-rep1_peak_4437
Gm13594	chr2	65069100	65070019	ENSMUSG00000086881	+	Hnrnpu-rep1_peak_4438
Ttc21b	chr2	66014671	66086961	ENSMUSG00000034848	-	Hnrnpu-rep1_peak_4441
Gm36231	chr2	68650655	68675596	ENSMUSG00000109667	-	Hnrnpu-rep1_peak_4442
Itga6	chr2	71575960	71688760	ENSMUSG00000027111	+	Hnrnpu-rep1_peak_4455,Hnrnpu-rep2_peak_4567
Pdk1	chr2	71703568	71734202	ENSMUSG00000006494	+	Hnrnpu-rep2_peak_4568
Rbm45	chr2	76200328	76214112	ENSMUSG00000042369	+	Hnrnpu-rep1_peak_4470,Hnrnpu-rep2_peak_4586
Itgav	chr2	83554741	83637260	ENSMUSG00000027087	+	Hnrnpu-rep1_peak_4479,Hnrnpu-rep2_peak_4598
Fam171b	chr2	83642980	83713830	ENSMUSG00000048388	+	Hnrnpu-rep1_peak_4480,Hnrnpu-rep2_peak_4599
Clp1	chr2	84552448	84557694	ENSMUSG00000027079	-	Hnrnpu-rep2_peak_4603
Fnbp4	chr2	90575714	90611365	ENSMUSG00000008200	+	Hnrnpu-rep1_peak_4484,Hnrnpu-rep2_peak_4610
Acp2	chr2	91033230	91044443	ENSMUSG00000002103	+	Hnrnpu-rep1_peak_4492,Hnrnpu-rep2_peak_4618
Phf21a	chr2	91923462	92195011	ENSMUSG00000058318	+	Hnrnpu-rep1_peak_4500,Hnrnpu-rep1_peak_4501,Hnrnpu-rep2_peak_4625
2810002D19Rik	chr2	94236496	94242027	ENSMUSG00000045464	+	Hnrnpu-rep1_peak_4510
Cat	chr2	103284194	103315505	ENSMUSG00000027187	-	Hnrnpu-rep2_peak_4641
4931422A03Rik	chr2	103797288	103858706	ENSMUSG00000046085	-	Hnrnpu-rep1_peak_4527,Hnrnpu-rep2_peak_4647
Fbxo3	chr2	103858066	103893585	ENSMUSG00000027180	+	Hnrnpu-rep1_peak_4527,Hnrnpu-rep2_peak_4647
Dcdc5	chr2	105833681	106236496	ENSMUSG00000074981	+	Hnrnpu-rep1_peak_4532
Gm21985	chr2	112096659	112236664	ENSMUSG00000096764	+	Hnrnpu-rep1_peak_4539,Hnrnpu-rep2_peak_4664,Hnrnpu-rep2_peak_4665
Gm13977	chr2	115387267	115412036	ENSMUSG00000086735	-	Hnrnpu-rep2_peak_4669
Thbs1	chr2	117942357	117957614	ENSMUSG00000040152	+	Hnrnpu-rep1_peak_4548
Ivd	chr2	118692435	118713390	ENSMUSG00000027332	+	Hnrnpu-rep1_peak_4557
Rpusd2	chr2	118865271	118870250	ENSMUSG00000027324	+	Hnrnpu-rep1_peak_4560,Hnrnpu-rep2_peak_4683
Lcmt2	chr2	120958788	120971134	ENSMUSG00000074890	-	Hnrnpu-rep1_peak_4583,Hnrnpu-rep2_peak_4704
Adal	chr2	120970909	120987161	ENSMUSG00000027259	+	Hnrnpu-rep1_peak_4583,Hnrnpu-rep2_peak_4704
Eif3j1	chr2	121859027	121887079	ENSMUSG00000027236	+	Hnrnpu-rep2_peak_4711
Spg11	chr2	121884001	121948867	ENSMUSG00000033396	-	Hnrnpu-rep1_peak_4588,Hnrnpu-rep2_peak_4712
Shf	chr2	122179373	122199643	ENSMUSG00000033256	-	Hnrnpu-rep1_peak_4590,Hnrnpu-rep1_peak_4591
4930417H01Rik	chr2	122543967	122563376	ENSMUSG00000087017	+	Hnrnpu-rep1_peak_4596,Hnrnpu-rep2_peak_4718
Fam227b	chr2	125825403	125993924	ENSMUSG00000027209	-	Hnrnpu-rep2_peak_4725
Gm27003	chr2	126517836	126525725	ENSMUSG00000098024	+	Hnrnpu-rep1_peak_4602,Hnrnpu-rep2_peak_4726
Zfp661	chr2	127416582	127429014	ENSMUSG00000034800	-	Hnrnpu-rep1_peak_4607
Gm10762	chr2	128807425	128809964	ENSMUSG00000074807	-	Hnrnpu-rep1_peak_4616,Hnrnpu-rep2_peak_4740
Polr1b	chr2	128942915	128968514	ENSMUSG00000027395	+	Hnrnpu-rep1_peak_4617
Snrpb	chr2	130013555	130021323	ENSMUSG00000027404	-	Hnrnpu-rep1_peak_4621,Hnrnpu-rep2_peak_4744
Spef1	chr2	131012181	131029202	ENSMUSG00000027329	-	Hnrnpu-rep1_peak_4634,Hnrnpu-rep2_peak_4755
Mcm8	chr2	132658061	132686117	ENSMUSG00000027353	+	Hnrnpu-rep2_peak_4766
Fermt1	chr2	132746309	132787826	ENSMUSG00000027356	-	Hnrnpu-rep2_peak_4768
Tmx4	chr2	134436105	134486065	ENSMUSG00000034723	-	Hnrnpu-rep2_peak_4769
Snap25	chr2	136555373	136624348	ENSMUSG00000027273	+	Hnrnpu-rep1_peak_4644
Jag1	chr2	136923376	136958564	ENSMUSG00000027276	-	Hnrnpu-rep1_peak_4645,Hnrnpu-rep1_peak_4646
Ism1	chr2	139520098	139600501	ENSMUSG00000074766	+	Hnrnpu-rep1_peak_4648,Hnrnpu-rep2_peak_4775
Rin2	chr2	145517135	145729536	ENSMUSG00000001768	+	Hnrnpu-rep2_peak_4787,Hnrnpu-rep2_peak_4788
Ralgapa2	chr2	146081799	146354264	ENSMUSG00000037110	-	Hnrnpu-rep1_peak_4658,Hnrnpu-rep2_peak_4790,Hnrnpu-rep2_peak_4791
9030622O22Rik	chr2	147786660	147882123	ENSMUSG00000086141	-	Hnrnpu-rep1_peak_4660,Hnrnpu-rep2_peak_4793,Hnrnpu-rep2_peak_4794
Gm14167	chr2	151382651	151384268	ENSMUSG00000087433	-	Hnrnpu-rep2_peak_4800
Id1	chr2	152578171	152579330	ENSMUSG00000042745	+	Hnrnpu-rep1_peak_4680,Hnrnpu-rep2_peak_4813,Hnrnpu-rep2_peak_4814
Ccm2l	chr2	152907875	152923655	ENSMUSG00000027474	+	Hnrnpu-rep2_peak_4821
Pofut1	chr2	153083453	153112167	ENSMUSG00000046020	+	Hnrnpu-rep2_peak_4822
Ahcy	chr2	154901230	154916417	ENSMUSG00000027597	-	Hnrnpu-rep1_peak_4703,Hnrnpu-rep2_peak_4832
Mmp24	chr2	155617262	155660286	ENSMUSG00000027612	+	Hnrnpu-rep2_peak_4841,Hnrnpu-rep2_peak_4842
Cnbd2	chr2	156154219	156217558	ENSMUSG00000038085	+	Hnrnpu-rep1_peak_4718,Hnrnpu-rep2_peak_4853
Rbl1	chr2	156987813	157046454	ENSMUSG00000027641	-	Hnrnpu-rep1_peak_4725,Hnrnpu-rep2_peak_4857
Lbp	chr2	158148413	158174772	ENSMUSG00000016024	+	Hnrnpu-rep1_peak_4734,Hnrnpu-rep2_peak_4866
Dhx35	chr2	158636727	158700134	ENSMUSG00000027655	+	Hnrnpu-rep2_peak_4869
Ttpal	chr2	163444234	163460933	ENSMUSG00000017679	+	Hnrnpu-rep2_peak_4879
Sdc4	chr2	164266167	164285807	ENSMUSG00000017009	-	Hnrnpu-rep1_peak_4755,Hnrnpu-rep1_peak_4756,Hnrnpu-rep1_peak_4757,Hnrnpu-rep1_peak_4758,Hnrnpu-rep1_peak_4759,Hnrnpu-rep2_peak_4886,Hnrnpu-rep2_peak_4887,Hnrnpu-rep2_peak_4888,Hnrnpu-rep2_peak_4889,Hnrnpu-rep2_peak_4890
Gm11457	chr2	164596162	164611586	ENSMUSG00000086453	-	Hnrnpu-rep1_peak_4762
Zfp335	chr2	164733802	164753677	ENSMUSG00000039834	-	Hnrnpu-rep1_peak_4766,Hnrnpu-rep2_peak_4898
Zfp335os	chr2	164753274	164761873	ENSMUSG00000085436	+	Hnrnpu-rep1_peak_4766,Hnrnpu-rep2_peak_4898
Trp53rkb	chr2	166634451	166641425	ENSMUSG00000042854	+	Hnrnpu-rep2_peak_4904
Zfp217	chr2	169950563	169990023	ENSMUSG00000052056	-	Hnrnpu-rep1_peak_4787,Hnrnpu-rep2_peak_4925
Fam210b	chr2	172187485	172197669	ENSMUSG00000027495	+	Hnrnpu-rep2_peak_4928
Pmepa1	chr2	173066251	173118326	ENSMUSG00000038400	-	Hnrnpu-rep1_peak_4793,Hnrnpu-rep1_peak_4794,Hnrnpu-rep1_peak_4795,Hnrnpu-rep2_peak_4933,Hnrnpu-rep2_peak_4934,Hnrnpu-rep2_peak_4935,Hnrnpu-rep2_peak_4936
Zfp512b	chr2	181223896	181234596	ENSMUSG00000000823	-	Hnrnpu-rep1_peak_4823,Hnrnpu-rep2_peak_4962
Rgs19	chr2	181330212	181335770	ENSMUSG00000002458	-	Hnrnpu-rep1_peak_4825
Polr3k	chr2	181506130	181512623	ENSMUSG00000038628	+	Hnrnpu-rep2_peak_4964
Pkia	chr3	7431729	7510426	ENSMUSG00000027499	+	Hnrnpu-rep1_peak_4827,Hnrnpu-rep2_peak_4967
Gm16685	chr3	7677765	7755061	ENSMUSG00000097804	+	Hnrnpu-rep1_peak_4829,Hnrnpu-rep2_peak_4968
Gm43672	chr3	22128576	22130306	ENSMUSG00000106019	-	Hnrnpu-rep2_peak_4990
1700125G22Rik	chr3	27208175	27211168	ENSMUSG00000097584	+	Hnrnpu-rep2_peak_4992
Skil	chr3	31149207	31176726	ENSMUSG00000027660	+	Hnrnpu-rep1_peak_4855,Hnrnpu-rep2_peak_5003
Anxa5	chr3	36503072	36530043	ENSMUSG00000027712	-	Hnrnpu-rep2_peak_5012
Hspa4l	chr3	40699814	40750538	ENSMUSG00000025757	+	Hnrnpu-rep2_peak_5017
Setd7	chr3	51422740	51468300	ENSMUSG00000037111	-	Hnrnpu-rep1_peak_4876,Hnrnpu-rep2_peak_5033,Hnrnpu-rep2_peak_5034
Mbnl1	chr3	60380251	60537171	ENSMUSG00000027763	+	Hnrnpu-rep1_peak_4894
Mme	chr3	63148958	63293451	ENSMUSG00000027820	+	Hnrnpu-rep2_peak_5054,Hnrnpu-rep2_peak_5055
Ctso	chr3	81839908	81864032	ENSMUSG00000028015	+	Hnrnpu-rep1_peak_4918
Arhgef11	chr3	87524866	87645341	ENSMUSG00000041977	+	Hnrnpu-rep2_peak_5079
Tmem79	chr3	88235962	88243455	ENSMUSG00000001420	-	Hnrnpu-rep2_peak_5087
Il6ra	chr3	89771366	89820503	ENSMUSG00000027947	-	Hnrnpu-rep1_peak_4954,Hnrnpu-rep2_peak_5098,Hnrnpu-rep2_peak_5099
Tpm3	chr3	89979956	90008209	ENSMUSG00000027940	+	Hnrnpu-rep2_peak_5103
S100a11	chr3	93427795	93433594	ENSMUSG00000027907	+	Hnrnpu-rep2_peak_5113,Hnrnpu-rep2_peak_5114
Tars2	chr3	95647288	95667518	ENSMUSG00000028107	-	Hnrnpu-rep2_peak_5128
Nudt17	chr3	96613383	96615878	ENSMUSG00000028100	-	Hnrnpu-rep2_peak_5141
Gpr89	chr3	96775597	96812662	ENSMUSG00000028096	-	Hnrnpu-rep2_peak_5143
Gja5	chr3	96812009	96984732	ENSMUSG00000057123	+	Hnrnpu-rep2_peak_5143
Phtf1	chr3	103875426	103931914	ENSMUSG00000058388	+	Hnrnpu-rep1_peak_5016,Hnrnpu-rep2_peak_5159
Rhoc	chr3	104695691	104701775	ENSMUSG00000002233	+	Hnrnpu-rep2_peak_5162
Mov10	chr3	104702152	104725879	ENSMUSG00000002227	-	Hnrnpu-rep2_peak_5163
Capza1	chr3	104730095	104771821	ENSMUSG00000070372	-	Hnrnpu-rep1_peak_5020
Cttnbp2nl	chr3	104909231	104960462	ENSMUSG00000062127	-	Hnrnpu-rep1_peak_5021
Gstm1	chr3	107919571	107925289	ENSMUSG00000058135	-	Hnrnpu-rep1_peak_5030
Cyb561d1	chr3	108103003	108108528	ENSMUSG00000048796	-	Hnrnpu-rep1_peak_5032,Hnrnpu-rep2_peak_5175
Scarna2	chr3	108461654	108462067	ENSMUSG00000088185	-	Hnrnpu-rep1_peak_5036,Hnrnpu-rep2_peak_5178
Fam102b	chr3	108878313	108934923	ENSMUSG00000040339	-	Hnrnpu-rep2_peak_5181
Slc25a24	chr3	109030465	109075773	ENSMUSG00000040322	+	Hnrnpu-rep2_peak_5182
A930005H10Rik	chr3	115675230	115681779	ENSMUSG00000054426	-	Hnrnpu-rep1_peak_5040
Extl2	chr3	115801111	115822666	ENSMUSG00000027963	+	Hnrnpu-rep2_peak_5186
Snx7	chr3	117575296	117662585	ENSMUSG00000028007	-	Hnrnpu-rep2_peak_5191
Rwdd3	chr3	120949047	120965344	ENSMUSG00000028133	-	Hnrnpu-rep1_peak_5044,Hnrnpu-rep2_peak_5193
Tlcd4	chr3	120995410	121076747	ENSMUSG00000028132	-	Hnrnpu-rep2_peak_5194
Gm42928	chr3	121217885	121221223	ENSMUSG00000105813	-	Hnrnpu-rep1_peak_5045,Hnrnpu-rep2_peak_5196
Snhg8	chr3	123301201	123302053	ENSMUSG00000104960	-	Hnrnpu-rep1_peak_5055,Hnrnpu-rep2_peak_5204
Gm43653	chr3	127630560	127632293	ENSMUSG00000105447	+	Hnrnpu-rep1_peak_5060,Hnrnpu-rep2_peak_5209
4930539J05Rik	chr3	135141970	135144426	ENSMUSG00000097032	-	Hnrnpu-rep1_peak_5070,Hnrnpu-rep2_peak_5221
Gm15688	chr3	141163737	141171094	ENSMUSG00000089737	-	Hnrnpu-rep2_peak_5229
Lmo4	chr3	143894291	143910981	ENSMUSG00000028266	-	Hnrnpu-rep1_peak_5079,Hnrnpu-rep2_peak_5232
Ttll7	chr3	146558122	146689764	ENSMUSG00000036745	+	Hnrnpu-rep1_peak_5091,Hnrnpu-rep1_peak_5092,Hnrnpu-rep2_peak_5243
Miga1	chr3	151979486	152046044	ENSMUSG00000054942	-	Hnrnpu-rep1_peak_5094,Hnrnpu-rep2_peak_5246
Ak5	chr3	152168452	152373997	ENSMUSG00000039058	-	Hnrnpu-rep1_peak_5096
2610301B20Rik	chr4	10874498	10899425	ENSMUSG00000059482	+	Hnrnpu-rep1_peak_5104
Plekhf2	chr4	10988662	11007927	ENSMUSG00000049969	-	Hnrnpu-rep1_peak_5105,Hnrnpu-rep2_peak_5262
Faxc	chr4	21931329	21996839	ENSMUSG00000028246	+	Hnrnpu-rep1_peak_5116,Hnrnpu-rep2_peak_5273
C230012O17Rik	chr4	24960790	24967449	ENSMUSG00000046219	-	Hnrnpu-rep1_peak_5118
Epha7	chr4	28813131	28967499	ENSMUSG00000028289	+	Hnrnpu-rep1_peak_5121,Hnrnpu-rep1_peak_5122
Ube2j1	chr4	33031416	33052363	ENSMUSG00000028277	+	Hnrnpu-rep1_peak_5124,Hnrnpu-rep2_peak_5276
Fam219a	chr4	41517691	41569538	ENSMUSG00000028439	-	Hnrnpu-rep1_peak_5139
Gm26881	chr4	43045966	43053254	ENSMUSG00000096974	+	Hnrnpu-rep2_peak_5300
Rusc2	chr4	43381979	43427088	ENSMUSG00000035969	+	Hnrnpu-rep1_peak_5143
Tesk1	chr4	43441939	43448064	ENSMUSG00000028458	+	Hnrnpu-rep1_peak_5144,Hnrnpu-rep2_peak_5301,Hnrnpu-rep2_peak_5302
Gba2	chr4	43566928	43578873	ENSMUSG00000028467	-	Hnrnpu-rep1_peak_5146
Glipr2	chr4	43957401	43979118	ENSMUSG00000028480	+	Hnrnpu-rep1_peak_5148
Gne	chr4	44034075	44084177	ENSMUSG00000028479	-	Hnrnpu-rep1_peak_5149,Hnrnpu-rep2_peak_5305
Abitram	chr4	56802345	56809601	ENSMUSG00000038827	+	Hnrnpu-rep1_peak_5169,Hnrnpu-rep2_peak_5326
Alad	chr4	62427406	62438155	ENSMUSG00000028393	-	Hnrnpu-rep1_peak_5181
Nfib	chr4	82208410	82623987	ENSMUSG00000008575	-	Hnrnpu-rep2_peak_5337
Ttc39b	chr4	83138537	83242492	ENSMUSG00000038172	-	Hnrnpu-rep1_peak_5191,Hnrnpu-rep2_peak_5339
Gm49890	chr4	88828092	88856758	ENSMUSG00000117123	-	Hnrnpu-rep2_peak_5347
Cdkn2b	chr4	89224536	89229276	ENSMUSG00000073802	-	Hnrnpu-rep2_peak_5348
Nfia	chr4	97660971	98007111	ENSMUSG00000028565	+	Hnrnpu-rep2_peak_5355,Hnrnpu-rep2_peak_5356
Pde4b	chr4	101944740	102464456	ENSMUSG00000028525	+	Hnrnpu-rep1_peak_5207,Hnrnpu-rep2_peak_5365
Prkaa2	chr4	104887071	104967087	ENSMUSG00000028518	-	Hnrnpu-rep1_peak_5209
Ttc4	chr4	106519453	106536141	ENSMUSG00000025413	-	Hnrnpu-rep2_peak_5372
Cyb5rl	chr4	106924185	106945465	ENSMUSG00000028621	+	Hnrnpu-rep2_peak_5373
Lrp8	chr4	107659066	107734037	ENSMUSG00000028613	+	Hnrnpu-rep1_peak_5216,Hnrnpu-rep1_peak_5217
Ttc39a	chr4	109263820	109301942	ENSMUSG00000028555	+	Hnrnpu-rep1_peak_5224,Hnrnpu-rep1_peak_5225,Hnrnpu-rep2_peak_5381
Cdkn2c	chr4	109518073	109524386	ENSMUSG00000028551	-	Hnrnpu-rep1_peak_5227,Hnrnpu-rep1_peak_5228,Hnrnpu-rep2_peak_5382
Mast2	chr4	116163959	116321380	ENSMUSG00000003810	-	Hnrnpu-rep2_peak_5390
Ipp	chr4	116364746	116395440	ENSMUSG00000028696	+	Hnrnpu-rep1_peak_5232,Hnrnpu-rep2_peak_5391
Hivep3	chr4	119590981	119995242	ENSMUSG00000028634	+	Hnrnpu-rep1_peak_5248
Zfp69	chr4	120787334	120808896	ENSMUSG00000064141	-	Hnrnpu-rep2_peak_5410
Cap1	chr4	122752840	122779849	ENSMUSG00000028656	-	Hnrnpu-rep1_peak_5255,Hnrnpu-rep1_peak_5256
Yrdc	chr4	124744472	124749035	ENSMUSG00000028889	+	Hnrnpu-rep1_peak_5263,Hnrnpu-rep2_peak_5420
Gm12932	chr4	124976650	124978740	ENSMUSG00000086342	-	Hnrnpu-rep2_peak_5421
Ago1	chr4	126328805	126362376	ENSMUSG00000041530	-	Hnrnpu-rep1_peak_5271,Hnrnpu-rep2_peak_5428
Zmym4	chr4	126755732	126861928	ENSMUSG00000042446	-	Hnrnpu-rep2_peak_5431
Tmem222	chr4	132993356	133005103	ENSMUSG00000028857	-	Hnrnpu-rep1_peak_5295,Hnrnpu-rep2_peak_5459
Selenon	chr4	134265203	134279477	ENSMUSG00000050989	-	Hnrnpu-rep2_peak_5471
Pnrc2	chr4	135598229	135601161	ENSMUSG00000028675	-	Hnrnpu-rep1_peak_5311
Id3	chr4	135870808	135873066	ENSMUSG00000007872	+	Hnrnpu-rep1_peak_5314
Htr1d	chr4	136150835	136171709	ENSMUSG00000070687	+	Hnrnpu-rep2_peak_5480
Ece1	chr4	137589548	137692540	ENSMUSG00000057530	+	Hnrnpu-rep1_peak_5319
Tmem51	chr4	141758303	141811615	ENSMUSG00000040616	-	Hnrnpu-rep2_peak_5504
Thap3	chr4	152067096	152073454	ENSMUSG00000039759	-	Hnrnpu-rep1_peak_5364,Hnrnpu-rep2_peak_5539
Prkcz	chr4	155344586	155445818	ENSMUSG00000029053	-	Hnrnpu-rep2_peak_5551
Gatad1	chr5	3682932	3707185	ENSMUSG00000007415	-	Hnrnpu-rep1_peak_5391,Hnrnpu-rep2_peak_5571
Steap1	chr5	5786317	5799326	ENSMUSG00000015652	-	Hnrnpu-rep1_peak_5396,Hnrnpu-rep2_peak_5578
Gsap	chr5	21391253	21520130	ENSMUSG00000039934	+	Hnrnpu-rep1_peak_5407,Hnrnpu-rep2_peak_5588
Chpf2	chr5	24791739	24799554	ENSMUSG00000038181	+	Hnrnpu-rep1_peak_5424
Prkag2	chr5	25067742	25305640	ENSMUSG00000028944	-	Hnrnpu-rep1_peak_5428,Hnrnpu-rep1_peak_5429,Hnrnpu-rep1_peak_5430,Hnrnpu-rep2_peak_5608,Hnrnpu-rep2_peak_5609,Hnrnpu-rep2_peak_5610
1700096K18Rik	chr5	25735011	25736464	ENSMUSG00000101856	+	Hnrnpu-rep1_peak_5433,Hnrnpu-rep2_peak_5615
Gm15614	chr5	32664528	32808409	ENSMUSG00000085234	-	Hnrnpu-rep2_peak_5639
Nsd2	chr5	33978069	34055319	ENSMUSG00000057406	+	Hnrnpu-rep1_peak_5467,Hnrnpu-rep2_peak_5651
Poln	chr5	34164523	34326792	ENSMUSG00000045102	-	Hnrnpu-rep1_peak_5469,Hnrnpu-rep2_peak_5653
Sh3bp2	chr5	34683182	34720985	ENSMUSG00000054520	+	Hnrnpu-rep1_peak_5475
Hgfac	chr5	35198853	35205805	ENSMUSG00000029102	+	Hnrnpu-rep1_peak_5478
Sh3tc1	chr5	35854524	35897331	ENSMUSG00000036553	-	Hnrnpu-rep1_peak_5484,Hnrnpu-rep1_peak_5485
Evc	chr5	37446442	37494238	ENSMUSG00000029122	-	Hnrnpu-rep2_peak_5669
Zbtb49	chr5	38347079	38377801	ENSMUSG00000029127	-	Hnrnpu-rep1_peak_5496
Hs3st1	chr5	39771278	39912818	ENSMUSG00000051022	-	Hnrnpu-rep2_peak_5672
Gm7854	chr5	43309029	43392698	ENSMUSG00000085720	-	Hnrnpu-rep1_peak_5502,Hnrnpu-rep1_peak_5503,Hnrnpu-rep2_peak_5675
Cpeb2	chr5	43390513	43447067	ENSMUSG00000039782	+	Hnrnpu-rep1_peak_5503,Hnrnpu-rep2_peak_5675
Rbm47	chr5	66173892	66330461	ENSMUSG00000070780	-	Hnrnpu-rep1_peak_5538,Hnrnpu-rep1_peak_5539,Hnrnpu-rep1_peak_5540,Hnrnpu-rep1_peak_5541,Hnrnpu-rep1_peak_5542,Hnrnpu-rep1_peak_5543,Hnrnpu-rep2_peak_5708
Gm15794	chr5	66355255	66358669	ENSMUSG00000084108	-	Hnrnpu-rep1_peak_5544
Atp10d	chr5	72360672	72456118	ENSMUSG00000046808	+	Hnrnpu-rep1_peak_5551,Hnrnpu-rep2_peak_5716
Igfbp7	chr5	77497087	77555888	ENSMUSG00000036256	-	Hnrnpu-rep1_peak_5572,Hnrnpu-rep2_peak_5736
Slc4a4	chr5	89034345	89387512	ENSMUSG00000060961	+	Hnrnpu-rep1_peak_5577,Hnrnpu-rep1_peak_5578,Hnrnpu-rep1_peak_5579,Hnrnpu-rep2_peak_5747
Gm9958	chr5	90514479	90516347	ENSMUSG00000054945	+	Hnrnpu-rep1_peak_5582,Hnrnpu-rep2_peak_5749
Gm43172	chr5	93238853	93240989	ENSMUSG00000107374	+	Hnrnpu-rep1_peak_5597
Gm17092	chr5	100125545	100128030	ENSMUSG00000091623	+	Hnrnpu-rep2_peak_5779
4930458D05Rik	chr5	100988663	100995033	ENSMUSG00000087611	-	Hnrnpu-rep1_peak_5612,Hnrnpu-rep2_peak_5788
Gpat3	chr5	100993579	101046968	ENSMUSG00000029314	+	Hnrnpu-rep1_peak_5612,Hnrnpu-rep2_peak_5788
Gm28050	chr5	106648760	106722584	ENSMUSG00000099061	-	Hnrnpu-rep1_peak_5625
Tgfbr3	chr5	107254436	107437495	ENSMUSG00000029287	-	Hnrnpu-rep2_peak_5805
Pcgf3	chr5	108609098	108654842	ENSMUSG00000033623	+	Hnrnpu-rep2_peak_5816
Gm15787	chr5	110302266	110324370	ENSMUSG00000086247	-	Hnrnpu-rep2_peak_5821
Noc4l	chr5	110796284	110801283	ENSMUSG00000033294	-	Hnrnpu-rep1_peak_5645,Hnrnpu-rep2_peak_5826
2900026A02Rik	chr5	113234189	113369102	ENSMUSG00000051339	-	Hnrnpu-rep1_peak_5654,Hnrnpu-rep1_peak_5655,Hnrnpu-rep1_peak_5656,Hnrnpu-rep2_peak_5836,Hnrnpu-rep2_peak_5837,Hnrnpu-rep2_peak_5838,Hnrnpu-rep2_peak_5839
Myo1h	chr5	114427227	114503418	ENSMUSG00000066952	+	Hnrnpu-rep1_peak_5662,Hnrnpu-rep2_peak_5846
Rnf10	chr5	115379471	115410957	ENSMUSG00000041740	-	Hnrnpu-rep1_peak_5675
Srsf9	chr5	115465236	115471139	ENSMUSG00000029538	+	Hnrnpu-rep1_peak_5678
U4	chr5	115627518	115627658	ENSMUSG00000119520	+	Hnrnpu-rep1_peak_5679,Hnrnpu-rep2_peak_5856
Rfc5	chr5	117516168	117527112	ENSMUSG00000029363	-	Hnrnpu-rep1_peak_5690,Hnrnpu-rep2_peak_5872
Rasal1	chr5	120786877	120817662	ENSMUSG00000029602	+	Hnrnpu-rep2_peak_5883
Gm42879	chr5	121731758	121733971	ENSMUSG00000106590	+	Hnrnpu-rep2_peak_5890
Ccdc62	chr5	124068742	124107958	ENSMUSG00000061882	+	Hnrnpu-rep1_peak_5734,Hnrnpu-rep2_peak_5914
Gm16001	chr5	124249172	124250327	ENSMUSG00000085433	-	Hnrnpu-rep1_peak_5740,Hnrnpu-rep2_peak_5919
Gm43123	chr5	135642683	135646153	ENSMUSG00000107029	-	Hnrnpu-rep1_peak_5790
Sh2b2	chr5	136247001	136275410	ENSMUSG00000005057	-	Hnrnpu-rep1_peak_5805
Mblac1	chr5	138192576	138193883	ENSMUSG00000049285	+	Hnrnpu-rep2_peak_6003
Ap5z1	chr5	142449699	142464465	ENSMUSG00000039623	+	Hnrnpu-rep2_peak_6031
Radil	chr5	142470594	142536853	ENSMUSG00000029576	-	Hnrnpu-rep1_peak_5858,Hnrnpu-rep2_peak_6032
Zfp12	chr5	143220918	143234589	ENSMUSG00000029587	+	Hnrnpu-rep1_peak_5866,Hnrnpu-rep2_peak_6041
Lmtk2	chr5	144037254	144125022	ENSMUSG00000038970	+	Hnrnpu-rep1_peak_5876,Hnrnpu-rep2_peak_6050
Tecpr1	chr5	144131260	144160433	ENSMUSG00000066621	-	Hnrnpu-rep1_peak_5877
Zscan25	chr5	145217310	145228088	ENSMUSG00000070420	+	Hnrnpu-rep1_peak_5887,Hnrnpu-rep2_peak_6063
N4bp2l1	chr5	150495109	150520653	ENSMUSG00000041132	-	Hnrnpu-rep1_peak_5909,Hnrnpu-rep2_peak_6083
Hepacam2	chr6	3457096	3498298	ENSMUSG00000044156	-	Hnrnpu-rep1_peak_5914
Casd1	chr6	4600839	4643355	ENSMUSG00000015189	+	Hnrnpu-rep1_peak_5916,Hnrnpu-rep2_peak_6088
Gm45062	chr6	8259450	8597480	ENSMUSG00000107705	+	Hnrnpu-rep1_peak_5924,Hnrnpu-rep2_peak_6096
Gm4876	chr6	17065009	17171832	ENSMUSG00000054556	-	Hnrnpu-rep1_peak_5933,Hnrnpu-rep1_peak_5934,Hnrnpu-rep2_peak_6106,Hnrnpu-rep2_peak_6107
Cttnbp2	chr6	18366477	18514842	ENSMUSG00000000416	-	Hnrnpu-rep1_peak_5941,Hnrnpu-rep2_peak_6114
Zfp800	chr6	28239926	28398004	ENSMUSG00000039841	-	Hnrnpu-rep1_peak_5949,Hnrnpu-rep2_peak_6124
Gm3294	chr6	28981633	29028921	ENSMUSG00000092090	+	Hnrnpu-rep2_peak_6127
Fam71f1	chr6	29319139	29336018	ENSMUSG00000039742	+	Hnrnpu-rep1_peak_5961
Nrf1	chr6	30047987	30153457	ENSMUSG00000058440	+	Hnrnpu-rep1_peak_5973,Hnrnpu-rep2_peak_6144
Rncr4	chr6	30172892	30175125	ENSMUSG00000103108	+	Hnrnpu-rep1_peak_5974,Hnrnpu-rep2_peak_6145
4930412F09Rik	chr6	30873834	30920405	ENSMUSG00000085321	+	Hnrnpu-rep2_peak_6152
4930599N23Rik	chr6	39095407	39125246	ENSMUSG00000073144	+	Hnrnpu-rep1_peak_6028,Hnrnpu-rep2_peak_6200
Gm10244	chr6	39396821	39398228	ENSMUSG00000068601	+	Hnrnpu-rep1_peak_6032,Hnrnpu-rep2_peak_6204
Gstk1	chr6	42222869	42227381	ENSMUSG00000029864	+	Hnrnpu-rep2_peak_6213
Tcaf1	chr6	42644936	42687022	ENSMUSG00000036667	-	Hnrnpu-rep2_peak_6219
Rny1	chr6	47765003	47765114	ENSMUSG00000065701	-	Hnrnpu-rep2_peak_6229
Gimap9	chr6	48653063	48656048	ENSMUSG00000051124	+	Hnrnpu-rep2_peak_6240
Tmem176a	chr6	48817853	48824005	ENSMUSG00000023367	+	Hnrnpu-rep1_peak_6063,Hnrnpu-rep2_peak_6241
Mpp6	chr6	50087221	50175919	ENSMUSG00000038388	+	Hnrnpu-rep1_peak_6070,Hnrnpu-rep2_peak_6247
Tigd2	chr6	59185855	59189018	ENSMUSG00000049232	+	Hnrnpu-rep1_peak_6107,Hnrnpu-rep2_peak_6292
4930597O21Rik	chr6	66871636	66873505	ENSMUSG00000053442	-	Hnrnpu-rep1_peak_6109,Hnrnpu-rep2_peak_6296
Rnf103	chr6	71470878	71487865	ENSMUSG00000052656	+	Hnrnpu-rep1_peak_6126,Hnrnpu-rep2_peak_6310
Kdm3a	chr6	71565956	71609974	ENSMUSG00000053470	-	Hnrnpu-rep1_peak_6128,Hnrnpu-rep2_peak_6312
Mat2a	chr6	72409782	72416541	ENSMUSG00000053907	-	Hnrnpu-rep1_peak_6146,Hnrnpu-rep2_peak_6329
Spr	chr6	85107158	85114748	ENSMUSG00000033735	-	Hnrnpu-rep1_peak_6178,Hnrnpu-rep2_peak_6366
2310040G24Rik	chr6	86460358	86465209	ENSMUSG00000101655	-	Hnrnpu-rep1_peak_6197,Hnrnpu-rep2_peak_6384
Mxd1	chr6	86624024	86646143	ENSMUSG00000001156	-	Hnrnpu-rep2_peak_6387
Gm44036	chr6	86710471	86714047	ENSMUSG00000107961	+	Hnrnpu-rep2_peak_6389
Anxa4	chr6	86713822	86770566	ENSMUSG00000029994	-	Hnrnpu-rep2_peak_6390
Gfpt1	chr6	87019828	87069179	ENSMUSG00000029992	+	Hnrnpu-rep2_peak_6393
Antxr1	chr6	87110835	87312803	ENSMUSG00000033420	-	Hnrnpu-rep2_peak_6394
E230015B07Rik	chr6	87648965	87658006	ENSMUSG00000071332	+	Hnrnpu-rep1_peak_6210,Hnrnpu-rep2_peak_6395
Nup210	chr6	90990050	91093811	ENSMUSG00000030091	-	Hnrnpu-rep2_peak_6430,Hnrnpu-rep2_peak_6431
Adamts9	chr6	92749680	92920473	ENSMUSG00000030022	-	Hnrnpu-rep2_peak_6443
Gxylt2	chr6	100681695	100787874	ENSMUSG00000030074	+	Hnrnpu-rep2_peak_6463
Gm43868	chr6	113020996	113023109	ENSMUSG00000107455	-	Hnrnpu-rep1_peak_6314,Hnrnpu-rep2_peak_6482
Gt(ROSA)26Sor	chr6	113044389	113054294	ENSMUSG00000086429	-	Hnrnpu-rep1_peak_6315,Hnrnpu-rep2_peak_6483,Hnrnpu-rep2_peak_6484
Cpne9	chr6	113259268	113282588	ENSMUSG00000030270	+	Hnrnpu-rep2_peak_6486
Camk1	chr6	113311085	113320945	ENSMUSG00000030272	-	Hnrnpu-rep1_peak_6322,Hnrnpu-rep2_peak_6489
Rpusd3	chr6	113392280	113396301	ENSMUSG00000051169	-	Hnrnpu-rep2_peak_6492,Hnrnpu-rep2_peak_6493
Il17rc	chr6	113448388	113460101	ENSMUSG00000030281	+	Hnrnpu-rep1_peak_6327,Hnrnpu-rep2_peak_6495
D830050J10Rik	chr6	115652929	115654741	ENSMUSG00000107994	+	Hnrnpu-rep1_peak_6350,Hnrnpu-rep2_peak_6515
Cand2	chr6	115751499	115782518	ENSMUSG00000030319	+	Hnrnpu-rep2_peak_6516
Plxnd1	chr6	115931772	115971966	ENSMUSG00000030123	-	Hnrnpu-rep1_peak_6354,Hnrnpu-rep1_peak_6355,Hnrnpu-rep2_peak_6518,Hnrnpu-rep2_peak_6519
Zfand4	chr6	116241183	116307263	ENSMUSG00000042213	+	Hnrnpu-rep1_peak_6359,Hnrnpu-rep2_peak_6523
Ankrd26	chr6	118478269	118539187	ENSMUSG00000007827	-	Hnrnpu-rep1_peak_6371
Wnt5b	chr6	119409492	119521308	ENSMUSG00000030170	-	Hnrnpu-rep1_peak_6375,Hnrnpu-rep2_peak_6538
Vwf	chr6	125523737	125663642	ENSMUSG00000001930	+	Hnrnpu-rep2_peak_6597
Clec2d	chr6	129157578	129163497	ENSMUSG00000030157	+	Hnrnpu-rep2_peak_6619
2310001H17Rik	chr6	129185375	129215688	ENSMUSG00000097354	-	Hnrnpu-rep1_peak_6448
Gprc5a	chr6	135042649	135061707	ENSMUSG00000046733	+	Hnrnpu-rep2_peak_6640
Hebp1	chr6	135114520	135175020	ENSMUSG00000042770	-	Hnrnpu-rep2_peak_6641
Dera	chr6	137731544	137834338	ENSMUSG00000030225	+	Hnrnpu-rep1_peak_6471,Hnrnpu-rep2_peak_6649
Pik3c2g	chr6	139564219	139915010	ENSMUSG00000030228	+	Hnrnpu-rep1_peak_6473,Hnrnpu-rep1_peak_6474,Hnrnpu-rep2_peak_6652
Etnk1	chr6	143112947	143178033	ENSMUSG00000030275	+	Hnrnpu-rep1_peak_6480,Hnrnpu-rep2_peak_6658
Gm15706	chr6	145196255	145197575	ENSMUSG00000086013	+	Hnrnpu-rep1_peak_6484
2610017A05Rik	chr6	148732950	148734610	ENSMUSG00000107909	+	Hnrnpu-rep1_peak_6508,Hnrnpu-rep2_peak_6678
3010003L21Rik	chr6	148846365	148848627	ENSMUSG00000085355	+	Hnrnpu-rep1_peak_6510,Hnrnpu-rep1_peak_6511,Hnrnpu-rep1_peak_6512,Hnrnpu-rep2_peak_6680,Hnrnpu-rep2_peak_6681
Prpf31	chr7	3632984	3645485	ENSMUSG00000008373	+	Hnrnpu-rep2_peak_6686
Zfp446	chr7	12711775	12719641	ENSMUSG00000033961	+	Hnrnpu-rep1_peak_6542
Kptn	chr7	15853820	15861441	ENSMUSG00000006021	+	Hnrnpu-rep1_peak_6553,Hnrnpu-rep2_peak_6727
Rsph6a	chr7	18788615	18808372	ENSMUSG00000040866	+	Hnrnpu-rep1_peak_6579,Hnrnpu-rep2_peak_6752
Plaur	chr7	24161909	24175393	ENSMUSG00000046223	+	Hnrnpu-rep2_peak_6789,Hnrnpu-rep2_peak_6790,Hnrnpu-rep2_peak_6791
Axl	chr7	25456698	25488130	ENSMUSG00000002602	-	Hnrnpu-rep1_peak_6635,Hnrnpu-rep2_peak_6811,Hnrnpu-rep2_peak_6812
Ltbp4	chr7	27004561	27037117	ENSMUSG00000040488	-	Hnrnpu-rep2_peak_6818
Zfp974	chr7	27606817	27628885	ENSMUSG00000070709	-	Hnrnpu-rep2_peak_6824
Fbl	chr7	27869135	27878694	ENSMUSG00000046865	+	Hnrnpu-rep2_peak_6825,Hnrnpu-rep2_peak_6826
2200002D01Rik	chr7	28945986	28947891	ENSMUSG00000030587	-	Hnrnpu-rep1_peak_6671
Wdr62	chr7	29939563	29979844	ENSMUSG00000037020	-	Hnrnpu-rep1_peak_6681,Hnrnpu-rep2_peak_6863
Tmem147os	chr7	30429004	30445354	ENSMUSG00000097320	+	Hnrnpu-rep1_peak_6689,Hnrnpu-rep2_peak_6871
Fam187b	chr7	30673215	30689151	ENSMUSG00000046826	+	Hnrnpu-rep1_peak_6691,Hnrnpu-rep2_peak_6874
Gramd1a	chr7	30829552	30855321	ENSMUSG00000001248	-	Hnrnpu-rep1_peak_6692,Hnrnpu-rep2_peak_6875
Gm12762	chr7	33929845	33933527	ENSMUSG00000086526	-	Hnrnpu-rep1_peak_6694
Kctd15	chr7	34338439	34356157	ENSMUSG00000030499	-	Hnrnpu-rep1_peak_6697,Hnrnpu-rep2_peak_6881
Chst8	chr7	34373893	34512136	ENSMUSG00000060402	-	Hnrnpu-rep1_peak_6699,Hnrnpu-rep2_peak_6882
Zfp507	chr7	35471768	35502428	ENSMUSG00000044452	-	Hnrnpu-rep1_peak_6710
Zfp788	chr7	41282627	41300954	ENSMUSG00000074165	+	Hnrnpu-rep1_peak_6718,Hnrnpu-rep2_peak_6902
Gm28496	chr7	43896150	43912144	ENSMUSG00000101166	+	Hnrnpu-rep1_peak_6726,Hnrnpu-rep2_peak_6905
Clec11a	chr7	43952111	43956326	ENSMUSG00000004473	-	Hnrnpu-rep1_peak_6728,Hnrnpu-rep2_peak_6907
Shank1	chr7	43959677	44009996	ENSMUSG00000038738	+	Hnrnpu-rep1_peak_6729,Hnrnpu-rep2_peak_6908
Bcl2l12	chr7	44640646	44648136	ENSMUSG00000003190	-	Hnrnpu-rep1_peak_6739
Tulp2	chr7	45131301	45173056	ENSMUSG00000023467	+	Hnrnpu-rep2_peak_6936
Gm2788	chr7	48527706	48562788	ENSMUSG00000085995	+	Hnrnpu-rep1_peak_6779,Hnrnpu-rep2_peak_6960
Gm34121	chr7	55688614	55699722	ENSMUSG00000108659	-	Hnrnpu-rep2_peak_6971
Atp10a	chr7	58305914	58479168	ENSMUSG00000025324	+	Hnrnpu-rep1_peak_6792,Hnrnpu-rep2_peak_6973
Mef2a	chr7	66880911	67022606	ENSMUSG00000030557	-	Hnrnpu-rep1_peak_6819,Hnrnpu-rep2_peak_7000
Igf1r	chr7	67602575	67883416	ENSMUSG00000005533	+	Hnrnpu-rep1_peak_6823,Hnrnpu-rep2_peak_7002,Hnrnpu-rep2_peak_7003,Hnrnpu-rep2_peak_7004
Gm29683	chr7	69828616	69987600	ENSMUSG00000109097	-	Hnrnpu-rep2_peak_7005
Isg20	chr7	78563172	78570144	ENSMUSG00000039236	+	Hnrnpu-rep1_peak_6842,Hnrnpu-rep1_peak_6843,Hnrnpu-rep2_peak_7025,Hnrnpu-rep2_peak_7026
Mfge8	chr7	78783516	78798808	ENSMUSG00000030605	-	Hnrnpu-rep1_peak_6845,Hnrnpu-rep2_peak_7027
Wdr93	chr7	79392911	79435698	ENSMUSG00000039099	+	Hnrnpu-rep1_peak_6851
Rccd1	chr7	79942977	79974202	ENSMUSG00000038930	-	Hnrnpu-rep1_peak_6862
Fes	chr7	80027504	80037694	ENSMUSG00000053158	-	Hnrnpu-rep1_peak_6866
Gm16638	chr7	83246256	83281088	ENSMUSG00000087088	-	Hnrnpu-rep1_peak_6882
Gm26708	chr7	83801348	83844323	ENSMUSG00000097016	+	Hnrnpu-rep2_peak_7070
Fzd4	chr7	89053563	89062342	ENSMUSG00000049791	+	Hnrnpu-rep1_peak_6889,Hnrnpu-rep2_peak_7078
Rab30	chr7	92390811	92493743	ENSMUSG00000030643	+	Hnrnpu-rep1_peak_6901,Hnrnpu-rep2_peak_7087
Myo7a	chr7	97700267	97768731	ENSMUSG00000030761	-	Hnrnpu-rep1_peak_6913
Gm45185	chr7	98790800	98791203	ENSMUSG00000109468	+	Hnrnpu-rep1_peak_6926
Klhl35	chr7	99115211	99123229	ENSMUSG00000035298	+	Hnrnpu-rep1_peak_6932,Hnrnpu-rep1_peak_6933,Hnrnpu-rep2_peak_7107
Neu3	chr7	99460646	99477624	ENSMUSG00000035239	-	Hnrnpu-rep1_peak_6936,Hnrnpu-rep2_peak_7111
Lipt2	chr7	99808484	99810572	ENSMUSG00000030725	+	Hnrnpu-rep1_peak_6939,Hnrnpu-rep2_peak_7114
Relt	chr7	100495054	100512653	ENSMUSG00000008318	-	Hnrnpu-rep1_peak_6949,Hnrnpu-rep2_peak_7122
Atg16l2	chr7	100912241	100951458	ENSMUSG00000047767	-	Hnrnpu-rep1_peak_6952,Hnrnpu-rep2_peak_7124
Arap1	chr7	100997274	101061793	ENSMUSG00000032812	+	Hnrnpu-rep1_peak_6956,Hnrnpu-rep2_peak_7126
Gm10602	chr7	101485710	101491978	ENSMUSG00000073985	+	Hnrnpu-rep1_peak_6958,Hnrnpu-rep2_peak_7129
Trim6	chr7	103868000	103884359	ENSMUSG00000072244	+	Hnrnpu-rep2_peak_7137
Denn2b	chr7	109123118	109302812	ENSMUSG00000031024	-	Hnrnpu-rep1_peak_6978,Hnrnpu-rep2_peak_7150,Hnrnpu-rep2_peak_7151
1700012D14Rik	chr7	110682271	110721891	ENSMUSG00000110424	-	Hnrnpu-rep1_peak_6996,Hnrnpu-rep1_peak_6997,Hnrnpu-rep2_peak_7167,Hnrnpu-rep2_peak_7168
AV356131	chr7	116042810	116043559	ENSMUSG00000108461	+	Hnrnpu-rep2_peak_7193
Gprc5b	chr7	118571270	118594434	ENSMUSG00000008734	-	Hnrnpu-rep2_peak_7204
Gm9905	chr7	120632475	120634319	ENSMUSG00000053358	-	Hnrnpu-rep1_peak_7038,Hnrnpu-rep2_peak_7213
Nupr1	chr7	126222421	126230033	ENSMUSG00000030717	-	Hnrnpu-rep1_peak_7064
Slx1b	chr7	126288640	126294956	ENSMUSG00000059772	-	Hnrnpu-rep1_peak_7067,Hnrnpu-rep2_peak_7237
Septin1	chr7	126813619	126832302	ENSMUSG00000000486	-	Hnrnpu-rep1_peak_7080,Hnrnpu-rep2_peak_7250
Zfp771	chr7	126843446	126853975	ENSMUSG00000054716	+	Hnrnpu-rep1_peak_7081,Hnrnpu-rep2_peak_7251,Hnrnpu-rep2_peak_7252
Zfp668	chr7	127462219	127476000	ENSMUSG00000049728	-	Hnrnpu-rep1_peak_7094,Hnrnpu-rep1_peak_7095,Hnrnpu-rep2_peak_7268
9130023H24Rik	chr7	127833630	127837203	ENSMUSG00000062944	-	Hnrnpu-rep1_peak_7102,Hnrnpu-rep1_peak_7103,Hnrnpu-rep2_peak_7275
Mapk1ip1	chr7	138437552	138448002	ENSMUSG00000041775	-	Hnrnpu-rep1_peak_7149,Hnrnpu-rep2_peak_7317
Tubgcp2	chr7	139575868	139616582	ENSMUSG00000025474	-	Hnrnpu-rep1_peak_7160
Eps8l2	chr7	140918793	140942933	ENSMUSG00000025504	+	Hnrnpu-rep1_peak_7177,Hnrnpu-rep2_peak_7339
Pidd1	chr7	141018026	141023938	ENSMUSG00000025507	-	Hnrnpu-rep2_peak_7343
Gm45889	chr7	141836947	141844155	ENSMUSG00000109936	+	Hnrnpu-rep1_peak_7193,Hnrnpu-rep2_peak_7359
Phlda2	chr7	143055282	143056887	ENSMUSG00000010760	-	Hnrnpu-rep1_peak_7201
Cars	chr7	143110967	143153827	ENSMUSG00000010755	-	Hnrnpu-rep1_peak_7203
Insr	chr8	3172061	3329617	ENSMUSG00000005534	-	Hnrnpu-rep1_peak_7224,Hnrnpu-rep1_peak_7225,Hnrnpu-rep1_peak_7226,Hnrnpu-rep2_peak_7380
Pex11g	chr8	3507105	3517680	ENSMUSG00000069633	-	Hnrnpu-rep2_peak_7382
Ccl25	chr8	4375210	4410020	ENSMUSG00000023235	+	Hnrnpu-rep2_peak_7388
Efnb2	chr8	8667434	8711242	ENSMUSG00000001300	-	Hnrnpu-rep1_peak_7237,Hnrnpu-rep2_peak_7390
Gm15418	chr8	11237755	11254503	ENSMUSG00000085573	+	Hnrnpu-rep1_peak_7243
Rab20	chr8	11503518	11528710	ENSMUSG00000031504	-	Hnrnpu-rep2_peak_7400
Arhgef10	chr8	14961663	15051085	ENSMUSG00000071176	+	Hnrnpu-rep1_peak_7261,Hnrnpu-rep2_peak_7413
Nek3	chr8	22618299	22656451	ENSMUSG00000031478	-	Hnrnpu-rep1_peak_7266,Hnrnpu-rep2_peak_7418
1810012K16Rik	chr8	22888737	22889612	ENSMUSG00000099825	+	Hnrnpu-rep2_peak_7421
D830025C05Rik	chr8	26087028	26089223	ENSMUSG00000043794	+	Hnrnpu-rep1_peak_7277,Hnrnpu-rep2_peak_7433
Hgsnat	chr8	26434481	26466781	ENSMUSG00000037260	-	Hnrnpu-rep2_peak_7438
Hook3	chr8	26511449	26609252	ENSMUSG00000037234	-	Hnrnpu-rep1_peak_7284,Hnrnpu-rep2_peak_7440
Rnf170	chr8	26609396	26641818	ENSMUSG00000013878	+	Hnrnpu-rep1_peak_7284,Hnrnpu-rep2_peak_7440
Zfp703	chr8	27467353	27471489	ENSMUSG00000085795	+	Hnrnpu-rep1_peak_7287
Plpbp	chr8	27532583	27546160	ENSMUSG00000031485	+	Hnrnpu-rep1_peak_7289,Hnrnpu-rep2_peak_7444
Eif4ebp1	chr8	27750357	27766702	ENSMUSG00000031490	+	Hnrnpu-rep1_peak_7291,Hnrnpu-rep1_peak_7292,Hnrnpu-rep2_peak_7446,Hnrnpu-rep2_peak_7447,Hnrnpu-rep2_peak_7448
Fut10	chr8	31677359	31751766	ENSMUSG00000046152	+	Hnrnpu-rep1_peak_7293,Hnrnpu-rep2_peak_7450
Dusp4	chr8	35274451	35287048	ENSMUSG00000031530	+	Hnrnpu-rep1_peak_7301,Hnrnpu-rep1_peak_7302,Hnrnpu-rep2_peak_7458
Gm9939	chr8	35432206	35434881	ENSMUSG00000054247	+	Hnrnpu-rep1_peak_7303,Hnrnpu-rep2_peak_7459
Tlr3	chr8	45848702	45864117	ENSMUSG00000031639	-	Hnrnpu-rep1_peak_7314
Ccdc110	chr8	46387656	46397182	ENSMUSG00000071104	+	Hnrnpu-rep1_peak_7322,Hnrnpu-rep2_peak_7473
B230317F23Rik	chr8	61436471	61438942	ENSMUSG00000045746	+	Hnrnpu-rep1_peak_7344,Hnrnpu-rep2_peak_7493
Cpe	chr8	65045576	65146088	ENSMUSG00000037852	-	Hnrnpu-rep1_peak_7348,Hnrnpu-rep2_peak_7498
Zfp963	chr8	70194289	70202620	ENSMUSG00000092260	-	Hnrnpu-rep1_peak_7360,Hnrnpu-rep2_peak_7512
Gdf15	chr8	71082043	71085106	ENSMUSG00000038508	-	Hnrnpu-rep2_peak_7526,Hnrnpu-rep2_peak_7527
Map1s	chr8	71358576	71370173	ENSMUSG00000019261	+	Hnrnpu-rep1_peak_7381
Haus8	chr8	71701205	71725578	ENSMUSG00000035439	-	Hnrnpu-rep2_peak_7535
Myo9b	chr8	71725358	71813357	ENSMUSG00000004677	+	Hnrnpu-rep2_peak_7535
Babam1	chr8	71849505	71857263	ENSMUSG00000031820	+	Hnrnpu-rep2_peak_7539
Ano8	chr8	71928663	71938607	ENSMUSG00000034863	-	Hnrnpu-rep1_peak_7388,Hnrnpu-rep1_peak_7389,Hnrnpu-rep2_peak_7543,Hnrnpu-rep2_peak_7544
Colgalt1	chr8	72063642	72077555	ENSMUSG00000034807	+	Hnrnpu-rep1_peak_7395,Hnrnpu-rep2_peak_7551
Gm45822	chr8	75750725	75760569	ENSMUSG00000110593	-	Hnrnpu-rep1_peak_7403,Hnrnpu-rep2_peak_7565
Abce1	chr8	80410091	80438369	ENSMUSG00000058355	-	Hnrnpu-rep2_peak_7573
Anapc10	chr8	80438449	80505688	ENSMUSG00000036977	+	Hnrnpu-rep2_peak_7573
Gab1	chr8	81491067	81607148	ENSMUSG00000031714	-	Hnrnpu-rep2_peak_7575
Gipc1	chr8	84379306	84391323	ENSMUSG00000019433	+	Hnrnpu-rep2_peak_7582
Gm26887	chr8	84919403	84924296	ENSMUSG00000097120	-	Hnrnpu-rep1_peak_7422,Hnrnpu-rep2_peak_7590
Mri1	chr8	84976535	84983955	ENSMUSG00000004996	-	Hnrnpu-rep1_peak_7430
Cacna1a	chr8	85065268	85366875	ENSMUSG00000034656	+	Hnrnpu-rep1_peak_7431,Hnrnpu-rep2_peak_7597
Cnep1r1	chr8	88845397	88861738	ENSMUSG00000036810	+	Hnrnpu-rep1_peak_7457,Hnrnpu-rep2_peak_7626
Bbs2	chr8	94794582	94825556	ENSMUSG00000031755	-	Hnrnpu-rep2_peak_7640
Mt1	chr8	94905710	94906955	ENSMUSG00000031765	+	Hnrnpu-rep1_peak_7470,Hnrnpu-rep2_peak_7641
Slc12a3	chr8	95055829	95092842	ENSMUSG00000031766	+	Hnrnpu-rep2_peak_7642
Herpud1	chr8	95113066	95122005	ENSMUSG00000031770	+	Hnrnpu-rep1_peak_7472,Hnrnpu-rep1_peak_7473,Hnrnpu-rep2_peak_7644
Cngb1	chr8	95965673	96033213	ENSMUSG00000031789	-	Hnrnpu-rep1_peak_7481
Car7	chr8	105261321	105276975	ENSMUSG00000031883	+	Hnrnpu-rep1_peak_7489,Hnrnpu-rep2_peak_7659
Hsf4	chr8	105996433	106002477	ENSMUSG00000033249	+	Hnrnpu-rep1_peak_7495,Hnrnpu-rep2_peak_7664
Slc9a5	chr8	106075475	106096513	ENSMUSG00000014786	+	Hnrnpu-rep1_peak_7499
Gm16156	chr8	106660965	106672475	ENSMUSG00000087436	+	Hnrnpu-rep1_peak_7505,Hnrnpu-rep2_peak_7679
Slc12a4	chr8	106670222	106692729	ENSMUSG00000017765	-	Hnrnpu-rep1_peak_7506,Hnrnpu-rep2_peak_7680
Dus2	chr8	106717969	106780472	ENSMUSG00000031901	+	Hnrnpu-rep1_peak_7507,Hnrnpu-rep2_peak_7681
Nfat5	chr8	108020102	108106149	ENSMUSG00000003847	+	Hnrnpu-rep1_peak_7522,Hnrnpu-rep2_peak_7695,Hnrnpu-rep2_peak_7696
Clec18a	chr8	111785552	111819058	ENSMUSG00000033633	-	Hnrnpu-rep1_peak_7535,Hnrnpu-rep2_peak_7711
Fa2h	chr8	112071767	112120456	ENSMUSG00000033579	-	Hnrnpu-rep1_peak_7537,Hnrnpu-rep2_peak_7714
Gm10617	chr8	118528801	118529973	ENSMUSG00000074065	+	Hnrnpu-rep1_peak_7563,Hnrnpu-rep2_peak_7736
Cdh13	chr8	119010472	120051660	ENSMUSG00000031841	+	Hnrnpu-rep2_peak_7737
Usp10	chr8	120637099	120684299	ENSMUSG00000031826	+	Hnrnpu-rep1_peak_7577
Gm26759	chr8	127293709	127317727	ENSMUSG00000097060	+	Hnrnpu-rep1_peak_7631,Hnrnpu-rep2_peak_7810,Hnrnpu-rep2_peak_7811
Gm31718	chr8	127539390	127634965	ENSMUSG00000110697	-	Hnrnpu-rep1_peak_7637,Hnrnpu-rep1_peak_7638,Hnrnpu-rep2_peak_7815,Hnrnpu-rep2_peak_7816,Hnrnpu-rep2_peak_7817
Cep126	chr9	8076462	8134295	ENSMUSG00000040729	-	Hnrnpu-rep2_peak_7838
Zfp426	chr9	20379845	20404042	ENSMUSG00000059475	-	Hnrnpu-rep1_peak_7682
Angptl6	chr9	20785104	20791023	ENSMUSG00000038742	-	Hnrnpu-rep2_peak_7865
Tmem205	chr9	21832304	21838852	ENSMUSG00000040883	-	Hnrnpu-rep1_peak_7713
St3gal4	chr9	34957872	35030564	ENSMUSG00000032038	-	Hnrnpu-rep1_peak_7738,Hnrnpu-rep1_peak_7739,Hnrnpu-rep2_peak_7910
Mir100hg	chr9	41238373	41628290	ENSMUSG00000074415	+	Hnrnpu-rep1_peak_7756,Hnrnpu-rep2_peak_7936,Hnrnpu-rep2_peak_7937
Tlcd5	chr9	43019945	43027865	ENSMUSG00000048503	-	Hnrnpu-rep1_peak_7761
Oaf	chr9	43132532	43151208	ENSMUSG00000032014	-	Hnrnpu-rep2_peak_7942
Ift46	chr9	44679205	44704744	ENSMUSG00000002031	+	Hnrnpu-rep2_peak_7960
Mpzl2	chr9	44951097	44965313	ENSMUSG00000032092	+	Hnrnpu-rep1_peak_7779
Pcsk7	chr9	45817795	45841024	ENSMUSG00000035382	+	Hnrnpu-rep1_peak_7782,Hnrnpu-rep2_peak_7970
Bud13	chr9	46194306	46210408	ENSMUSG00000032077	+	Hnrnpu-rep1_peak_7790,Hnrnpu-rep2_peak_7975
Ncam1	chr9	49413436	49710225	ENSMUSG00000039542	-	Hnrnpu-rep1_peak_7802,Hnrnpu-rep2_peak_7984
Gm47077	chr9	50440067	50445052	ENSMUSG00000111654	+	Hnrnpu-rep1_peak_7804,Hnrnpu-rep2_peak_7985
Zc3h12c	chr9	52022644	52079872	ENSMUSG00000035164	-	Hnrnpu-rep1_peak_7816,Hnrnpu-rep2_peak_7997
Exph5	chr9	53212970	53288814	ENSMUSG00000034584	+	Hnrnpu-rep2_peak_7998
Acat1	chr9	53491822	53521682	ENSMUSG00000032047	-	Hnrnpu-rep1_peak_7820,Hnrnpu-rep2_peak_8001,Hnrnpu-rep2_peak_8002
Isl2	chr9	55445956	55453464	ENSMUSG00000032318	+	Hnrnpu-rep2_peak_8013
Trcg1	chr9	57143839	57157147	ENSMUSG00000070298	+	Hnrnpu-rep2_peak_8025
1700017B05Rik	chr9	57160400	57169895	ENSMUSG00000032300	-	Hnrnpu-rep1_peak_7849,Hnrnpu-rep2_peak_8026
Gm26631	chr9	57438570	57444912	ENSMUSG00000097445	-	Hnrnpu-rep1_peak_7851
Ccdc33	chr9	57935960	58026106	ENSMUSG00000037716	-	Hnrnpu-rep2_peak_8031
Stra6	chr9	57971071	58061279	ENSMUSG00000032327	+	Hnrnpu-rep2_peak_8032
Stoml1	chr9	58160447	58169803	ENSMUSG00000032333	+	Hnrnpu-rep1_peak_7858,Hnrnpu-rep1_peak_7859,Hnrnpu-rep2_peak_8033
Cd276	chr9	58431581	58462720	ENSMUSG00000035914	-	Hnrnpu-rep2_peak_8034
Celf6	chr9	59485200	59514575	ENSMUSG00000032297	+	Hnrnpu-rep2_peak_8040
Map2k5	chr9	63071050	63285184	ENSMUSG00000058444	-	Hnrnpu-rep1_peak_7882,Hnrnpu-rep2_peak_8058
Plekho2	chr9	65459980	65487322	ENSMUSG00000050721	-	Hnrnpu-rep2_peak_8080
Aph1b	chr9	66682484	66702772	ENSMUSG00000032375	-	Hnrnpu-rep1_peak_7920,Hnrnpu-rep2_peak_8094
Ice2	chr9	69305188	69340404	ENSMUSG00000032235	+	Hnrnpu-rep1_peak_7926
Myo1e	chr9	70114632	70307048	ENSMUSG00000032220	+	Hnrnpu-rep1_peak_7937,Hnrnpu-rep1_peak_7938,Hnrnpu-rep2_peak_8111,Hnrnpu-rep2_peak_8112,Hnrnpu-rep2_peak_8113
Myo5c	chr9	75139302	75212733	ENSMUSG00000033590	+	Hnrnpu-rep1_peak_7962,Hnrnpu-rep1_peak_7963,Hnrnpu-rep2_peak_8134
Fam83b	chr9	76397336	76474398	ENSMUSG00000032358	-	Hnrnpu-rep1_peak_7967,Hnrnpu-rep2_peak_8139
Gclc	chr9	77661817	77701767	ENSMUSG00000032350	+	Hnrnpu-rep1_peak_7969,Hnrnpu-rep1_peak_7970,Hnrnpu-rep1_peak_7971,Hnrnpu-rep2_peak_8143,Hnrnpu-rep2_peak_8144
Mei4	chr9	81745723	82088060	ENSMUSG00000043289	+	Hnrnpu-rep2_peak_8159
Gm20537	chr9	88289485	88338669	ENSMUSG00000092541	-	Hnrnpu-rep1_peak_8003,Hnrnpu-rep2_peak_8170
Tbc1d2b	chr9	90084080	90152857	ENSMUSG00000037410	-	Hnrnpu-rep1_peak_8011,Hnrnpu-rep2_peak_8179
Pcolce2	chr9	95519654	95580149	ENSMUSG00000015354	+	Hnrnpu-rep1_peak_8020
Ppm1m	chr9	106072146	106076945	ENSMUSG00000020253	-	Hnrnpu-rep2_peak_8219
Acy1	chr9	106310180	106315518	ENSMUSG00000023262	-	Hnrnpu-rep1_peak_8071
Mapkapk3	chr9	107132126	107167076	ENSMUSG00000032577	-	Hnrnpu-rep1_peak_8080,Hnrnpu-rep2_peak_8231
Gm16343	chr9	107453019	107464624	ENSMUSG00000089935	-	Hnrnpu-rep2_peak_8235
Ifrd2	chr9	107464841	107470584	ENSMUSG00000010048	+	Hnrnpu-rep1_peak_8084
Gnat1	chr9	107551673	107556911	ENSMUSG00000034837	-	Hnrnpu-rep2_peak_8239
Rnf123	chr9	107928733	107960545	ENSMUSG00000041528	-	Hnrnpu-rep1_peak_8091,Hnrnpu-rep1_peak_8092,Hnrnpu-rep1_peak_8093,Hnrnpu-rep2_peak_8249
Ccdc71	chr9	108337726	108343137	ENSMUSG00000049305	+	Hnrnpu-rep2_peak_8255
3000002C10Rik	chr9	109657011	109661774	ENSMUSG00000070282	-	Hnrnpu-rep1_peak_8116,Hnrnpu-rep2_peak_8274
Als2cl	chr9	110708938	110729598	ENSMUSG00000044037	+	Hnrnpu-rep1_peak_8135
Mlh1	chr9	111057296	111100859	ENSMUSG00000032498	-	Hnrnpu-rep1_peak_8137,Hnrnpu-rep2_peak_8295
Xylb	chr9	119186447	119222863	ENSMUSG00000035769	+	Hnrnpu-rep1_peak_8161,Hnrnpu-rep2_peak_8318
5830454E08Rik	chr9	120406397	120407140	ENSMUSG00000052658	+	Hnrnpu-rep1_peak_8176,Hnrnpu-rep2_peak_8335
Ulk4	chr9	120784417	121106263	ENSMUSG00000040936	-	Hnrnpu-rep1_peak_8185
E530011L22Rik	chr9	121583728	121589009	ENSMUSG00000097820	-	Hnrnpu-rep2_peak_8347
Zfp651	chr9	121588396	121600808	ENSMUSG00000013419	+	Hnrnpu-rep2_peak_8347
Gm49323	chr9	122850483	122874084	ENSMUSG00000111789	+	Hnrnpu-rep1_peak_8193,Hnrnpu-rep2_peak_8354
Tmem158	chr9	123088118	123089829	ENSMUSG00000054871	-	Hnrnpu-rep1_peak_8196,Hnrnpu-rep2_peak_8356
Slc6a20a	chr9	123463835	123507950	ENSMUSG00000036814	-	Hnrnpu-rep2_peak_8359
2010315B03Rik	chr9	124054434	124075326	ENSMUSG00000074829	-	Hnrnpu-rep2_peak_8362
Syne1	chr10	4970917	5501482	ENSMUSG00000096054	-	Hnrnpu-rep2_peak_598
Mtrf1l	chr10	5761887	5773910	ENSMUSG00000019774	-	Hnrnpu-rep2_peak_599
Cited2	chr10	17598966	17601422	ENSMUSG00000039910	+	Hnrnpu-rep1_peak_610,Hnrnpu-rep2_peak_616,Hnrnpu-rep2_peak_617
Bclaf1	chr10	20188215	20220359	ENSMUSG00000037608	+	Hnrnpu-rep1_peak_623
Ptprk	chr10	27950816	28473393	ENSMUSG00000019889	+	Hnrnpu-rep2_peak_646
Tpd52l1	chr10	31208372	31321954	ENSMUSG00000000296	-	Hnrnpu-rep1_peak_642,Hnrnpu-rep2_peak_651
Rnf217	chr10	31369189	31485180	ENSMUSG00000063760	-	Hnrnpu-rep1_peak_643,Hnrnpu-rep2_peak_652
Marcks	chr10	37009371	37014916	ENSMUSG00000069662	-	Hnrnpu-rep1_peak_646,Hnrnpu-rep2_peak_658
Mfsd4b3-ps	chr10	39822908	39836180	ENSMUSG00000071335	-	Hnrnpu-rep2_peak_662
Sesn1	chr10	41685931	41784420	ENSMUSG00000038332	+	Hnrnpu-rep2_peak_674
Unc5b	chr10	60598372	60667360	ENSMUSG00000020099	-	Hnrnpu-rep1_peak_697,Hnrnpu-rep1_peak_698,Hnrnpu-rep1_peak_699,Hnrnpu-rep1_peak_700,Hnrnpu-rep2_peak_712,Hnrnpu-rep2_peak_713,Hnrnpu-rep2_peak_714
Sgpl1	chr10	60934421	60983482	ENSMUSG00000020097	-	Hnrnpu-rep1_peak_703
Tspan15	chr10	62021175	62067030	ENSMUSG00000037031	-	Hnrnpu-rep1_peak_708
Hk1	chr10	62104634	62215687	ENSMUSG00000037012	-	Hnrnpu-rep2_peak_721
Dna2	chr10	62782805	62809964	ENSMUSG00000036875	+	Hnrnpu-rep1_peak_711,Hnrnpu-rep2_peak_728
Gm47896	chr10	66645619	66658133	ENSMUSG00000112425	+	Hnrnpu-rep1_peak_716
Pfkl	chr10	77822781	77845917	ENSMUSG00000020277	-	Hnrnpu-rep1_peak_748
Gamt	chr10	80093985	80096846	ENSMUSG00000020150	-	Hnrnpu-rep2_peak_809
Appl2	chr10	83435897	83484602	ENSMUSG00000020263	-	Hnrnpu-rep1_peak_818,Hnrnpu-rep2_peak_854
Tcp11l2	chr10	84412490	84450223	ENSMUSG00000020034	+	Hnrnpu-rep1_peak_820,Hnrnpu-rep2_peak_856
Ric8b	chr10	84753480	84854201	ENSMUSG00000035620	+	Hnrnpu-rep2_peak_858
Igf1os	chr10	87662239	87699243	ENSMUSG00000058934	-	Hnrnpu-rep1_peak_829
Nr1h4	chr10	89290096	89369447	ENSMUSG00000047638	-	Hnrnpu-rep1_peak_833,Hnrnpu-rep1_peak_834
Amdhd1	chr10	93359200	93375895	ENSMUSG00000015890	-	Hnrnpu-rep1_peak_843,Hnrnpu-rep2_peak_879
Btg1	chr10	96452868	96458671	ENSMUSG00000036478	+	Hnrnpu-rep1_peak_853,Hnrnpu-rep2_peak_895,Hnrnpu-rep2_peak_896
Dusp6	chr10	99099093	99103351	ENSMUSG00000019960	+	Hnrnpu-rep2_peak_901
Pawr	chr10	108167982	108250101	ENSMUSG00000035873	+	Hnrnpu-rep1_peak_862,Hnrnpu-rep2_peak_906
Csrp2	chr10	110755650	110775483	ENSMUSG00000020186	+	Hnrnpu-rep1_peak_865
Phlda1	chr10	111342147	111344506	ENSMUSG00000020205	+	Hnrnpu-rep1_peak_868,Hnrnpu-rep2_peak_912,Hnrnpu-rep2_peak_913
5330438D12Rik	chr10	116344957	116419420	ENSMUSG00000052291	+	Hnrnpu-rep1_peak_877,Hnrnpu-rep2_peak_921
Gls2	chr10	128030326	128045873	ENSMUSG00000044005	+	Hnrnpu-rep2_peak_976
Gm29585	chr10	128358132	128381228	ENSMUSG00000100548	+	Hnrnpu-rep1_peak_929,Hnrnpu-rep2_peak_983
Gdf11	chr10	128718164	128727587	ENSMUSG00000025352	-	Hnrnpu-rep2_peak_990
Cd63	chr10	128736858	128748691	ENSMUSG00000025351	+	Hnrnpu-rep1_peak_935,Hnrnpu-rep2_peak_991
4930556J24Rik	chr11	3887541	3926778	ENSMUSG00000034493	-	Hnrnpu-rep1_peak_951
Urgcp	chr11	5663417	5712376	ENSMUSG00000049680	-	Hnrnpu-rep1_peak_971,Hnrnpu-rep1_peak_972,Hnrnpu-rep2_peak_1024,Hnrnpu-rep2_peak_1025
Ppia	chr11	6365443	6369817	ENSMUSG00000071866	+	Hnrnpu-rep1_peak_979,Hnrnpu-rep2_peak_1032,Hnrnpu-rep2_peak_1033
Gm11973	chr11	6425425	6443535	ENSMUSG00000086839	+	Hnrnpu-rep1_peak_981,Hnrnpu-rep2_peak_1034
Upp1	chr11	9068103	9086170	ENSMUSG00000020407	+	Hnrnpu-rep2_peak_1043
Tmem17	chr11	22462088	22469234	ENSMUSG00000049904	+	Hnrnpu-rep1_peak_1012,Hnrnpu-rep2_peak_1080
Gm12059	chr11	23017998	23025574	ENSMUSG00000085665	+	Hnrnpu-rep1_peak_1017
Gm12089	chr11	29465086	29467355	ENSMUSG00000085165	+	Hnrnpu-rep1_peak_1033
Nprl3	chr11	32175628	32217707	ENSMUSG00000020289	-	Hnrnpu-rep1_peak_1044,Hnrnpu-rep1_peak_1045,Hnrnpu-rep2_peak_1109
Wwc1	chr11	35729227	35871354	ENSMUSG00000018849	-	Hnrnpu-rep1_peak_1052,Hnrnpu-rep1_peak_1053,Hnrnpu-rep1_peak_1054,Hnrnpu-rep1_peak_1055,Hnrnpu-rep2_peak_1116,Hnrnpu-rep2_peak_1117
Trim7	chr11	48716967	48743036	ENSMUSG00000040350	+	Hnrnpu-rep1_peak_1067,Hnrnpu-rep2_peak_1131
Zfp62	chr11	49094119	49109643	ENSMUSG00000046311	+	Hnrnpu-rep1_peak_1072,Hnrnpu-rep2_peak_1134
Sqstm1	chr11	50090193	50101654	ENSMUSG00000015837	-	Hnrnpu-rep1_peak_1082,Hnrnpu-rep1_peak_1083,Hnrnpu-rep1_peak_1084,Hnrnpu-rep1_peak_1085,Hnrnpu-rep1_peak_1086,Hnrnpu-rep2_peak_1144,Hnrnpu-rep2_peak_1145,Hnrnpu-rep2_peak_1146,Hnrnpu-rep2_peak_1147,Hnrnpu-rep2_peak_1148,Hnrnpu-rep2_peak_1149,Hnrnpu-rep2_peak_1150,Hnrnpu-rep2_peak_1151
Zfp354a	chr11	50950084	50963626	ENSMUSG00000020364	+	Hnrnpu-rep2_peak_1161
Phykpl	chr11	51475584	51495316	ENSMUSG00000020359	+	Hnrnpu-rep1_peak_1096,Hnrnpu-rep2_peak_1164,Hnrnpu-rep2_peak_1165,Hnrnpu-rep2_peak_1166,Hnrnpu-rep2_peak_1167
Hspa4	chr11	53150641	53191284	ENSMUSG00000020361	-	Hnrnpu-rep1_peak_1116,Hnrnpu-rep2_peak_1182
A430108G06Rik	chr11	53455515	53458140	ENSMUSG00000086851	-	Hnrnpu-rep1_peak_1122
Pdlim4	chr11	53945754	53959840	ENSMUSG00000020388	-	Hnrnpu-rep2_peak_1191
Gria1	chr11	56902213	57221070	ENSMUSG00000020524	+	Hnrnpu-rep1_peak_1145
Obscn	chr11	58885082	59029996	ENSMUSG00000061462	-	Hnrnpu-rep2_peak_1212
Med9os	chr11	59837715	59838968	ENSMUSG00000085260	-	Hnrnpu-rep1_peak_1169
Dhrs7b	chr11	60721457	60751021	ENSMUSG00000042569	+	Hnrnpu-rep1_peak_1185
B9d1	chr11	61395970	61403757	ENSMUSG00000001039	+	Hnrnpu-rep2_peak_1256
Mmgt2	chr11	62539490	62557180	ENSMUSG00000048497	+	Hnrnpu-rep2_peak_1272
Hs3st3b1	chr11	63776618	63813116	ENSMUSG00000070407	-	Hnrnpu-rep1_peak_1212,Hnrnpu-rep2_peak_1275
2810001G20Rik	chr11	63970310	63974085	ENSMUSG00000087497	+	Hnrnpu-rep2_peak_1276
2810408A11Rik	chr11	69788178	69791813	ENSMUSG00000018570	-	Hnrnpu-rep1_peak_1258
Tlcd2	chr11	75352541	75361725	ENSMUSG00000038217	+	Hnrnpu-rep1_peak_1313,Hnrnpu-rep2_peak_1373
Doc2b	chr11	75659792	75686875	ENSMUSG00000020848	-	Hnrnpu-rep1_peak_1325
Rflnb	chr11	75910020	75918608	ENSMUSG00000020846	-	Hnrnpu-rep2_peak_1386
Coro6	chr11	77353237	77361310	ENSMUSG00000020836	+	Hnrnpu-rep1_peak_1344,Hnrnpu-rep1_peak_1345,Hnrnpu-rep2_peak_1398,Hnrnpu-rep2_peak_1399,Hnrnpu-rep2_peak_1400
Nufip2	chr11	77576981	77632747	ENSMUSG00000037857	+	Hnrnpu-rep1_peak_1351,Hnrnpu-rep1_peak_1352,Hnrnpu-rep2_peak_1404,Hnrnpu-rep2_peak_1405
Rab34	chr11	78079256	78083019	ENSMUSG00000002059	+	Hnrnpu-rep1_peak_1369,Hnrnpu-rep1_peak_1370,Hnrnpu-rep2_peak_1426
Unc119	chr11	78234308	78239990	ENSMUSG00000002058	+	Hnrnpu-rep1_peak_1372,Hnrnpu-rep2_peak_1428
Slc13a2	chr11	78287913	78313043	ENSMUSG00000001095	-	Hnrnpu-rep1_peak_1374
Rnf135	chr11	80074677	80090583	ENSMUSG00000020707	+	Hnrnpu-rep2_peak_1444
Cdk5r1	chr11	80367849	80372010	ENSMUSG00000048895	+	Hnrnpu-rep1_peak_1394,Hnrnpu-rep2_peak_1448
Gm31522	chr11	81873945	81910793	ENSMUSG00000109297	-	Hnrnpu-rep1_peak_1397
Cct6b	chr11	82610076	82655147	ENSMUSG00000020698	-	Hnrnpu-rep1_peak_1402
Rad51d	chr11	82767260	82781440	ENSMUSG00000018841	-	Hnrnpu-rep1_peak_1405,Hnrnpu-rep2_peak_1455
Hnf1b	chr11	83740889	83796645	ENSMUSG00000020679	+	Hnrnpu-rep1_peak_1414,Hnrnpu-rep2_peak_1463,Hnrnpu-rep2_peak_1464
Mrm1	chr11	84703887	84710341	ENSMUSG00000018405	-	Hnrnpu-rep1_peak_1422,Hnrnpu-rep2_peak_1472
Ggnbp2	chr11	84723187	84761643	ENSMUSG00000020530	-	Hnrnpu-rep1_peak_1424,Hnrnpu-rep2_peak_1474
Tex14	chr11	87295891	87446649	ENSMUSG00000010342	+	Hnrnpu-rep1_peak_1444,Hnrnpu-rep1_peak_1445,Hnrnpu-rep1_peak_1446,Hnrnpu-rep1_peak_1447,Hnrnpu-rep1_peak_1448,Hnrnpu-rep1_peak_1449,Hnrnpu-rep2_peak_1502,Hnrnpu-rep2_peak_1503,Hnrnpu-rep2_peak_1504,Hnrnpu-rep2_peak_1505,Hnrnpu-rep2_peak_1506,Hnrnpu-rep2_peak_1507
Dynll2	chr11	87870351	87878359	ENSMUSG00000020483	-	Hnrnpu-rep1_peak_1454,Hnrnpu-rep2_peak_1512
Gm11508	chr11	87902817	87938832	ENSMUSG00000086193	-	Hnrnpu-rep2_peak_1513
Cuedc1	chr11	87988884	88084966	ENSMUSG00000018378	+	Hnrnpu-rep1_peak_1456,Hnrnpu-rep1_peak_1457,Hnrnpu-rep1_peak_1458,Hnrnpu-rep1_peak_1459,Hnrnpu-rep2_peak_1516,Hnrnpu-rep2_peak_1517,Hnrnpu-rep2_peak_1518
Msi2	chr11	88230208	88609339	ENSMUSG00000069769	-	Hnrnpu-rep1_peak_1460
Scpep1	chr11	88814846	88846291	ENSMUSG00000000278	-	Hnrnpu-rep1_peak_1461
Trim25	chr11	88890202	88911119	ENSMUSG00000000275	+	Hnrnpu-rep1_peak_1463
Dgke	chr11	88926005	88957676	ENSMUSG00000000276	-	Hnrnpu-rep1_peak_1464,Hnrnpu-rep1_peak_1465
Tob1	chr11	94102280	94106321	ENSMUSG00000037573	+	Hnrnpu-rep1_peak_1475,Hnrnpu-rep2_peak_1535
Dlx4	chr11	95031273	95037089	ENSMUSG00000020871	-	Hnrnpu-rep1_peak_1490,Hnrnpu-rep2_peak_1548
Gm29477	chr11	95266351	95275333	ENSMUSG00000101258	-	Hnrnpu-rep1_peak_1492,Hnrnpu-rep2_peak_1552
Zfp652os	chr11	95590932	95603580	ENSMUSG00000086191	-	Hnrnpu-rep1_peak_1495
Sp2	chr11	96844167	96873785	ENSMUSG00000018678	-	Hnrnpu-rep1_peak_1506,Hnrnpu-rep1_peak_1507,Hnrnpu-rep2_peak_1566
Cisd3	chr11	97576652	97579447	ENSMUSG00000078695	+	Hnrnpu-rep1_peak_1524,Hnrnpu-rep2_peak_1584
Med1	chr11	98042980	98084119	ENSMUSG00000018160	-	Hnrnpu-rep1_peak_1535,Hnrnpu-rep2_peak_1599
Klhl11	chr11	100353440	100363567	ENSMUSG00000048732	-	Hnrnpu-rep1_peak_1569,Hnrnpu-rep2_peak_1629
Stat5a	chr11	100750177	100775995	ENSMUSG00000004043	+	Hnrnpu-rep1_peak_1577
Cavin1	chr11	100847559	100861713	ENSMUSG00000004044	-	Hnrnpu-rep2_peak_1635
Ramp2	chr11	101136854	101150372	ENSMUSG00000001240	+	Hnrnpu-rep1_peak_1586,Hnrnpu-rep2_peak_1643
Rdm1	chr11	101518021	101526926	ENSMUSG00000010362	+	Hnrnpu-rep1_peak_1593,Hnrnpu-rep2_peak_1651
Mpp3	chr11	101890478	101919287	ENSMUSG00000052373	-	Hnrnpu-rep1_peak_1604
Map3k3	chr11	105975439	106046272	ENSMUSG00000020700	+	Hnrnpu-rep1_peak_1654,Hnrnpu-rep2_peak_1696
Snord104	chr11	106391819	106391888	ENSMUSG00000065126	+	Hnrnpu-rep1_peak_1661,Hnrnpu-rep2_peak_1703
Cep95	chr11	106680078	106710756	ENSMUSG00000018372	+	Hnrnpu-rep1_peak_1665,Hnrnpu-rep2_peak_1707
Pitpnc1	chr11	107098718	107361525	ENSMUSG00000040430	-	Hnrnpu-rep1_peak_1671,Hnrnpu-rep1_peak_1672,Hnrnpu-rep2_peak_1713
Map2k6	chr11	110289948	110416348	ENSMUSG00000020623	+	Hnrnpu-rep1_peak_1685
Cdc42ep4	chr11	113617676	113642707	ENSMUSG00000041598	-	Hnrnpu-rep1_peak_1689,Hnrnpu-rep1_peak_1690,Hnrnpu-rep2_peak_1725,Hnrnpu-rep2_peak_1726
Slc16a5	chr11	115353300	115365224	ENSMUSG00000045775	+	Hnrnpu-rep2_peak_1741
Myo15b	chr11	115749232	115783429	ENSMUSG00000034427	+	Hnrnpu-rep1_peak_1713,Hnrnpu-rep2_peak_1750
Itgb4	chr11	115865535	115899238	ENSMUSG00000020758	+	Hnrnpu-rep1_peak_1715,Hnrnpu-rep2_peak_1752
Galk1	chr11	115899283	115903545	ENSMUSG00000020766	-	Hnrnpu-rep1_peak_1716,Hnrnpu-rep2_peak_1753
Prcd	chr11	116544360	116559215	ENSMUSG00000075410	+	Hnrnpu-rep1_peak_1731
Mxra7	chr11	116693888	116718872	ENSMUSG00000020814	-	Hnrnpu-rep2_peak_1772
Snhg20	chr11	116966834	116969781	ENSMUSG00000086859	+	Hnrnpu-rep2_peak_1775
Cbx4	chr11	118968399	118977047	ENSMUSG00000039989	-	Hnrnpu-rep1_peak_1755,Hnrnpu-rep2_peak_1799
Bahcc1	chr11	120123773	120183122	ENSMUSG00000039741	+	Hnrnpu-rep1_peak_1779,Hnrnpu-rep2_peak_1814
Actg1	chr11	120236516	120239368	ENSMUSG00000062825	-	Hnrnpu-rep2_peak_1818
Fasn	chr11	120696672	120715373	ENSMUSG00000025153	-	Hnrnpu-rep1_peak_1800,Hnrnpu-rep2_peak_1835
Hexdc	chr11	121095259	121113481	ENSMUSG00000039307	+	Hnrnpu-rep2_peak_1839
Foxk2	chr11	121150816	121200722	ENSMUSG00000039275	+	Hnrnpu-rep1_peak_1806,Hnrnpu-rep2_peak_1842
Fn3krp	chr11	121312227	121322114	ENSMUSG00000039253	+	Hnrnpu-rep1_peak_1807
B3gntl1	chr11	121507023	121563979	ENSMUSG00000046605	-	Hnrnpu-rep2_peak_1845
Gm49586	chr12	21423766	21424197	ENSMUSG00000116819	+	Hnrnpu-rep1_peak_1825,Hnrnpu-rep2_peak_1868
Id2	chr12	25143798	25147139	ENSMUSG00000020644	-	Hnrnpu-rep2_peak_1872
Atxn7l1	chr12	33197692	33423184	ENSMUSG00000020564	+	Hnrnpu-rep2_peak_1883,Hnrnpu-rep2_peak_1884
Bzw2	chr12	36141834	36208079	ENSMUSG00000020547	-	Hnrnpu-rep2_peak_1888
Ankmy2	chr12	36207113	36247290	ENSMUSG00000036188	+	Hnrnpu-rep2_peak_1888
Arl4aos	chr12	40088098	40090026	ENSMUSG00000086315	+	Hnrnpu-rep2_peak_1889
Dnajb9	chr12	44252342	44257109	ENSMUSG00000014905	-	Hnrnpu-rep1_peak_1837,Hnrnpu-rep2_peak_1894
Ralgapa1	chr12	55649681	55867952	ENSMUSG00000021027	-	Hnrnpu-rep2_peak_1912
Foxa1	chr12	57587414	57593702	ENSMUSG00000035451	-	Hnrnpu-rep1_peak_1849
Klhdc1	chr12	69287950	69331406	ENSMUSG00000051890	+	Hnrnpu-rep2_peak_1924
L3hypdh	chr12	72120202	72132213	ENSMUSG00000019718	-	Hnrnpu-rep1_peak_1869
Gm48226	chr12	78269060	78273299	ENSMUSG00000112302	-	Hnrnpu-rep2_peak_1954
9230116L04Rik	chr12	79135479	79150713	ENSMUSG00000112489	-	Hnrnpu-rep1_peak_1877
Irf2bpl	chr12	86927475	86931572	ENSMUSG00000034168	-	Hnrnpu-rep2_peak_1983
Cipc	chr12	86993817	87012136	ENSMUSG00000034157	+	Hnrnpu-rep2_peak_1984
Samd15	chr12	87246497	87260315	ENSMUSG00000090812	+	Hnrnpu-rep2_peak_1985
Gm48296	chr12	100153270	100153964	ENSMUSG00000113335	+	Hnrnpu-rep2_peak_1998
Eml1	chr12	108337216	108505876	ENSMUSG00000058070	+	Hnrnpu-rep2_peak_2015
Yy1	chr12	108758899	108786074	ENSMUSG00000021264	+	Hnrnpu-rep2_peak_2017,Hnrnpu-rep2_peak_2018
B930059L03Rik	chr12	110556946	110559134	ENSMUSG00000113361	+	Hnrnpu-rep2_peak_2023
Gm26912	chr12	110808710	110811650	ENSMUSG00000097832	-	Hnrnpu-rep1_peak_1936,Hnrnpu-rep2_peak_2026
Klf6	chr13	5911481	5920393	ENSMUSG00000000078	+	Hnrnpu-rep1_peak_1969,Hnrnpu-rep1_peak_1970,Hnrnpu-rep1_peak_1971,Hnrnpu-rep2_peak_2060,Hnrnpu-rep2_peak_2061,Hnrnpu-rep2_peak_2062,Hnrnpu-rep2_peak_2063,Hnrnpu-rep2_peak_2064,Hnrnpu-rep2_peak_2065
Idi1	chr13	8935537	8942487	ENSMUSG00000058258	+	Hnrnpu-rep1_peak_1974
Gli3	chr13	15637820	15904611	ENSMUSG00000021318	+	Hnrnpu-rep2_peak_2079
Inhba	chr13	16186436	16206206	ENSMUSG00000041324	+	Hnrnpu-rep1_peak_1985
Sugct	chr13	17032057	17870138	ENSMUSG00000055137	-	Hnrnpu-rep1_peak_1986,Hnrnpu-rep2_peak_2080
Mplkip	chr13	17869777	17874333	ENSMUSG00000012429	+	Hnrnpu-rep1_peak_1986,Hnrnpu-rep2_peak_2080
Gm11290	chr13	22198638	22204908	ENSMUSG00000085827	+	Hnrnpu-rep2_peak_2102
H1f2	chr13	23922791	23924350	ENSMUSG00000036181	+	Hnrnpu-rep1_peak_2022
9330162012Rik	chr13	25121384	25125400	ENSMUSG00000086448	+	Hnrnpu-rep1_peak_2025
Pxdc1	chr13	34811817	34837469	ENSMUSG00000021411	-	Hnrnpu-rep2_peak_2152
Eci2	chr13	35161731	35211079	ENSMUSG00000021417	-	Hnrnpu-rep2_peak_2153
Cage1	chr13	38190028	38221045	ENSMUSG00000044566	-	Hnrnpu-rep2_peak_2161
Smim13	chr13	41403320	41430053	ENSMUSG00000091264	+	Hnrnpu-rep2_peak_2169
Edn1	chr13	42454952	42461466	ENSMUSG00000021367	+	Hnrnpu-rep1_peak_2063,Hnrnpu-rep2_peak_2172
Zfp169	chr13	48641123	48666927	ENSMUSG00000050954	-	Hnrnpu-rep2_peak_2187
6720427I07Rik	chr13	48686381	48699976	ENSMUSG00000097375	-	Hnrnpu-rep1_peak_2079,Hnrnpu-rep2_peak_2188
Phf2	chr13	48955226	49024595	ENSMUSG00000038025	-	Hnrnpu-rep2_peak_2190
Fgfr4	chr13	55300453	55316572	ENSMUSG00000005320	+	Hnrnpu-rep2_peak_2215
B230219D22Rik	chr13	55840937	55851313	ENSMUSG00000045767	+	Hnrnpu-rep1_peak_2112,Hnrnpu-rep2_peak_2230
Macroh2a1	chr13	56221432	56284174	ENSMUSG00000015937	-	Hnrnpu-rep2_peak_2233
Tut7	chr13	59919375	59970961	ENSMUSG00000035248	-	Hnrnpu-rep1_peak_2124,Hnrnpu-rep2_peak_2245
Slc35d2	chr13	64244122	64277182	ENSMUSG00000033114	-	Hnrnpu-rep1_peak_2131
Habp4	chr13	64309638	64334351	ENSMUSG00000021476	+	Hnrnpu-rep1_peak_2133,Hnrnpu-rep2_peak_2254
9430065F17Rik	chr13	67701154	67712129	ENSMUSG00000097360	+	Hnrnpu-rep1_peak_2141,Hnrnpu-rep2_peak_2260
Arrdc3	chr13	81031503	81044161	ENSMUSG00000074794	+	Hnrnpu-rep1_peak_2157,Hnrnpu-rep2_peak_2277,Hnrnpu-rep2_peak_2278
9330111N05Rik	chr13	81111007	81276983	ENSMUSG00000097098	+	Hnrnpu-rep2_peak_2279
Mblac2	chr13	81859460	81901394	ENSMUSG00000051098	+	Hnrnpu-rep2_peak_2281
Gm17259	chr13	81926892	81931868	ENSMUSG00000097793	-	Hnrnpu-rep1_peak_2160,Hnrnpu-rep2_peak_2282
Msh3	chr13	92348380	92491511	ENSMUSG00000014850	-	Hnrnpu-rep1_peak_2168,Hnrnpu-rep2_peak_2289
Gm9776	chr13	94492347	94495431	ENSMUSG00000042857	-	Hnrnpu-rep2_peak_2294
Cert1	chr13	96679126	96776675	ENSMUSG00000021669	+	Hnrnpu-rep1_peak_2180
3830408C21Rik	chr13	107159061	107192005	ENSMUSG00000071181	+	Hnrnpu-rep1_peak_2206
Plk2	chr13	110531580	110537378	ENSMUSG00000021701	+	Hnrnpu-rep1_peak_2212,Hnrnpu-rep2_peak_2334
Itga1	chr13	115089632	115238500	ENSMUSG00000042284	-	Hnrnpu-rep2_peak_2345,Hnrnpu-rep2_peak_2346
Kctd6	chr14	14246210	14255878	ENSMUSG00000021752	-	Hnrnpu-rep1_peak_2235,Hnrnpu-rep2_peak_2370
Gm10044	chr14	14678121	14724981	ENSMUSG00000072723	+	Hnrnpu-rep2_peak_2375,Hnrnpu-rep2_peak_2376
Dlg5	chr14	24184021	24295988	ENSMUSG00000021782	-	Hnrnpu-rep1_peak_2254,Hnrnpu-rep2_peak_2392
Anxa11	chr14	25842580	25887228	ENSMUSG00000021866	+	Hnrnpu-rep1_peak_2268
Arf4os	chr14	26349562	26359338	ENSMUSG00000090861	-	Hnrnpu-rep2_peak_2403
Ccdc66	chr14	27203047	27230417	ENSMUSG00000046753	-	Hnrnpu-rep1_peak_2279
Itih4	chr14	30608433	30624310	ENSMUSG00000021922	+	Hnrnpu-rep2_peak_2414
Arhgap22	chr14	32935983	33091891	ENSMUSG00000063506	+	Hnrnpu-rep1_peak_2300,Hnrnpu-rep1_peak_2301,Hnrnpu-rep1_peak_2302,Hnrnpu-rep1_peak_2303,Hnrnpu-rep2_peak_2430,Hnrnpu-rep2_peak_2431,Hnrnpu-rep2_peak_2432,Hnrnpu-rep2_peak_2433,Hnrnpu-rep2_peak_2434
Ldb3	chr14	34248560	34310639	ENSMUSG00000021798	-	Hnrnpu-rep1_peak_2310,Hnrnpu-rep2_peak_2439
5830448L01Rik	chr14	34394422	34395720	ENSMUSG00000115007	-	Hnrnpu-rep1_peak_2311,Hnrnpu-rep2_peak_2440
A930038B10Rik	chr14	34481359	34492510	ENSMUSG00000097310	+	Hnrnpu-rep1_peak_2312
Cdkn3	chr14	46997998	47009126	ENSMUSG00000037628	+	Hnrnpu-rep1_peak_2324
Lgals3	chr14	47605208	47623617	ENSMUSG00000050335	+	Hnrnpu-rep1_peak_2329
Ktn1	chr14	47885905	47977351	ENSMUSG00000021843	+	Hnrnpu-rep1_peak_2331,Hnrnpu-rep2_peak_2456
Tmem260	chr14	48683581	48761703	ENSMUSG00000036339	+	Hnrnpu-rep1_peak_2334,Hnrnpu-rep2_peak_2458
Ccnb1ip1	chr14	51026705	51045189	ENSMUSG00000071470	-	Hnrnpu-rep2_peak_2462
Arhgef40	chr14	52222176	52243708	ENSMUSG00000004562	+	Hnrnpu-rep2_peak_2467,Hnrnpu-rep2_peak_2468
Mettl3	chr14	52532298	52542585	ENSMUSG00000022160	-	Hnrnpu-rep1_peak_2344,Hnrnpu-rep2_peak_2475
Btf3-ps18	chr14	56903062	56905581	ENSMUSG00000110165	-	Hnrnpu-rep2_peak_2491
Sacs	chr14	61375906	61478144	ENSMUSG00000048279	+	Hnrnpu-rep2_peak_2504
Dleu2	chr14	61840288	61919822	ENSMUSG00000097589	-	Hnrnpu-rep1_peak_2378,Hnrnpu-rep1_peak_2379,Hnrnpu-rep1_peak_2380,Hnrnpu-rep2_peak_2508,Hnrnpu-rep2_peak_2509,Hnrnpu-rep2_peak_2510
Gata4	chr14	63436371	63509141	ENSMUSG00000021944	-	Hnrnpu-rep1_peak_2384
Gm48449	chr14	65588891	65596859	ENSMUSG00000114357	-	Hnrnpu-rep1_peak_2392
Clu	chr14	66205932	66218996	ENSMUSG00000022037	+	Hnrnpu-rep1_peak_2395,Hnrnpu-rep2_peak_2521
9930012K11Rik	chr14	70391854	70396951	ENSMUSG00000044551	-	Hnrnpu-rep2_peak_2535
Dmtn	chr14	70838703	70873488	ENSMUSG00000022099	-	Hnrnpu-rep1_peak_2413
Ccdc122	chr14	77274212	77349697	ENSMUSG00000034795	+	Hnrnpu-rep1_peak_2433,Hnrnpu-rep2_peak_2560
Uggt2	chr14	119222451	119336842	ENSMUSG00000042104	-	Hnrnpu-rep1_peak_2459,Hnrnpu-rep1_peak_2460
Selenop	chr15	3298029	3309990	ENSMUSG00000064373	+	Hnrnpu-rep2_peak_2602
Basp1	chr15	25363363	25413850	ENSMUSG00000045763	-	Hnrnpu-rep1_peak_2506,Hnrnpu-rep1_peak_2507,Hnrnpu-rep2_peak_2636
Myo10	chr15	25622611	25813759	ENSMUSG00000022272	+	Hnrnpu-rep1_peak_2508,Hnrnpu-rep1_peak_2509,Hnrnpu-rep2_peak_2638
Zfp622	chr15	25984452	25998567	ENSMUSG00000052253	+	Hnrnpu-rep1_peak_2512,Hnrnpu-rep2_peak_2641
4921515G04Rik	chr15	35368599	35373293	ENSMUSG00000115829	-	Hnrnpu-rep2_peak_2654
Lrp12	chr15	39733985	39807390	ENSMUSG00000022305	-	Hnrnpu-rep1_peak_2548,Hnrnpu-rep2_peak_2676
Emc2	chr15	43340625	43391159	ENSMUSG00000022337	+	Hnrnpu-rep2_peak_2682
Samd12	chr15	53317206	53765933	ENSMUSG00000058656	-	Hnrnpu-rep1_peak_2558
Gm41325	chr15	54947957	54961095	ENSMUSG00000115657	+	Hnrnpu-rep2_peak_2690
Gm9920	chr15	54963313	54977073	ENSMUSG00000053749	-	Hnrnpu-rep1_peak_2561,Hnrnpu-rep1_peak_2562
Zhx2	chr15	57558061	57703228	ENSMUSG00000071757	+	Hnrnpu-rep1_peak_2565
Gm15943	chr15	58077871	58187449	ENSMUSG00000086801	+	Hnrnpu-rep1_peak_2572
Washc5	chr15	59203846	59246016	ENSMUSG00000022350	-	Hnrnpu-rep1_peak_2583
Tmem71	chr15	66398061	66432952	ENSMUSG00000036944	-	Hnrnpu-rep1_peak_2602
Gm49066	chr15	73295160	73295958	ENSMUSG00000115810	+	Hnrnpu-rep1_peak_2619
Slc45a4	chr15	73449273	73517611	ENSMUSG00000079020	-	Hnrnpu-rep1_peak_2621
Mfsd3	chr15	76585665	76588439	ENSMUSG00000019080	+	Hnrnpu-rep1_peak_2656
Arhgap39	chr15	76608185	76702370	ENSMUSG00000033697	-	Hnrnpu-rep2_peak_2769
Cdc42ep1	chr15	78726824	78735097	ENSMUSG00000049521	+	Hnrnpu-rep1_peak_2677,Hnrnpu-rep1_peak_2678,Hnrnpu-rep2_peak_2800,Hnrnpu-rep2_peak_2801
Lgals1	chr15	78810925	78814665	ENSMUSG00000068220	+	Hnrnpu-rep2_peak_2804
Triobp	chr15	78831924	78890069	ENSMUSG00000033088	+	Hnrnpu-rep1_peak_2680,Hnrnpu-rep2_peak_2806,Hnrnpu-rep2_peak_2807
Gcat	chr15	78915101	78926731	ENSMUSG00000116378	+	Hnrnpu-rep1_peak_2682,Hnrnpu-rep2_peak_2809
Maff	chr15	79230821	79243276	ENSMUSG00000042622	+	Hnrnpu-rep1_peak_2687,Hnrnpu-rep1_peak_2688,Hnrnpu-rep1_peak_2689,Hnrnpu-rep1_peak_2690,Hnrnpu-rep2_peak_2811,Hnrnpu-rep2_peak_2812,Hnrnpu-rep2_peak_2813,Hnrnpu-rep2_peak_2814,Hnrnpu-rep2_peak_2815
Rpl3	chr15	79961992	79976069	ENSMUSG00000060036	-	Hnrnpu-rep1_peak_2707,Hnrnpu-rep1_peak_2708,Hnrnpu-rep1_peak_2709,Hnrnpu-rep2_peak_2832,Hnrnpu-rep2_peak_2833
8430426J06Rik	chr15	81126858	81197067	ENSMUSG00000115970	-	Hnrnpu-rep1_peak_2719,Hnrnpu-rep1_peak_2720
Cenpm	chr15	82117980	82128949	ENSMUSG00000068101	-	Hnrnpu-rep2_peak_2857
Gm49463	chr15	83056551	83059009	ENSMUSG00000116508	+	Hnrnpu-rep1_peak_2743,Hnrnpu-rep2_peak_2867
Gm49513	chr15	84066115	84080082	ENSMUSG00000116227	+	Hnrnpu-rep1_peak_2749,Hnrnpu-rep2_peak_2875
Samm50	chr15	84076442	84101468	ENSMUSG00000022437	+	Hnrnpu-rep1_peak_2749,Hnrnpu-rep2_peak_2875
Arhgap8	chr15	84604253	84656408	ENSMUSG00000078954	+	Hnrnpu-rep1_peak_2750
Atxn10	chr15	85220446	85347413	ENSMUSG00000016541	+	Hnrnpu-rep1_peak_2754,Hnrnpu-rep2_peak_2879,Hnrnpu-rep2_peak_2880
AU022754	chr15	85464453	85477909	ENSMUSG00000097209	+	Hnrnpu-rep1_peak_2757,Hnrnpu-rep1_peak_2758
Cerk	chr15	86023329	86070342	ENSMUSG00000035891	-	Hnrnpu-rep1_peak_2766
Pim3	chr15	88746389	88749929	ENSMUSG00000035828	+	Hnrnpu-rep1_peak_2773,Hnrnpu-rep1_peak_2774,Hnrnpu-rep2_peak_2901
Cpne8	chr15	90371685	90563635	ENSMUSG00000052560	-	Hnrnpu-rep1_peak_2791,Hnrnpu-rep1_peak_2792
Pfkm	chr15	97990470	98030332	ENSMUSG00000033065	+	Hnrnpu-rep1_peak_2814,Hnrnpu-rep1_peak_2815,Hnrnpu-rep2_peak_2941
Ddx23	chr15	98543015	98560775	ENSMUSG00000003360	-	Hnrnpu-rep1_peak_2820
4930578M01Rik	chr15	98881229	98894327	ENSMUSG00000097587	+	Hnrnpu-rep1_peak_2833,Hnrnpu-rep1_peak_2834,Hnrnpu-rep2_peak_2960,Hnrnpu-rep2_peak_2961
Dnajc22	chr15	98991051	99002618	ENSMUSG00000038009	+	Hnrnpu-rep1_peak_2839,Hnrnpu-rep2_peak_2964
1700120C14Rik	chr15	99147392	99159925	ENSMUSG00000100599	+	Hnrnpu-rep1_peak_2840,Hnrnpu-rep2_peak_2966
Fam186b	chr15	99168899	99193769	ENSMUSG00000078907	-	Hnrnpu-rep1_peak_2841,Hnrnpu-rep2_peak_2967
Letmd1	chr15	100366904	100377045	ENSMUSG00000037353	+	Hnrnpu-rep1_peak_2855
Pou6f1	chr15	100473199	100497865	ENSMUSG00000009739	-	Hnrnpu-rep1_peak_2858
C330013E15Rik	chr15	100512018	100512991	ENSMUSG00000097093	-	Hnrnpu-rep2_peak_2984
Krt7	chr15	101308924	101328194	ENSMUSG00000023039	+	Hnrnpu-rep1_peak_2868,Hnrnpu-rep2_peak_2997
Krt8	chr15	101905133	101912917	ENSMUSG00000049382	-	Hnrnpu-rep1_peak_2875,Hnrnpu-rep1_peak_2876,Hnrnpu-rep2_peak_3000,Hnrnpu-rep2_peak_3001
Tfap4	chr16	4362525	4377718	ENSMUSG00000005718	-	Hnrnpu-rep1_peak_2921,Hnrnpu-rep2_peak_3044
Coro7	chr16	4443997	4497641	ENSMUSG00000039637	-	Hnrnpu-rep1_peak_2923
4930451G09Rik	chr16	4782153	4796826	ENSMUSG00000022543	+	Hnrnpu-rep1_peak_2927
Rogdi	chr16	4826594	4831417	ENSMUSG00000022540	-	Hnrnpu-rep1_peak_2928,Hnrnpu-rep2_peak_3050
Eef2kmt	chr16	5062016	5073847	ENSMUSG00000022544	-	Hnrnpu-rep1_peak_2933,Hnrnpu-rep1_peak_2934,Hnrnpu-rep2_peak_3052
Gm15983	chr16	5072650	5107485	ENSMUSG00000087168	+	Hnrnpu-rep1_peak_2934,Hnrnpu-rep2_peak_3052
Zc3h7a	chr16	10954456	10994257	ENSMUSG00000037965	-	Hnrnpu-rep1_peak_2942,Hnrnpu-rep2_peak_3061
Top3b	chr16	16688600	16710854	ENSMUSG00000022779	+	Hnrnpu-rep1_peak_2954,Hnrnpu-rep2_peak_3075
Txnrd2	chr16	18245134	18297823	ENSMUSG00000075704	+	Hnrnpu-rep1_peak_2962
Gm15760	chr16	20363962	20367206	ENSMUSG00000080797	-	Hnrnpu-rep2_peak_3097
Magef1	chr16	21150652	21152106	ENSMUSG00000116632	-	Hnrnpu-rep2_peak_3101
Eif4a2	chr16	22926194	22932886	ENSMUSG00000022884	+	Hnrnpu-rep1_peak_2976,Hnrnpu-rep2_peak_3105
4632428C04Rik	chr16	29827485	29840248	ENSMUSG00000097184	+	Hnrnpu-rep1_peak_2981
Hes1	chr16	29883202	29886614	ENSMUSG00000022528	+	Hnrnpu-rep1_peak_2982,Hnrnpu-rep1_peak_2983,Hnrnpu-rep1_peak_2984,Hnrnpu-rep2_peak_3117,Hnrnpu-rep2_peak_3118
Itgb5	chr16	33650035	33769708	ENSMUSG00000022817	+	Hnrnpu-rep1_peak_3000
Gm15564	chr16	35787122	35803600	ENSMUSG00000086324	-	Hnrnpu-rep2_peak_3148
Usf3	chr16	43993609	44047828	ENSMUSG00000068284	+	Hnrnpu-rep2_peak_3158
Phldb2	chr16	45566606	45773961	ENSMUSG00000033149	-	Hnrnpu-rep2_peak_3162,Hnrnpu-rep2_peak_3163,Hnrnpu-rep2_peak_3164
Nfkbiz	chr16	55631738	55659262	ENSMUSG00000035356	-	Hnrnpu-rep1_peak_3018,Hnrnpu-rep2_peak_3174,Hnrnpu-rep2_peak_3175
Cggbp1	chr16	64672359	64679870	ENSMUSG00000054604	+	Hnrnpu-rep1_peak_3027
Vgll3	chr16	65612143	65663254	ENSMUSG00000091243	+	Hnrnpu-rep2_peak_3182
Btg3	chr16	78129525	78174080	ENSMUSG00000022863	-	Hnrnpu-rep2_peak_3187
Ncam2	chr16	80997585	81423716	ENSMUSG00000022762	+	Hnrnpu-rep1_peak_3031
Mrpl39	chr16	84514464	84532630	ENSMUSG00000022889	-	Hnrnpu-rep1_peak_3032,Hnrnpu-rep2_peak_3189
App	chr16	84746573	84970654	ENSMUSG00000022892	-	Hnrnpu-rep1_peak_3033,Hnrnpu-rep2_peak_3190,Hnrnpu-rep2_peak_3191
Cfap298	chr16	90722697	90732002	ENSMUSG00000022972	-	Hnrnpu-rep2_peak_3197
Gm49711	chr16	91855204	91984229	ENSMUSG00000116930	+	Hnrnpu-rep1_peak_3046,Hnrnpu-rep2_peak_3206
Gm30881	chr16	93605428	93629907	ENSMUSG00000116927	-	Hnrnpu-rep1_peak_3050,Hnrnpu-rep2_peak_3209
Rgmb	chr17	16023450	16051301	ENSMUSG00000048027	-	Hnrnpu-rep1_peak_3092
Gm30531	chr17	21835374	21875400	ENSMUSG00000117013	+	Hnrnpu-rep1_peak_3098
Zfp760	chr17	21926723	21944617	ENSMUSG00000067928	+	Hnrnpu-rep2_peak_3258
Gm41545	chr17	24121540	24144471	ENSMUSG00000117488	-	Hnrnpu-rep2_peak_3271
Kctd5	chr17	24266708	24292459	ENSMUSG00000016946	-	Hnrnpu-rep1_peak_3107,Hnrnpu-rep2_peak_3272
Atp6v0c	chr17	24382840	24388676	ENSMUSG00000024121	-	Hnrnpu-rep1_peak_3110,Hnrnpu-rep2_peak_3274
Abca3	chr17	24570924	24629175	ENSMUSG00000024130	+	Hnrnpu-rep1_peak_3111
Rnps1	chr17	24633539	24644875	ENSMUSG00000034681	+	Hnrnpu-rep1_peak_3112,Hnrnpu-rep2_peak_3276
Eci1	chr17	24645615	24658322	ENSMUSG00000024132	+	Hnrnpu-rep1_peak_3113,Hnrnpu-rep2_peak_3277
E4f1	chr17	24662752	24689287	ENSMUSG00000024137	-	Hnrnpu-rep2_peak_3278,Hnrnpu-rep2_peak_3279
Slc9a3r2	chr17	24858260	24869301	ENSMUSG00000002504	-	Hnrnpu-rep2_peak_3283
Rps2	chr17	24937090	24940903	ENSMUSG00000044533	+	Hnrnpu-rep1_peak_3120,Hnrnpu-rep2_peak_3285
Tekt4	chr17	25673589	25695576	ENSMUSG00000024175	+	Hnrnpu-rep1_peak_3127,Hnrnpu-rep2_peak_3298
Sox8	chr17	25784866	25789660	ENSMUSG00000024176	-	Hnrnpu-rep1_peak_3128
Neurl1b	chr17	26633803	26665323	ENSMUSG00000034413	+	Hnrnpu-rep1_peak_3145,Hnrnpu-rep2_peak_3313
Gm50253	chr17	27192191	27255352	ENSMUSG00000117819	+	Hnrnpu-rep1_peak_3155,Hnrnpu-rep2_peak_3320
Lemd2	chr17	27408574	27423443	ENSMUSG00000044857	-	Hnrnpu-rep1_peak_3159,Hnrnpu-rep1_peak_3160,Hnrnpu-rep2_peak_3322
Nudt3	chr17	27798356	27842469	ENSMUSG00000024213	-	Hnrnpu-rep2_peak_3327
Fkbp5	chr17	28618068	28736501	ENSMUSG00000024222	-	Hnrnpu-rep1_peak_3176,Hnrnpu-rep1_peak_3177,Hnrnpu-rep1_peak_3178,Hnrnpu-rep2_peak_3340
E230001N04Rik	chr17	28741694	28744372	ENSMUSG00000066170	+	Hnrnpu-rep1_peak_3179
Gm16196	chr17	29233616	29251542	ENSMUSG00000086154	-	Hnrnpu-rep1_peak_3183,Hnrnpu-rep2_peak_3345
Trp53cor1	chr17	29276404	29298153	ENSMUSG00000085912	-	Hnrnpu-rep1_peak_3186
BC004004	chr17	29487762	29533039	ENSMUSG00000052712	+	Hnrnpu-rep1_peak_3189,Hnrnpu-rep2_peak_3351
Gm26885	chr17	29665893	29710899	ENSMUSG00000097125	-	Hnrnpu-rep1_peak_3190,Hnrnpu-rep2_peak_3352
Gm50019	chr17	30216930	30223665	ENSMUSG00000117371	-	Hnrnpu-rep1_peak_3193
Zfp952	chr17	33212103	33224431	ENSMUSG00000053390	+	Hnrnpu-rep1_peak_3208,Hnrnpu-rep2_peak_3371
BC051226	chr17	34127018	34128291	ENSMUSG00000092564	-	Hnrnpu-rep1_peak_3215
Rgl2	chr17	34148517	34156661	ENSMUSG00000041354	+	Hnrnpu-rep1_peak_3217,Hnrnpu-rep2_peak_3380
Rps18	chr17	34170973	34174975	ENSMUSG00000008668	-	Hnrnpu-rep1_peak_3218,Hnrnpu-rep2_peak_3381
H2-DMa	chr17	34338515	34358075	ENSMUSG00000037649	+	Hnrnpu-rep1_peak_3220,Hnrnpu-rep1_peak_3221,Hnrnpu-rep1_peak_3222,Hnrnpu-rep2_peak_3385,Hnrnpu-rep2_peak_3386,Hnrnpu-rep2_peak_3387
Ehmt2	chr17	35117445	35133028	ENSMUSG00000013787	+	Hnrnpu-rep1_peak_3224
1110038B12Rik	chr17	35169214	35171447	ENSMUSG00000092203	-	Hnrnpu-rep1_peak_3227
Atp6v1g2	chr17	35452636	35457743	ENSMUSG00000024403	+	Hnrnpu-rep1_peak_3235,Hnrnpu-rep2_peak_3396
H2-D1	chr17	35481706	35486475	ENSMUSG00000073411	+	Hnrnpu-rep1_peak_3237,Hnrnpu-rep2_peak_3399
Cdsn	chr17	35863025	35868077	ENSMUSG00000039518	+	Hnrnpu-rep2_peak_3400
Ier3	chr17	36132576	36133815	ENSMUSG00000003541	+	Hnrnpu-rep1_peak_3240,Hnrnpu-rep2_peak_3406
NA	chr17	40158994	40159718	ENSMUSG00000118642	-	Hnrnpu-rep1_peak_3255,Hnrnpu-rep2_peak_3419
Tnfrsf21	chr17	43327446	43400080	ENSMUSG00000023915	+	Hnrnpu-rep1_peak_3257,Hnrnpu-rep2_peak_3423
Cdc5l	chr17	45702810	45744663	ENSMUSG00000023932	-	Hnrnpu-rep1_peak_3261
Aars2	chr17	45817767	45831769	ENSMUSG00000023938	+	Hnrnpu-rep1_peak_3262
Nfkbie	chr17	45866629	45874095	ENSMUSG00000023947	+	Hnrnpu-rep1_peak_3263
Dlk2	chr17	46608347	46614197	ENSMUSG00000047428	+	Hnrnpu-rep2_peak_3433
Cnpy3	chr17	47046631	47063140	ENSMUSG00000023973	-	Hnrnpu-rep1_peak_3273,Hnrnpu-rep2_peak_3439
Tbcc	chr17	47201610	47202773	ENSMUSG00000036430	+	Hnrnpu-rep2_peak_3444
Nfya	chr17	48693913	48716934	ENSMUSG00000023994	-	Hnrnpu-rep1_peak_3285,Hnrnpu-rep2_peak_3454
Rab5a	chr17	53786262	53814708	ENSMUSG00000017831	+	Hnrnpu-rep1_peak_3288,Hnrnpu-rep2_peak_3458
Stap2	chr17	56304077	56312584	ENSMUSG00000038781	-	Hnrnpu-rep1_peak_3292
Ddx11	chr17	66430515	66459169	ENSMUSG00000035842	+	Hnrnpu-rep1_peak_3332
Gm49932	chr17	66538944	66543364	ENSMUSG00000117220	-	Hnrnpu-rep1_peak_3333
Gm49909	chr17	71281114	71309203	ENSMUSG00000117098	-	Hnrnpu-rep1_peak_3346,Hnrnpu-rep2_peak_3500,Hnrnpu-rep2_peak_3501,Hnrnpu-rep2_peak_3502
Myl12a	chr17	71300651	71309873	ENSMUSG00000024048	-	Hnrnpu-rep2_peak_3502
Mettl4-ps1	chr17	71833891	71863538	ENSMUSG00000079356	+	Hnrnpu-rep2_peak_3505
Prkd3	chr17	79256834	79328245	ENSMUSG00000024070	-	Hnrnpu-rep1_peak_3363
Ttc39d	chr17	80514889	80525365	ENSMUSG00000046196	+	Hnrnpu-rep1_peak_3368,Hnrnpu-rep2_peak_3527
Zfp36l2	chr17	84491359	84495375	ENSMUSG00000045817	-	Hnrnpu-rep1_peak_3374,Hnrnpu-rep1_peak_3375,Hnrnpu-rep1_peak_3376,Hnrnpu-rep2_peak_3537,Hnrnpu-rep2_peak_3538,Hnrnpu-rep2_peak_3539
Gm46587	chr17	87866605	87879082	ENSMUSG00000117414	-	Hnrnpu-rep1_peak_3386
Bambi	chr18	3507923	3516404	ENSMUSG00000024232	+	Hnrnpu-rep1_peak_3394,Hnrnpu-rep2_peak_3554
Gm26682	chr18	5162839	5165731	ENSMUSG00000097888	-	Hnrnpu-rep2_peak_3561
Gm41664	chr18	6240814	6268387	ENSMUSG00000117519	+	Hnrnpu-rep1_peak_3403
4930563E18Rik	chr18	10706860	10711832	ENSMUSG00000097387	+	Hnrnpu-rep1_peak_3416,Hnrnpu-rep2_peak_3576
Celf4	chr18	25610689	25887214	ENSMUSG00000024268	-	Hnrnpu-rep2_peak_3608,Hnrnpu-rep2_peak_3609,Hnrnpu-rep2_peak_3610
Proc	chr18	32256179	32272623	ENSMUSG00000024386	-	Hnrnpu-rep1_peak_3446
Bin1	chr18	32510283	32568790	ENSMUSG00000024381	+	Hnrnpu-rep2_peak_3621
Epb41l4aos	chr18	33927945	33929039	ENSMUSG00000087590	+	Hnrnpu-rep1_peak_3451,Hnrnpu-rep2_peak_3625
Ctnna1	chr18	35251912	35387832	ENSMUSG00000037815	+	Hnrnpu-rep2_peak_3641
Gnpda1	chr18	38460588	38472056	ENSMUSG00000052102	-	Hnrnpu-rep1_peak_3500
Nr3c1	chr18	39543598	39652474	ENSMUSG00000024431	-	Hnrnpu-rep1_peak_3504,Hnrnpu-rep2_peak_3674
Eif1a	chr18	46730768	46749523	ENSMUSG00000057561	+	Hnrnpu-rep1_peak_3514
Prr16	chr18	51250805	51553116	ENSMUSG00000073565	+	Hnrnpu-rep1_peak_3519
Gm4221	chr18	55123337	55212486	ENSMUSG00000096948	+	Hnrnpu-rep2_peak_3692
Lmnb1	chr18	56840885	56886496	ENSMUSG00000024590	+	Hnrnpu-rep1_peak_3526,Hnrnpu-rep1_peak_3527,Hnrnpu-rep2_peak_3694,Hnrnpu-rep2_peak_3695
St8sia3os	chr18	64290792	64466777	ENSMUSG00000086128	-	Hnrnpu-rep1_peak_3549,Hnrnpu-rep2_peak_3716
Mppe1	chr18	67358114	67378901	ENSMUSG00000062526	-	Hnrnpu-rep2_peak_3729
Tcf4	chr18	69476427	69822150	ENSMUSG00000053477	+	Hnrnpu-rep1_peak_3569,Hnrnpu-rep2_peak_3736,Hnrnpu-rep2_peak_3737
Nfatc1	chr18	80649420	80756286	ENSMUSG00000033016	-	Hnrnpu-rep1_peak_3602,Hnrnpu-rep1_peak_3603
Zadh2	chr18	84106188	84115653	ENSMUSG00000049090	+	Hnrnpu-rep1_peak_3611
Fbxo15	chr18	84952907	84999598	ENSMUSG00000034391	+	Hnrnpu-rep2_peak_3788
Cpt1a	chr19	3372334	3435733	ENSMUSG00000024900	+	Hnrnpu-rep1_peak_3619,Hnrnpu-rep1_peak_3620,Hnrnpu-rep2_peak_3792,Hnrnpu-rep2_peak_3793
Gstp1	chr19	4085407	4087985	ENSMUSG00000060803	-	Hnrnpu-rep1_peak_3646,Hnrnpu-rep2_peak_3815
Cabp4	chr19	4185422	4194032	ENSMUSG00000024842	-	Hnrnpu-rep1_peak_3651
Ssh3	chr19	4311696	4319208	ENSMUSG00000034616	-	Hnrnpu-rep1_peak_3658
Syt12	chr19	4495936	4527475	ENSMUSG00000049303	-	Hnrnpu-rep1_peak_3667
Gm21992	chr19	4792941	4861640	ENSMUSG00000096370	-	Hnrnpu-rep1_peak_3672,Hnrnpu-rep1_peak_3673,Hnrnpu-rep1_peak_3674,Hnrnpu-rep1_peak_3675,Hnrnpu-rep2_peak_3835,Hnrnpu-rep2_peak_3836,Hnrnpu-rep2_peak_3837,Hnrnpu-rep2_peak_3838
Ap5b1	chr19	5618053	5621289	ENSMUSG00000049562	+	Hnrnpu-rep1_peak_3713,Hnrnpu-rep2_peak_3862
Ltbp3	chr19	5790932	5808560	ENSMUSG00000024940	+	Hnrnpu-rep1_peak_3723,Hnrnpu-rep1_peak_3724,Hnrnpu-rep2_peak_3871,Hnrnpu-rep2_peak_3872
Gm42067	chr19	5962850	5964857	ENSMUSG00000110156	+	Hnrnpu-rep2_peak_3895
Znhit2	chr19	6111222	6112502	ENSMUSG00000075227	+	Hnrnpu-rep1_peak_3760,Hnrnpu-rep2_peak_3899
Gm14966	chr19	6405552	6413789	ENSMUSG00000079467	-	Hnrnpu-rep1_peak_3779,Hnrnpu-rep2_peak_3915
Plaat3	chr19	7534824	7565910	ENSMUSG00000060675	+	Hnrnpu-rep1_peak_3819,Hnrnpu-rep2_peak_3945
Ahnak	chr19	8966648	9054278	ENSMUSG00000069833	+	Hnrnpu-rep1_peak_3842,Hnrnpu-rep1_peak_3843,Hnrnpu-rep1_peak_3844,Hnrnpu-rep1_peak_3845,Hnrnpu-rep1_peak_3846,Hnrnpu-rep2_peak_3969,Hnrnpu-rep2_peak_3970,Hnrnpu-rep2_peak_3971,Hnrnpu-rep2_peak_3972,Hnrnpu-rep2_peak_3973,Hnrnpu-rep2_peak_3974
Trpm6	chr19	18727347	18869875	ENSMUSG00000024727	+	Hnrnpu-rep1_peak_3915,Hnrnpu-rep1_peak_3916,Hnrnpu-rep2_peak_4042
Aldh1a1	chr19	20470079	20620829	ENSMUSG00000053279	+	Hnrnpu-rep1_peak_3919
1110059E24Rik	chr19	21558566	21630340	ENSMUSG00000035171	-	Hnrnpu-rep2_peak_4047
C330002G04Rik	chr19	22955594	23053288	ENSMUSG00000097930	-	Hnrnpu-rep1_peak_3932
Vldlr	chr19	27193884	27231631	ENSMUSG00000024924	+	Hnrnpu-rep1_peak_3956,Hnrnpu-rep1_peak_3957,Hnrnpu-rep2_peak_4078,Hnrnpu-rep2_peak_4079
1700018L02Rik	chr19	29023645	29026129	ENSMUSG00000100075	+	Hnrnpu-rep1_peak_3972,Hnrnpu-rep2_peak_4093
9930021J03Rik	chr19	29691802	29783389	ENSMUSG00000046138	-	Hnrnpu-rep1_peak_3982,Hnrnpu-rep2_peak_4102
Ranbp6	chr19	29785800	29790374	ENSMUSG00000074909	-	Hnrnpu-rep1_peak_3983,Hnrnpu-rep2_peak_4103
Uhrf2	chr19	30007913	30071122	ENSMUSG00000024817	+	Hnrnpu-rep1_peak_3986,Hnrnpu-rep2_peak_4104
Sgms1	chr19	32100127	32367114	ENSMUSG00000040451	-	Hnrnpu-rep1_peak_3993,Hnrnpu-rep1_peak_3994,Hnrnpu-rep1_peak_3995,Hnrnpu-rep1_peak_3996,Hnrnpu-rep1_peak_3997,Hnrnpu-rep1_peak_3998,Hnrnpu-rep1_peak_3999,Hnrnpu-rep2_peak_4109,Hnrnpu-rep2_peak_4110,Hnrnpu-rep2_peak_4111,Hnrnpu-rep2_peak_4112,Hnrnpu-rep2_peak_4113
Atad1	chr19	32649038	32717186	ENSMUSG00000013662	-	Hnrnpu-rep1_peak_4003,Hnrnpu-rep2_peak_4116
Rnls	chr19	33115147	33369695	ENSMUSG00000071573	-	Hnrnpu-rep1_peak_4005,Hnrnpu-rep2_peak_4118
Stambpl1	chr19	34169629	34217733	ENSMUSG00000024776	+	Hnrnpu-rep1_peak_4006,Hnrnpu-rep2_peak_4119
Lipa	chr19	34469718	34504874	ENSMUSG00000024781	-	Hnrnpu-rep1_peak_4008,Hnrnpu-rep2_peak_4120
Slc16a12	chr19	34645803	34724689	ENSMUSG00000009378	-	Hnrnpu-rep1_peak_4009,Hnrnpu-rep2_peak_4122
Ide	chr19	37246142	37340010	ENSMUSG00000056999	-	Hnrnpu-rep1_peak_4024,Hnrnpu-rep2_peak_4136
Myof	chr19	37887484	38032025	ENSMUSG00000048612	-	Hnrnpu-rep1_peak_4034,Hnrnpu-rep1_peak_4035,Hnrnpu-rep2_peak_4141,Hnrnpu-rep2_peak_4142,Hnrnpu-rep2_peak_4143,Hnrnpu-rep2_peak_4144,Hnrnpu-rep2_peak_4145
Pde6c	chr19	38121229	38172406	ENSMUSG00000024992	+	Hnrnpu-rep1_peak_4037,Hnrnpu-rep2_peak_4148
Tctn3	chr19	40584890	40600677	ENSMUSG00000025008	-	Hnrnpu-rep2_peak_4158
Entpd1	chr19	40600810	40730046	ENSMUSG00000048120	+	Hnrnpu-rep1_peak_4048,Hnrnpu-rep2_peak_4158
Hoga1	chr19	42034049	42059392	ENSMUSG00000025176	+	Hnrnpu-rep1_peak_4068
Crtac1	chr19	42256726	42420224	ENSMUSG00000042401	-	Hnrnpu-rep1_peak_4075
Loxl4	chr19	42582421	42601252	ENSMUSG00000025185	-	Hnrnpu-rep2_peak_4182
Gm16244	chr19	42767471	42769893	ENSMUSG00000090235	+	Hnrnpu-rep1_peak_4081,Hnrnpu-rep2_peak_4185
Cox15	chr19	43721693	43741439	ENSMUSG00000040018	-	Hnrnpu-rep1_peak_4088,Hnrnpu-rep2_peak_4191
Erlin1	chr19	44023383	44058224	ENSMUSG00000025198	-	Hnrnpu-rep1_peak_4091,Hnrnpu-rep2_peak_4193
Twnk	chr19	44994102	45001201	ENSMUSG00000025209	+	Hnrnpu-rep1_peak_4111,Hnrnpu-rep2_peak_4215
Gm35867	chr19	45047280	45098781	ENSMUSG00000117848	+	Hnrnpu-rep1_peak_4116,Hnrnpu-rep1_peak_4117,Hnrnpu-rep2_peak_4219,Hnrnpu-rep2_peak_4220,Hnrnpu-rep2_peak_4221
Npm3	chr19	45736173	45738030	ENSMUSG00000056209	-	Hnrnpu-rep1_peak_4124,Hnrnpu-rep2_peak_4228
Oga	chr19	45738698	45772276	ENSMUSG00000025220	-	Hnrnpu-rep1_peak_4125,Hnrnpu-rep2_peak_4229
4930505N22Rik	chr19	45986576	46001825	ENSMUSG00000097690	+	Hnrnpu-rep1_peak_4127,Hnrnpu-rep1_peak_4128,Hnrnpu-rep2_peak_4230,Hnrnpu-rep2_peak_4231
Pprc1	chr19	46033325	46061354	ENSMUSG00000055491	+	Hnrnpu-rep1_peak_4131,Hnrnpu-rep1_peak_4132,Hnrnpu-rep2_peak_4232,Hnrnpu-rep2_peak_4233
Elovl3	chr19	46120336	46124133	ENSMUSG00000038754	+	Hnrnpu-rep2_peak_4234
4833438C02Rik	chr19	46292030	46294050	ENSMUSG00000118087	-	Hnrnpu-rep1_peak_4136,Hnrnpu-rep2_peak_4236
Mfsd13a	chr19	46329560	46363691	ENSMUSG00000025227	+	Hnrnpu-rep1_peak_4141,Hnrnpu-rep2_peak_4241,Hnrnpu-rep2_peak_4242
Trim8	chr19	46490141	46505287	ENSMUSG00000025034	+	Hnrnpu-rep1_peak_4149,Hnrnpu-rep1_peak_4150,Hnrnpu-rep1_peak_4151,Hnrnpu-rep2_peak_4250,Hnrnpu-rep2_peak_4251
Dusp5	chr19	53517540	53530862	ENSMUSG00000034765	+	Hnrnpu-rep1_peak_4189,Hnrnpu-rep1_peak_4190,Hnrnpu-rep1_peak_4191,Hnrnpu-rep2_peak_4280,Hnrnpu-rep2_peak_4281
Adra2a	chr19	54032582	54037413	ENSMUSG00000033717	+	Hnrnpu-rep2_peak_4287
Vwa2	chr19	56862681	56900510	ENSMUSG00000025082	+	Hnrnpu-rep1_peak_4220
B230217O12Rik	chr19	57311625	57349207	ENSMUSG00000097785	-	Hnrnpu-rep1_peak_4232,Hnrnpu-rep1_peak_4233,Hnrnpu-rep2_peak_4314,Hnrnpu-rep2_peak_4315
Sfxn4	chr19	60825715	60849917	ENSMUSG00000063698	-	Hnrnpu-rep2_peak_4332
Usp27x	chrX	7237513	7242069	ENSMUSG00000046269	-	Hnrnpu-rep2_peak_8376
Syp	chrX	7504710	7519495	ENSMUSG00000031144	+	Hnrnpu-rep2_peak_8379
Rbm3os	chrX	8011668	8014203	ENSMUSG00000055188	+	Hnrnpu-rep2_peak_8385
Lancl3	chrX	9066141	9134324	ENSMUSG00000047344	+	Hnrnpu-rep2_peak_8388
Xk	chrX	9138995	9179489	ENSMUSG00000015342	+	Hnrnpu-rep1_peak_8214,Hnrnpu-rep2_peak_8389
Rpgr	chrX	9939860	10083159	ENSMUSG00000031174	-	Hnrnpu-rep1_peak_8215,Hnrnpu-rep2_peak_8391
Mid1ip1	chrX	10581252	10585929	ENSMUSG00000008035	+	Hnrnpu-rep1_peak_8216,Hnrnpu-rep2_peak_8392
Bcor	chrX	11902979	12026594	ENSMUSG00000040363	-	Hnrnpu-rep1_peak_8218,Hnrnpu-rep1_peak_8219,Hnrnpu-rep1_peak_8220,Hnrnpu-rep1_peak_8221,Hnrnpu-rep1_peak_8222,Hnrnpu-rep1_peak_8223,Hnrnpu-rep2_peak_8398,Hnrnpu-rep2_peak_8399,Hnrnpu-rep2_peak_8400,Hnrnpu-rep2_peak_8401,Hnrnpu-rep2_peak_8402
Gm14634	chrX	12628517	12687731	ENSMUSG00000085891	+	Hnrnpu-rep1_peak_8225,Hnrnpu-rep2_peak_8406
2010308F09Rik	chrX	13100880	13113975	ENSMUSG00000100714	-	Hnrnpu-rep2_peak_8410
Wdr44	chrX	23559290	23672264	ENSMUSG00000036769	+	Hnrnpu-rep2_peak_8427
Il13ra1	chrX	35375763	35434912	ENSMUSG00000017057	+	Hnrnpu-rep2_peak_8428
Rbbp7	chrX	161543398	161562088	ENSMUSG00000031353	+	Hnrnpu-rep1_peak_8273,Hnrnpu-rep2_peak_8474
Mid1	chrX	168468195	168788732	ENSMUSG00000035299	+	Hnrnpu-rep2_peak_8477
