# Supplementary material for: hnRNPU Safeguards Oocyte Development and Female Fertility via Regulation of Alternative Splicing
Source: FASEB J. 2026 Jan 12;40(2):e71445. doi: 10.1096/fj.202503270R (PMC12794171; doi:10.1096/fj.202503270R)
Supplement: Supplementary file 6 — Table S5: fsb271445‐sup‐0006‐TableS5.xls. [file FSB2-40-e71445-s003.xls]

## Sheet: A5SS
ID	GeneID	geneSymbol	chr	strand	longExonStart_0base	longExonEnd	shortES	shortEE	flankingES	flankingEE	ID	IJC_SAMPLE_1	SJC_SAMPLE_1	IJC_SAMPLE_2	SJC_SAMPLE_2	IncFormLen	SkipFormLen	PValue	FDR	IncLevel1	IncLevel2	IncLevelDifference
5	ENSMUSG00000024856	Cdk2ap2	chr19	+	4147400	4147733	4147400	4147507	4147816	4147917	5	0,0,2	2,2,4	0,0,0	2,11,10	282	141	1	1	0.0,0.0,0.2	0.0,0.0,0.0	0.067
36	ENSMUSG00000024989	Cep55	chr19	+	38045857	38045990	38045857	38045928	38046236	38046431	36	0,0,0	0,2,0	2,0,0	0,0,0	203	141	1	1	NA,0.0,NA	1.0,NA,NA	-1
226	ENSMUSG00000022793	B4galt4	chr16	+	38583430	38583553	38583430	38583491	38586276	38586381	226	0,0,0	0,4,0	4,0,0	0,0,0	203	141	1	1	NA,0.0,NA	1.0,NA,NA	-1
304	ENSMUSG00000041359	Tcl1	chr12	-	105184917	105185088	105184966	105185088	105184481	105184551	304	17,24,24	0,0,0	23,20,17	0,2,0	190	141	1	1	1.0,1.0,1.0	1.0,0.881,1.0	0.04
318	ENSMUSG00000066027	Pramel51	chr12	-	88143843	88144419	88144271	88144419	88142366	88143209	318	14,19,4	0,0,0	10,14,4	0,2,0	282	141	1	1	1.0,1.0,1.0	1.0,0.778,1.0	0.074
346	ENSMUSG00000021432	Slc35b3	chr13	-	39139624	39139912	39139796	39139912	39138084	39138206	346	0,0,4	0,0,0	0,0,2	1,0,0	282	141	1	1	NA,NA,1.0	0.0,NA,1.0	0.5
921	ENSMUSG00000005625	Psmd4	chr3	-	94941219	94941337	94941228	94941337	94940943	94941075	921	0,0,2	2,4,0	0,8,0	2,0,2	150	141	0.487899	1	0.0,0.0,1.0	0.0,1.0,0.0	0
1025	ENSMUSG00000021068	Nin	chr12	-	70072153	70072255	70072180	70072255	70067607	70067805	1025	3,4,1	1,1,2	1,0,2	0,1,4	168	141	0.0300216	0.54215	0.716,0.77,0.296	1.0,0.0,0.296	0.162
1050	ENSMUSG00000028646	Rragc	chr4	+	123813641	123814234	123813641	123813845	123814743	123814943	1050	0,4,0	0,0,0	0,0,0	2,0,0	282	141	1	1	NA,1.0,NA	0.0,NA,NA	1
1088	ENSMUSG00000031570	Plpp5	chr8	+	26211688	26212627	26211688	26211813	26214106	26214914	1088	0,2,0	0,0,0	2,4,4	0,2,0	282	141	1	1	NA,1.0,NA	1.0,0.5,1.0	0.167
1134	ENSMUSG00000073705	Cenps	chr4	-	149216715	149216839	149216734	149216839	149216095	149216129	1134	10,2,8	0,2,0	0,8,8	0,0,0	160	141	1	1	1.0,0.468,1.0	NA,1.0,1.0	-0.177
1162	ENSMUSG00000030057	Cnbp	chr6	-	87822637	87822775	87822658	87822775	87822103	87822539	1162	8,4,2	0,0,4	2,0,0	0,0,4	162	141	1	1	1.0,1.0,0.303	1.0,NA,0.0	0.268
1321	ENSMUSG00000034349	Smc4	chr3	+	68913408	68913557	68913408	68913546	68914521	68914700	1321	0,0,0	4,0,2	2,0,0	2,0,0	152	141	1	1	0.0,NA,0.0	0.481,NA,NA	-0.481
1332	ENSMUSG00000056962	Jmjd6	chr11	-	116730663	116731371	116731235	116731371	116729815	116729954	1332	1,0,0	4,0,0	0,1,0	0,0,0	282	141	1	1	0.111,NA,NA	NA,1.0,NA	-0.889
1709	ENSMUSG00000006335	Tfpt	chr7	-	3623745	3623982	3623775	3623982	3623322	3623473	1709	0,0,0	2,2,0	0,0,6	0,0,0	171	141	1	1	0.0,0.0,NA	NA,NA,1.0	-1
1908	ENSMUSG00000058594	Fbh1	chr2	-	11774560	11774742	11774586	11774742	11771932	11772522	1908	0,0,4	0,0,0	0,0,0	0,2,0	167	141	1	1	NA,NA,1.0	NA,0.0,NA	1
2027	ENSMUSG00000039536	Stau1	chr2	-	166791619	166791749	166791663	166791749	166790066	166791279	2027	0,0,0	2,0,0	2,0,0	0,0,0	185	141	1	1	0.0,NA,NA	1.0,NA,NA	-1
2185	ENSMUSG00000038770	Kpna7	chr5	-	144944008	144944137	144944074	144944137	144942706	144942789	2185	4,0,0	2,0,0	4,0,0	0,0,0	207	141	1	1	0.577,NA,NA	1.0,NA,NA	-0.423
2307	ENSMUSG00000029359	Tesc	chr5	+	118194441	118194508	118194441	118194503	118194601	118194709	2307	0,0,2	0,0,2	2,0,0	1,2,0	146	141	1	1	NA,NA,0.491	0.659,0.0,NA	0.161
2312	ENSMUSG00000033918	Parl	chr16	-	20112047	20112152	20112103	20112152	20106606	20106702	2312	0,0,0	4,4,4	0,0,2	4,0,2	197	141	1	1	0.0,0.0,0.0	0.0,NA,0.417	-0.208
2434	ENSMUSG00000030534	Vps33b	chr7	+	79929719	79929781	79929719	79929765	79932232	79932327	2434	0,0,0	0,1,0	0,1,0	0,1,0	157	141	1	1	NA,0.0,NA	NA,0.473,NA	-0.473
2645	ENSMUSG00000030619	Eed	chr7	-	89605462	89605621	89605551	89605621	89604738	89604812	2645	7,3,4	0,0,0	10,4,0	0,2,0	230	141	1	1	1.0,1.0,1.0	1.0,0.551,NA	0.224
2649	ENSMUSG00000014503	Pkd2l2	chr18	+	34549880	34550581	34549880	34550102	34554100	34555253	2649	0,0,0	4,0,0	0,2,0	8,0,6	282	141	1	1	0.0,NA,NA	0.0,1.0,0.0	-0.333
2681	ENSMUSG00000042289	Hsd3b7	chr7	+	127400246	127400535	127400246	127400418	127400632	127400788	2681	2,0,0	0,0,2	1,0,0	0,0,0	258	141	1	1	1.0,NA,0.0	1.0,NA,NA	-0.5
2760	ENSMUSG00000035191	Rfpl4	chr7	-	5119636	5119910	5119868	5119910	5118282	5118577	2760	3,3,3	2,2,0	14,2,10	0,2,0	282	141	0.0417038	0.54215	0.429,0.429,1.0	1.0,0.333,1.0	-0.158
2840	ENSMUSG00000025147	Mob2	chr7	-	141570081	141570242	141570130	141570242	141569815	141569909	2840	1,0,0	0,0,4	0,0,2	0,0,0	190	141	1	1	1.0,NA,0.0	NA,NA,1.0	-0.5

## Sheet: A3SS
ID	GeneID	geneSymbol	chr	strand	longExonStart_0base	longExonEnd	shortES	shortEE	flankingES	flankingEE	ID	IJC_SAMPLE_1	SJC_SAMPLE_1	IJC_SAMPLE_2	SJC_SAMPLE_2	IncFormLen	SkipFormLen	PValue	FDR	IncLevel1	IncLevel2	IncLevelDifference
43	ENSMUSG00000025219	Fgf8	chr19	-	45729937	45730118	45729937	45730085	45730954	45730991	43	0,2,0	0,0,0	0,0,0	0,2,0	174	141	1	1	NA,1.0,NA	NA,0.0,NA	1
62	ENSMUSG00000010110	Stx5a	chr19	+	8732240	8733006	8732272	8733006	8727269	8727391	62	0,0,0	4,2,0	1,0,0	2,0,0	173	141	1	1	0.0,0.0,NA	0.29,NA,NA	-0.29
119	ENSMUSG00000041225	Arhgap12	chr18	-	6061846	6062250	6061846	6061972	6064340	6064421	119	0,2,0	0,0,0	0,0,0	0,0,4	282	141	1	1	NA,1.0,NA	NA,NA,0.0	1
280	ENSMUSG00000039183	Nubp2	chr17	-	25101590	25102383	25101590	25102288	25102779	25102849	280	0,0,0	2,0,0	0,2,0	0,0,0	236	141	1	1	0.0,NA,NA	NA,1.0,NA	-1
371	ENSMUSG00000109841	E330011O21Rik	chr16	-	78050500	78050659	78050500	78050606	78052247	78052342	371	0,2,2	2,0,2	2,0,0	0,1,0	194	141	1	1	0.0,1.0,0.421	1.0,0.0,NA	-0.026
469	ENSMUSG00000022338	Eny2	chr15	+	44297249	44297369	44297294	44297369	44295833	44295904	469	3,0,2	2,6,2	2,0,0	2,2,0	186	141	1	1	0.532,0.0,0.431	0.431,0.0,NA	0.106
470	ENSMUSG00000022338	Eny2	chr15	+	44297249	44297369	44297296	44297369	44295833	44295904	470	3,0,2	0,0,2	2,0,0	0,0,0	188	141	1	1	1.0,NA,0.429	1.0,NA,NA	-0.285
471	ENSMUSG00000022338	Eny2	chr15	+	44297294	44297369	44297296	44297369	44295833	44295904	471	2,6,2	0,0,2	2,2,0	0,0,0	143	141	1	1	1.0,1.0,0.496	1.0,1.0,NA	-0.168
510	ENSMUSG00000024734	Zp1	chr19	-	10891987	10892111	10891987	10892095	10892192	10892274	510	0,0,0	21,8,6	2,0,0	6,2,14	157	141	1	1	0.0,0.0,0.0	0.23,0.0,0.0	-0.077
723	ENSMUSG00000025616	Usp16	chr16	+	87266562	87266750	87266565	87266750	87263140	87263244	723	0,2,0	0,0,0	0,0,0	2,0,0	144	141	1	1	NA,1.0,NA	0.0,NA,NA	1
822	ENSMUSG00000020687	Cdc27	chr11	-	104416876	104417010	104416876	104416992	104417688	104417803	822	0,2,0	2,6,0	0,0,0	0,2,2	159	141	1	1	0.0,0.228,NA	NA,0.0,0.0	0.114
837	ENSMUSG00000073377	AU016765	chr17	-	64826836	64827041	64826836	64827011	64862222	64862575	837	8,2,3	1,0,0	3,4,9	1,0,0	171	141	1	1	0.868,1.0,1.0	0.712,1.0,1.0	0.052
852	ENSMUSG00000025144	Cenpx	chr11	-	120602528	120602721	120602528	120602582	120604518	120604564	852	8,0,0	0,4,0	2,2,2	0,0,0	280	141	1	1	1.0,0.0,NA	1.0,1.0,1.0	-0.5
890	ENSMUSG00000020377	Ltc4s	chr11	-	50127298	50127539	50127298	50127428	50127843	50127925	890	4,0,4	0,0,0	2,1,0	2,0,0	252	141	1	1	1.0,NA,1.0	0.359,1.0,NA	0.321
929	ENSMUSG00000017715	Pgs1	chr11	+	117905399	117905548	117905472	117905548	117896195	117896717	929	2,0,0	0,0,1	0,6,0	0,0,0	214	141	1	1	1.0,NA,0.0	NA,1.0,NA	-0.5
958	ENSMUSG00000059552	Trp53	chr11	+	69482079	69482698	69482175	69482698	69481481	69481588	958	0,1,0	2,4,0	0,0,0	0,1,0	237	141	1	1	0.0,0.129,NA	NA,0.0,NA	0.065
978	ENSMUSG00000036860	Mrpl55	chr11	+	59095360	59095583	59095381	59095583	59094997	59095081	978	0,2,0	0,7,2	0,2,0	2,0,4	162	141	1	1	NA,0.199,0.0	0.0,1.0,0.0	-0.234
1079	ENSMUSG00000003299	Mrpl4	chr9	+	20918623	20918836	20918729	20918836	20918122	20918240	1079	0,0,2	0,4,0	0,0,0	0,1,4	247	141	1	1	NA,0.0,1.0	NA,0.0,0.0	0.5
1080	ENSMUSG00000003299	Mrpl4	chr9	+	20918659	20918836	20918729	20918836	20918122	20918240	1080	3,0,2	0,4,0	0,0,0	0,1,4	211	141	1	1	1.0,0.0,1.0	NA,0.0,0.0	0.667
1208	ENSMUSG00000038925	E330034G19Rik	chr14	+	24356881	24357065	24356893	24357065	24348049	24348165	1208	8,8,6	0,2,2	2,4,0	0,0,0	153	141	1	1	1.0,0.787,0.734	1.0,1.0,NA	-0.16
1390	ENSMUSG00000042757	Tmem108	chr9	-	103486909	103486995	103486909	103486991	103630053	103630166	1390	2,1,0	0,0,0	0,0,0	2,0,0	145	141	1	1	1.0,1.0,NA	0.0,NA,NA	1
1402	ENSMUSG00000039328	Rnf122	chr8	+	31618279	31618362	31618282	31618362	31615193	31615235	1402	0,0,0	2,0,0	0,2,0	0,0,0	144	141	1	1	0.0,NA,NA	NA,1.0,NA	-1
1559	ENSMUSG00000028865	Cd164l2	chr4	+	132951562	132951866	132951674	132951866	132950913	132951058	1559	61,49,37	0,1,0	38,54,57	0,0,0	253	141	1	1	1.0,0.965,1.0	1.0,1.0,1.0	-0.012
1765	ENSMUSG00000038374	Rbm8a	chr3	+	96537792	96537870	96537795	96537870	96537617	96537677	1765	2,0,0	0,2,2	0,1,0	0,0,4	144	141	1	1	1.0,0.0,0.0	NA,1.0,0.0	-0.167
1825	ENSMUSG00000078681	Tm2d3	chr7	+	65344890	65345075	65344917	65345075	65343598	65343691	1825	0,2,0	0,0,2	0,2,0	0,0,0	168	141	1	1	NA,1.0,0.0	NA,1.0,NA	-0.5
1886	ENSMUSG00000021546	Hnrnpk	chr13	-	58539052	58540290	58539052	58540230	58541009	58541179	1886	1,0,0	4,2,2	0,5,1	4,2,2	201	141	0.00596239	0.163966	0.149,0.0,0.0	0.0,0.637,0.26	-0.249
1985	ENSMUSG00000035027	Map2k2	chr10	+	80956876	80956944	80956879	80956944	80955323	80955537	1985	0,0,0	2,0,0	0,2,0	0,0,0	144	141	1	1	0.0,NA,NA	NA,1.0,NA	-1
2001	ENSMUSG00000029736	Nobox	chr6	-	43281798	43282103	43281798	43281875	43282437	43282669	2001	28,17,7	2,1,1	15,7,5	0,0,0	282	141	0.154225	1	0.875,0.895,0.778	1.0,1.0,1.0	-0.151
2037	ENSMUSG00000030057	Cnbp	chr6	-	87822103	87822305	87822103	87822302	87822446	87822539	2037	0,0,2	0,2,4	0,0,2	0,4,0	144	141	1	1	NA,0.0,0.329	NA,0.0,1.0	-0.336
2076	ENSMUSG00000029068	Ccnl2	chr4	+	155902995	155904885	155904785	155904885	155902379	155902444	2076	8,3,0	0,0,0	1,3,5	0,6,0	282	141	1	1	1.0,1.0,NA	1.0,0.2,1.0	0.267
2303	ENSMUSG00000027752	Exosc8	chr3	-	54639532	54639650	54639532	54639638	54640120	54640166	2303	0,0,0	2,2,0	0,2,0	4,4,2	153	141	1	1	0.0,0.0,NA	0.0,0.315,0.0	-0.105
2501	ENSMUSG00000041718	Alg13	chrX	+	143102894	143103057	143102998	143103057	143100799	143101117	2501	4,4,0	0,0,0	4,0,3	6,0,4	245	141	1	1	1.0,1.0,NA	0.277,NA,0.301	0.711
2522	ENSMUSG00000031229	Atrx	chrX	-	104923514	104923624	104923514	104923621	104927912	104928026	2522	0,1,0	0,0,0	0,0,1	0,2,0	144	141	1	1	NA,1.0,NA	NA,0.0,1.0	0.5
2672	ENSMUSG00000029472	Anapc5	chr5	-	122929670	122929818	122929670	122929798	122929889	122929997	2672	2,0,2	2,0,0	0,2,0	0,0,0	161	141	1	1	0.467,NA,1.0	NA,1.0,NA	-0.266
2679	ENSMUSG00000026150	Mff	chr1	+	82713136	82713228	82713139	82713228	82708833	82709003	2679	0,4,0	0,0,2	0,0,2	6,1,0	144	141	1	1	NA,1.0,0.0	0.0,0.0,1.0	0.167
3053	ENSMUSG00000041459	Tardbp	chr4	-	148696838	148702162	148696838	148702092	148703121	148703248	3053	0,0,1	0,0,0	0,0,0	1,0,0	211	141	1	1	NA,NA,1.0	0.0,NA,NA	1
3055	ENSMUSG00000041459	Tardbp	chr4	-	148702022	148702282	148702022	148702092	148703121	148703248	3055	4,0,0	0,0,0	0,1,0	1,0,0	282	141	1	1	1.0,NA,NA	0.0,1.0,NA	0.5
3057	ENSMUSG00000041459	Tardbp	chr4	-	148702022	148702282	148702022	148702162	148703121	148703248	3057	4,0,0	0,0,1	0,1,0	0,0,0	261	141	1	1	1.0,NA,0.0	NA,1.0,NA	-0.5
3067	ENSMUSG00000030603	Psmc4	chr7	-	27748528	27749125	27748528	27748627	27749407	27749481	3067	0,0,0	2,0,0	4,0,0	0,0,0	282	141	1	1	0.0,NA,NA	1.0,NA,NA	-1
3091	ENSMUSG00000030706	Mrpl48	chr7	-	100214400	100214634	100214400	100214486	100220458	100220496	3091	0,0,0	2,0,4	0,0,2	0,0,0	282	141	1	1	0.0,NA,0.0	NA,NA,1.0	-1
3229	ENSMUSG00000054387	Mdm4	chr1	-	132940374	132940452	132940374	132940449	132946514	132946622	3229	16,14,10	3,6,0	0,6,6	10,0,2	144	141	0.25117	1	0.839,0.696,1.0	0.0,1.0,0.746	0.263
3677	ENSMUSG00000028049	Scamp3	chr3	+	89086398	89086530	89086401	89086530	89085296	89085374	3677	0,0,2	1,6,4	0,0,0	2,1,6	144	141	1	1	0.0,0.0,0.329	0.0,0.0,0.0	0.11
3868	ENSMUSG00000028708	Mknk1	chr4	+	115731816	115732011	115731955	115732011	115730407	115730503	3868	0,0,2	0,0,0	2,0,0	0,2,0	280	141	1	1	NA,NA,1.0	1.0,0.0,NA	0.5
3974	ENSMUSG00000029089	5730480H06Rik	chr5	+	48531714	48531880	48531725	48531880	48531521	48531589	3974	0,0,2	2,5,0	0,0,0	1,0,1	152	141	1	1	0.0,0.0,1.0	0.0,NA,0.0	0.333
4117	ENSMUSG00000018727	Cpsf4l	chr11	-	113590661	113590808	113590661	113590739	113592881	113592921	4117	16,4,10	0,2,0	0,6,8	0,2,0	210	141	1	1	1.0,0.573,1.0	NA,0.668,1.0	0.024
4118	ENSMUSG00000018727	Cpsf4l	chr11	-	113593238	113593335	113593238	113593332	113594096	113594192	4118	0,2,0	6,8,6	0,0,0	10,6,0	144	141	1	1	0.0,0.197,0.0	0.0,0.0,NA	0.066
4133	ENSMUSG00000027210	Meis2	chr2	-	115697749	115697860	115697749	115697839	115699225	115699284	4133	6,0,0	6,4,2	4,0,4	0,2,0	162	141	0.00152194	0.0837064	0.465,0.0,0.0	1.0,0.0,1.0	-0.512
4165	ENSMUSG00000003531	Dgcr6	chr16	+	17887945	17888095	17887954	17888095	17887287	17887388	4165	3,5,0	2,0,0	0,4,1	0,0,0	150	141	1	1	0.585,1.0,NA	NA,1.0,1.0	-0.208
4236	ENSMUSG00000029638	Glcci1	chr6	+	8573181	8573298	8573184	8573298	8558499	8558586	4236	0,2,0	0,0,0	0,0,0	0,2,0	144	141	1	1	NA,1.0,NA	NA,0.0,NA	1
4301	ENSMUSG00000029534	St7	chr6	+	17850355	17852411	17852256	17852411	17848002	17848078	4301	1,0,0	0,0,0	0,0,0	0,1,0	282	141	1	1	1.0,NA,NA	NA,0.0,NA	1
4386	ENSMUSG00000036371	Serbp1	chr6	+	67249802	67249922	67249847	67249922	67249122	67249212	4386	2,0,0	4,0,0	0,0,4	0,0,0	186	141	1	1	0.275,NA,NA	NA,NA,1.0	-0.725
4682	ENSMUSG00000021175	Cdca7l	chr12	+	117833740	117833872	117833743	117833872	117828764	117828899	4682	0,1,0	0,0,0	0,0,0	0,0,2	144	141	1	1	NA,1.0,NA	NA,NA,0.0	1
4852	ENSMUSG00000025586	Cpeb1	chr7	-	81021759	81021951	81021759	81021948	81085950	81086125	4852	0,0,2	0,2,0	2,0,0	0,0,0	144	141	1	1	NA,0.0,1.0	1.0,NA,NA	-0.5
5217	ENSMUSG00000034758	Tle6	chr10	-	81431156	81431239	81431156	81431209	81431313	81431389	5217	8,0,10	4,0,0	0,16,4	4,0,0	171	141	1	1	0.623,NA,1.0	0.0,1.0,1.0	0.145
5222	ENSMUSG00000038000	Acd	chr8	-	106426635	106426792	106426635	106426680	106426913	106426990	5222	2,0,0	0,0,0	0,0,0	2,2,0	253	141	1	1	1.0,NA,NA	0.0,0.0,NA	1

## Sheet: SE
ID	GeneID	geneSymbol	chr	strand	exonStart_0base	exonEnd	upstreamES	upstreamEE	downstreamES	downstreamEE	ID	IJC_SAMPLE_1	SJC_SAMPLE_1	IJC_SAMPLE_2	SJC_SAMPLE_2	IncFormLen	SkipFormLen	PValue	FDR	IncLevel1	IncLevel2	IncLevelDifference
113	ENSMUSG00000055933	Oosp3	chr19	+	11676715	11676894	11674418	11674535	11678277	11678375	113	2,10,3	5,3,2	16,22,26	4,0,6	282	141	0.0105996	0.269883	0.167,0.625,0.429	0.667,1.0,0.684	-0.377
114	ENSMUSG00000055895	Oosp2	chr19	-	11628841	11629023	11626959	11627063	11637815	11637923	114	24,9,17	0,3,0	22,14,15	0,2,0	282	141	0.556222	1	1.0,0.6,1.0	1.0,0.778,1.0	-0.059
121	ENSMUSG00000025219	Fgf8	chr19	-	45730349	45730436	45729937	45730085	45730954	45730991	121	0,0,2	0,0,0	0,0,0	0,2,0	228	141	1	1	NA,NA,1.0	NA,0.0,NA	1
130	ENSMUSG00000025217	Btrc	chr19	+	45411571	45411679	45394983	45395025	45444971	45445049	130	0,0,0	2,0,0	4,0,0	0,0,0	249	141	1	1	0.0,NA,NA	1.0,NA,NA	-1
210	ENSMUSG00000025006	Sorbs1	chr19	-	40288686	40288746	40287906	40287965	40300112	40300192	210	0,0,4	0,0,0	0,0,0	2,0,2	201	141	1	1	NA,NA,1.0	0.0,NA,0.0	1
224	ENSMUSG00000025006	Sorbs1	chr19	-	40366097	40366823	40361919	40362061	40370964	40371077	224	0,1,0	0,4,0	0,0,0	4,0,2	282	141	1	1	NA,0.111,NA	0.0,NA,0.0	0.111
225	ENSMUSG00000025006	Sorbs1	chr19	-	40371199	40371226	40370964	40371077	40381831	40381960	225	0,1,0	8,6,0	0,0,0	0,0,2	168	141	1	1	0.0,0.123,NA	NA,NA,0.0	0.061
284	ENSMUSG00000024863	Mbl2	chr19	+	30215786	30215855	30212330	30212447	30216550	30217087	284	0,16,6	0,0,0	0,0,4	6,0,0	210	141	1	1	NA,1.0,1.0	0.0,NA,1.0	0.5
358	ENSMUSG00000037013	Ss18	chr18	-	14770448	14770541	14769552	14769675	14773313	14773418	358	0,2,0	0,0,0	0,0,0	0,0,2	234	141	1	1	NA,1.0,NA	NA,NA,0.0	1
391	ENSMUSG00000041225	Arhgap12	chr18	-	6065704	6065845	6064340	6064421	6069830	6070091	391	0,0,1	0,0,0	0,0,0	0,1,1	282	141	1	1	NA,NA,1.0	NA,0.0,0.0	1
434	ENSMUSG00000098284	A330093E20Rik	chr18	-	45834934	45834989	45816553	45818625	45970044	45970150	434	0,1,0	0,0,0	0,0,0	1,2,0	196	141	1	1	NA,1.0,NA	0.0,0.0,NA	1
469	ENSMUSG00000060450	Rnf14	chr18	+	38434708	38434860	38433481	38433643	38440917	38441161	469	0,2,2	0,0,0	0,1,0	0,1,0	282	141	1	1	NA,1.0,1.0	NA,0.333,NA	0.667
473	ENSMUSG00000024527	Afg3l2	chr18	-	67547147	67547263	67542152	67542668	67548568	67548679	473	0,0,0	0,1,0	0,0,4	0,0,0	257	141	1	1	NA,0.0,NA	NA,NA,1.0	-1
729	ENSMUSG00000041857	Oosp1	chr19	-	11664698	11664796	11645660	11645780	11666030	11666212	729	32,18,8	2,0,0	22,23,31	0,0,0	239	141	1	1	0.904,1.0,1.0	1.0,1.0,1.0	-0.032
916	ENSMUSG00000023939	Mrpl14	chr17	+	46007644	46007882	46006407	46006498	46008973	46009104	916	0,0,0	0,0,2	0,0,2	0,2,0	282	141	1	1	NA,NA,0.0	NA,0.0,1.0	-0.5
919	ENSMUSG00000024248	Cox7a2l	chr17	-	83811359	83811428	83809362	83810166	83811528	83811657	919	2,0,0	0,0,0	0,0,0	0,1,2	210	141	1	1	1.0,NA,NA	NA,0.0,0.0	1
1079	ENSMUSG00000058704	Memo1	chr17	-	74524021	74524098	74509255	74509360	74532426	74532569	1079	0,0,0	2,0,0	8,0,0	0,0,1	218	141	1	1	0.0,NA,NA	1.0,NA,0.0	-0.5
1081	ENSMUSG00000058704	Memo1	chr17	-	74532426	74532569	74509255	74509360	74537222	74537496	1081	2,0,0	0,0,0	0,0,1	0,0,2	282	141	1	1	1.0,NA,NA	NA,NA,0.2	0.8
1089	ENSMUSG00000024436	Mrps18b	chr17	-	36223229	36223296	36222310	36222370	36225225	36225294	1089	0,2,0	0,2,0	0,0,0	0,0,2	208	141	1	1	NA,0.404,NA	NA,NA,0.0	0.404
1210	ENSMUSG00000002661	Alkbh7	chr17	+	57305388	57305562	57304342	57304567	57305670	57305795	1210	6,6,11	0,0,0	1,4,0	1,0,0	282	141	1	1	1.0,1.0,1.0	0.333,1.0,NA	0.334
1337	ENSMUSG00000075229	Ccdc58	chr16	+	35910270	35910330	35905386	35905533	35912203	35912329	1337	5,4,8	0,0,0	0,0,3	2,0,0	201	141	1	1	1.0,1.0,1.0	0.0,NA,1.0	0.5
1385	ENSMUSG00000005846	Rsl1d1	chr16	-	11017434	11017583	11017248	11017350	11019158	11019294	1385	16,28,12	0,0,0	16,17,13	0,2,0	282	141	1	1	1.0,1.0,1.0	1.0,0.81,1.0	0.063
1464	ENSMUSG00000109841	E330011O21Rik	chr16	-	78050324	78050355	78048396	78048776	78052247	78052342	1464	2,2,0	0,4,0	0,0,0	0,0,3	172	141	1	1	1.0,0.291,NA	NA,NA,0.0	0.645
1466	ENSMUSG00000109841	E330011O21Rik	chr16	-	78050500	78050606	78050324	78050355	78052247	78052342	1466	2,0,4	0,2,0	0,1,0	0,0,0	247	141	1	1	1.0,0.0,1.0	NA,1.0,NA	-0.333
1467	ENSMUSG00000109841	E330011O21Rik	chr16	-	78050500	78050659	78047748	78048776	78052247	78052342	1467	0,2,6	0,4,0	2,0,0	0,0,3	282	141	1	1	NA,0.2,1.0	1.0,NA,0.0	0.1
1468	ENSMUSG00000109841	E330011O21Rik	chr16	-	78050500	78050659	78050324	78050355	78052247	78052342	1468	0,2,4	0,2,0	2,0,0	0,0,0	282	141	1	1	NA,0.333,1.0	1.0,NA,NA	-0.334
1573	ENSMUSG00000022948	Setd4	chr16	-	93380688	93380788	93380350	93380572	93382066	93382146	1573	0,0,0	4,4,6	0,0,2	6,2,8	241	141	1	1	0.0,0.0,0.0	0.0,0.0,0.128	-0.043
1708	ENSMUSG00000051518	Rps19bp1	chr15	-	80147892	80148028	80145497	80145595	80148183	80148318	1708	0,0,0	2,6,2	0,0,2	0,2,2	277	141	1	1	0.0,0.0,0.0	NA,0.0,0.337	-0.169
1737	ENSMUSG00000056851	Pcbp2	chr15	+	102394382	102394475	102392588	102392675	102395522	102395563	1737	2,1,0	0,0,0	1,5,0	0,0,2	234	141	1	1	1.0,1.0,NA	1.0,1.0,0.0	0.333
1810	ENSMUSG00000023021	Cers5	chr15	-	99635427	99635534	99632761	99634317	99636545	99636611	1810	0,0,0	0,0,4	2,0,0	0,0,4	248	141	1	1	NA,NA,0.0	1.0,NA,0.0	-0.5
1872	ENSMUSG00000086992	Gm15941	chr15	-	37431365	37431543	37427638	37427709	37432293	37432392	1872	1,0,0	0,0,2	0,1,0	0,0,0	282	141	1	1	1.0,NA,0.0	NA,1.0,NA	-0.5
1879	ENSMUSG00000115453	BC048602	chr15	-	35312995	35313096	35307150	35307509	35313165	35313231	1879	1,4,2	0,0,0	0,1,0	0,2,0	242	141	1	1	1.0,1.0,1.0	NA,0.226,NA	0.774
1996	ENSMUSG00000022487	Gtsf1	chr15	-	103338285	103338421	103336766	103336811	103338603	103338671	1996	2,0,0	2,2,1	0,0,0	6,0,0	277	141	1	1	0.337,0.0,0.0	0.0,NA,NA	0.112
1998	ENSMUSG00000022487	Gtsf1	chr15	-	103338603	103338684	103336766	103336811	103338782	103338806	1998	2,0,1	0,0,2	6,0,0	3,3,2	222	141	1	1	1.0,NA,0.241	0.56,0.0,0.0	0.434
2111	ENSMUSG00000021131	Erh	chr12	-	80689562	80689619	80687730	80687818	80690537	80690606	2111	0,0,0	3,2,0	1,0,0	0,0,0	198	141	1	1	0.0,0.0,NA	1.0,NA,NA	-1
2125	ENSMUSG00000040913	Fbxw4	chr19	-	45571154	45571240	45568091	45568232	45580167	45580233	2125	0,0,0	0,2,0	0,2,0	0,0,0	227	141	1	1	NA,0.0,NA	NA,1.0,NA	-1
2131	ENSMUSG00000041359	Tcl1	chr12	-	105184481	105184551	105183008	105183960	105184917	105185088	2131	30,28,38	3,2,1	37,34,23	5,0,4	211	141	0.461798	1	0.87,0.903,0.962	0.832,1.0,0.793	0.037
2132	ENSMUSG00000041359	Tcl1	chr12	-	105184481	105184551	105183008	105183960	105188791	105189052	2132	17,14,14	0,0,0	16,16,10	4,1,0	211	141	0.0343231	0.568047	1.0,1.0,1.0	0.728,0.914,1.0	0.119
2133	ENSMUSG00000041359	Tcl1	chr12	-	105184481	105184772	105183852	105183960	105184890	105185088	2133	23,16,14	0,0,0	16,20,12	0,1,0	282	141	1	1	1.0,1.0,1.0	1.0,0.909,1.0	0.03
2134	ENSMUSG00000041359	Tcl1	chr12	-	105184890	105185088	105183852	105183960	105188791	105188955	2134	51,37,32	0,0,0	39,40,57	4,1,0	282	141	0.174612	1	1.0,1.0,1.0	0.83,0.952,1.0	0.073
2135	ENSMUSG00000041359	Tcl1	chr12	-	105184917	105185088	105183016	105183960	105188791	105188975	2135	54,39,33	0,0,0	44,39,61	4,1,0	282	141	0.206167	1	1.0,1.0,1.0	0.846,0.951,1.0	0.068
2136	ENSMUSG00000041359	Tcl1	chr12	-	105184917	105185088	105184481	105184551	105188791	105188975	2136	64,53,56	0,2,0	60,57,70	0,0,0	282	141	1	1	1.0,0.93,1.0	1.0,1.0,1.0	-0.023
2137	ENSMUSG00000041359	Tcl1	chr12	-	105184966	105185088	105184481	105184551	105188791	105188965	2137	49,37,32	0,2,0	37,41,55	0,0,0	263	141	1	1	1.0,0.908,1.0	1.0,1.0,1.0	-0.031
2138	ENSMUSG00000066359	Tcl1b1	chr12	+	105131728	105131798	105130659	105130824	105132291	105132884	2138	2,6,2	3,0,0	0,0,2	0,0,0	211	141	1	1	0.308,1.0,1.0	NA,NA,1.0	-0.231
2187	ENSMUSG00000021079	Timm9	chr12	-	71178774	71178860	71173106	71173171	71183328	71183401	2187	2,0,4	0,0,0	0,2,4	8,0,2	227	141	1	1	1.0,NA,1.0	0.0,1.0,0.554	0.482
2255	ENSMUSG00000114010	Gm47432	chr12	+	67699062	67699219	67698158	67698536	67703986	67704032	2255	0,6,2	0,0,0	0,0,0	0,4,4	282	141	1	1	NA,1.0,1.0	NA,0.0,0.0	1
2269	ENSMUSG00000066027	Pramel51	chr12	-	88147531	88147714	88144026	88144419	88148509	88148566	2269	1,0,0	4,0,0	0,0,0	4,0,2	282	141	1	1	0.111,NA,NA	0.0,NA,0.0	0.111
2570	ENSMUSG00000021764	Ndufs4	chr13	-	114444352	114444426	114424330	114425402	114453392	114453565	2570	2,0,1	0,2,0	0,2,0	0,0,0	215	141	1	1	1.0,0.0,1.0	NA,1.0,NA	-0.333
2731	ENSMUSG00000021384	Susd3	chr13	-	49393958	49394147	49391462	49392412	49401520	49401630	2731	0,2,3	0,2,4	0,2,0	0,0,1	282	141	1	1	NA,0.333,0.273	NA,1.0,0.0	-0.197
2878	ENSMUSG00000034883	Lrr1	chr12	+	69221165	69221887	69218635	69218734	69225353	69225783	2878	8,0,4	0,0,0	20,3,4	2,0,0	282	141	1	1	1.0,NA,1.0	0.833,1.0,1.0	0.056
2925	ENSMUSG00000038909	Kat7	chr11	-	95182345	95182435	95180597	95180696	95185388	95185471	2925	1,0,0	0,2,0	0,0,0	1,0,0	231	141	1	1	1.0,0.0,NA	0.0,NA,NA	0.5
3119	ENSMUSG00000034285	Nipsnap1	chr11	+	4838879	4838950	4834021	4834116	4839096	4839131	3119	0,0,0	0,0,4	2,2,0	0,0,0	212	141	1	1	NA,NA,0.0	1.0,1.0,NA	-1
3136	ENSMUSG00000020485	Supt4a	chr11	+	87631330	87631472	87628992	87629099	87633621	87633677	3136	0,0,0	0,6,0	0,0,2	0,0,0	282	141	1	1	NA,0.0,NA	NA,NA,1.0	-1
3140	ENSMUSG00000020831	0610010K14Rik	chr11	-	70127702	70127804	70126849	70127037	70128356	70128451	3140	0,1,0	0,0,0	2,0,0	0,5,0	243	141	1	1	NA,1.0,NA	1.0,0.0,NA	0.5
3141	ENSMUSG00000020831	0610010K14Rik	chr11	-	70127713	70127804	70126849	70127037	70128356	70128451	3141	0,1,0	0,0,0	2,0,0	0,5,0	232	141	1	1	NA,1.0,NA	1.0,0.0,NA	0.5
3144	ENSMUSG00000059534	Uqcr10	chr11	-	4653903	4653989	4651974	4652220	4654156	4654334	3144	0,0,0	4,0,4	0,2,0	0,0,2	227	141	1	1	0.0,NA,0.0	NA,1.0,0.0	-0.5
3358	ENSMUSG00000018736	Ndel1	chr11	-	68716995	68717030	68712935	68713491	68720740	68720892	3358	6,2,2	2,0,0	0,0,0	2,0,0	176	141	1	1	0.706,1.0,1.0	0.0,NA,NA	0.902
3365	ENSMUSG00000025144	Cenpx	chr11	-	120602669	120602721	120602528	120602582	120604518	120604564	3365	4,0,0	0,4,0	4,2,2	0,0,0	193	141	1	1	1.0,0.0,NA	1.0,1.0,1.0	-0.5
3382	ENSMUSG00000018239	Zcchc10	chr11	+	53222474	53222598	53221513	53221558	53223128	53223306	3382	0,0,1	3,2,2	0,2,0	0,0,0	265	141	1	1	0.0,0.0,0.21	NA,1.0,NA	-0.93
3453	ENSMUSG00000033352	Map2k4	chr11	-	65666558	65666591	65647094	65647197	65678961	65679111	3453	0,2,0	0,2,4	0,0,0	0,0,2	174	141	1	1	NA,0.448,0.0	NA,NA,0.0	0.224
3739	ENSMUSG00000071662	Polr2g	chr19	-	8771843	8771894	8771665	8771731	8774599	8774759	3739	10,2,4	0,0,0	6,0,0	0,2,0	192	141	1	1	1.0,1.0,1.0	1.0,0.0,NA	0.5
3834	ENSMUSG00000079741	Nlrp4g	chr9	-	124121531	124121690	124120936	124121101	124124517	124124718	3834	6,0,2	0,0,2	0,0,2	0,0,0	282	141	1	1	1.0,NA,0.333	NA,NA,1.0	-0.334
3874	ENSMUSG00000032202	Rab27a	chr9	+	72968257	72968406	72952135	72952293	72982674	72982849	3874	0,0,0	1,0,0	0,0,1	0,0,0	282	141	1	1	0.0,NA,NA	NA,NA,1.0	-1
4029	ENSMUSG00000035443	Thyn1	chr9	+	26918096	26918247	26917647	26917743	26918453	26918630	4029	0,0,0	0,4,0	2,0,0	0,0,0	282	141	1	1	NA,0.0,NA	1.0,NA,NA	-1
4132	ENSMUSG00000042790	Rnf214	chr9	-	45778244	45778349	45777863	45777959	45778797	45778930	4132	1,0,2	1,0,0	0,2,0	0,0,0	246	141	1	1	0.364,NA,1.0	NA,1.0,NA	-0.318
4192	ENSMUSG00000104614	Fbxw27	chr9	-	109608631	109608841	109595120	109595278	109617088	109617207	4192	6,2,2	0,0,0	2,4,4	0,2,0	282	141	0.78074	1	1.0,1.0,1.0	1.0,0.5,1.0	0.167
4194	ENSMUSG00000104614	Fbxw27	chr9	-	109608631	109608841	109602191	109602350	109618392	109618556	4194	2,0,0	0,0,0	2,0,2	0,0,2	282	141	1	1	1.0,NA,NA	1.0,NA,0.333	0.334
4195	ENSMUSG00000104614	Fbxw27	chr9	-	109617088	109617207	109608627	109608841	109618392	109618556	4195	9,13,8	0,0,0	3,11,15	2,0,2	260	141	0.0900116	1	1.0,1.0,1.0	0.449,1.0,0.803	0.249
4197	ENSMUSG00000074059	Fbxw18	chr9	-	109520568	109520727	109519504	109519715	109522237	109522447	4197	22,37,33	0,0,2	53,34,36	6,7,5	282	141	9.81419e-06	0.00108283	1.0,1.0,0.892	0.815,0.708,0.783	0.195
4198	ENSMUSG00000074059	Fbxw18	chr9	-	109522237	109522447	109519504	109519715	109529131	109529250	4198	72,59,45	0,0,0	68,69,92	2,0,0	282	141	1	1	1.0,1.0,1.0	0.944,1.0,1.0	0.019
4199	ENSMUSG00000074059	Fbxw18	chr9	-	109529131	109529250	109522237	109522447	109530308	109530472	4199	86,66,50	0,2,0	67,70,93	0,0,0	260	141	1	1	1.0,0.947,1.0	1.0,1.0,1.0	-0.018
4200	ENSMUSG00000094992	Fbxw25	chr9	-	109481904	109482063	109480687	109480898	109483589	109483799	4200	11,4,2	0,0,0	16,12,25	1,6,0	282	141	0.000869694	0.0372303	1.0,1.0,1.0	0.889,0.5,1.0	0.204
4204	ENSMUSG00000104572	Fbxw23	chr9	-	109361544	109361663	109354905	109355115	109362922	109363112	4204	2,0,0	2,0,0	1,1,1	0,1,2	260	141	1	1	0.352,NA,NA	1.0,0.352,0.213	-0.17
4205	ENSMUSG00000054087	Fbxw28	chr9	-	109158342	109158501	109157255	109157466	109159823	109160036	4205	17,8,12	6,3,3	7,3,13	7,6,7	282	141	0.0224936	0.437964	0.586,0.571,0.667	0.333,0.2,0.481	0.27
4208	ENSMUSG00000105589	Fbxw14	chr9	-	109106255	109106414	109105172	109105383	109107751	109107964	4208	2,4,4	12,2,7	4,8,4	8,5,14	282	141	0.67482	1	0.077,0.5,0.222	0.2,0.444,0.125	0.01
4209	ENSMUSG00000041062	Mslnl	chr17	+	25965747	25965997	25965279	25965374	25966866	25967304	4209	2,0,2	0,0,0	1,0,0	2,0,0	282	141	1	1	1.0,NA,1.0	0.2,NA,NA	0.8
4213	ENSMUSG00000061701	Fbxw20	chr9	-	109054926	109055136	109053423	109053582	109061336	109061455	4213	18,8,14	0,2,0	6,4,0	5,0,0	282	141	1	1	1.0,0.667,1.0	0.375,1.0,NA	0.201
4257	ENSMUSG00000051705	Senp8	chr9	-	59657544	59657654	59641541	59645151	59657860	59657910	4257	2,0,0	0,0,0	0,0,0	2,0,0	251	141	1	1	1.0,NA,NA	0.0,NA,NA	1
4280	ENSMUSG00000101581	C430002N11Rik	chr9	+	96651670	96651788	96647627	96647731	96652003	96652149	4280	2,0,0	6,0,0	0,0,0	0,0,2	259	141	1	1	0.154,NA,NA	NA,NA,0.0	0.154
4293	ENSMUSG00000116684	Gm49735	chr16	-	43516132	43516261	43514459	43514773	43531078	43531195	4293	4,0,0	0,0,0	0,0,0	0,0,2	270	141	1	1	1.0,NA,NA	NA,NA,0.0	1
4408	ENSMUSG00000032359	Ctsh	chr9	+	89936556	89936687	89936204	89936272	89942531	89942563	4408	0,0,0	0,2,0	0,2,2	0,0,0	272	141	1	1	NA,0.0,NA	NA,1.0,1.0	-1
4452	ENSMUSG00000111194	Gm47180	chr9	-	124105841	124105947	124101413	124101767	124107137	124107308	4452	12,4,0	0,0,2	0,0,2	0,0,0	247	141	1	1	1.0,1.0,0.0	NA,NA,1.0	-0.333
4494	ENSMUSG00000021286	Zfyve21	chr12	+	111792009	111792066	111791450	111791542	111793976	111794119	4494	0,2,0	0,0,4	0,0,2	0,0,2	198	141	1	1	NA,1.0,0.0	NA,NA,0.416	0.084
4496	ENSMUSG00000053070	Cfap300	chr9	-	8023900	8023967	8021672	8022545	8025962	8026135	4496	5,4,2	0,2,0	0,1,0	0,0,0	208	141	1	1	1.0,0.576,1.0	NA,1.0,NA	-0.141
4596	ENSMUSG00000032030	Cul5	chr9	-	53569257	53569485	53566571	53566671	53569870	53569980	4596	0,0,0	2,0,0	2,0,0	2,0,0	282	141	1	1	0.0,NA,NA	0.333,NA,NA	-0.333
4783	ENSMUSG00000098090	2700099C18Rik	chr17	+	95068925	95069032	95063861	95063951	95069889	95070048	4783	0,2,0	0,0,0	0,0,0	2,0,0	248	141	1	1	NA,1.0,NA	0.0,NA,NA	1
4816	ENSMUSG00000021772	Nkiras1	chr14	-	4191594	4191852	4191150	4191392	4192889	4193000	4816	0,2,0	0,0,0	0,0,0	2,2,2	282	141	1	1	NA,1.0,NA	0.0,0.0,0.0	1
4840	ENSMUSG00000021832	Psmc6	chr14	+	45567822	45567978	45567303	45567560	45568286	45568366	4840	0,0,0	0,2,0	2,0,0	0,0,0	282	141	1	1	NA,0.0,NA	1.0,NA,NA	-1
4841	ENSMUSG00000021832	Psmc6	chr14	+	45567822	45567978	45567317	45567389	45568286	45568366	4841	0,0,0	2,0,0	2,0,0	0,0,0	282	141	1	1	0.0,NA,NA	1.0,NA,NA	-1
4878	ENSMUSG00000022177	Haus4	chr14	-	54788098	54788211	54787349	54787493	54789593	54789667	4878	2,0,0	2,0,0	0,0,0	0,0,2	254	141	1	1	0.357,NA,NA	NA,NA,0.0	0.357
4918	ENSMUSG00000039197	Adk	chr14	+	21368080	21368251	21290530	21290639	21419138	21419174	4918	5,2,0	0,1,0	0,0,2	0,0,0	282	141	1	1	1.0,0.5,NA	NA,NA,1.0	-0.25
5103	ENSMUSG00000055789	Ftdc2	chr16	-	58458053	58458203	58457054	58457174	58458640	58459102	5103	40,52,36	0,0,0	42,50,51	0,2,0	282	141	1	1	1.0,1.0,1.0	1.0,0.926,1.0	0.025
5123	ENSMUSG00000021843	Ktn1	chr14	+	47954330	47954417	47952088	47952179	47957652	47957742	5123	2,0,0	0,0,2	3,0,0	0,0,0	228	141	1	1	1.0,NA,0.0	1.0,NA,NA	-0.5
5138	ENSMUSG00000022982	Sod1	chr16	+	90021243	90021313	90019667	90019764	90022032	90022150	5138	28,15,12	0,0,0	9,12,23	0,0,4	211	141	0.280905	1	1.0,1.0,1.0	1.0,1.0,0.793	0.069
5166	ENSMUSG00000115016	Gm33906	chr14	+	123409453	123409612	123407044	123407177	123411938	123412077	5166	2,0,0	4,0,0	0,0,0	6,0,2	282	141	1	1	0.2,NA,NA	0.0,NA,0.0	0.2
5426	ENSMUSG00000110214	Gm45587	chr8	-	33537720	33537912	33462858	33463245	33542607	33542746	5426	0,2,0	2,0,0	0,2,0	0,0,0	282	141	1	1	0.0,1.0,NA	NA,1.0,NA	-0.5
5431	ENSMUSG00000042757	Tmem108	chr9	-	103376000	103377407	103366387	103366542	103486909	103486991	5431	4,2,0	2,0,0	2,0,0	0,0,0	282	141	1	1	0.5,1.0,NA	1.0,NA,NA	-0.25
5698	ENSMUSG00000047799	Oog4	chr4	-	143166461	143166772	143165219	143165804	143176822	143176874	5698	14,7,9	0,0,0	8,8,3	0,1,0	282	141	1	1	1.0,1.0,1.0	1.0,0.8,1.0	0.067
5699	ENSMUSG00000047799	Oog4	chr4	-	143167226	143167369	143166461	143166772	143176822	143176894	5699	2,4,0	4,3,1	1,0,0	2,5,1	282	141	0.00364378	0.120609	0.2,0.4,0.0	0.2,0.0,0.0	0.133
5714	ENSMUSG00000075002	Ftdc1	chr16	-	58436075	58436219	58434954	58435077	58437204	58437341	5714	53,32,18	0,2,0	4,30,38	0,0,0	282	141	1	1	1.0,0.889,1.0	1.0,1.0,1.0	-0.037
5718	ENSMUSG00000038750	Omt2b	chr9	+	78236247	78236413	78235803	78235974	78236573	78236726	5718	0,0,2	16,11,10	0,0,2	2,0,2	282	141	1	1	0.0,0.0,0.091	0.0,NA,0.333	-0.136
5722	ENSMUSG00000028863	Meaf6	chr4	+	125001444	125001502	124996631	124996824	125002115	125002149	5722	0,0,2	1,1,0	0,0,0	2,0,2	199	141	1	1	0.0,0.0,1.0	0.0,NA,0.0	0.333
5740	ENSMUSG00000066031	Pramel25	chr4	+	143519270	143519581	143515921	143516001	143520098	143520246	5740	9,8,2	0,0,0	2,0,4	0,2,2	282	141	0.00148377	0.0545698	1.0,1.0,1.0	1.0,0.0,0.5	0.5
5762	ENSMUSG00000117282	Gm49898	chr17	+	13416003	13416106	13414836	13414865	13422885	13423335	5762	0,2,0	0,0,0	0,0,0	0,0,2	244	141	1	1	NA,1.0,NA	NA,NA,0.0	1
5763	ENSMUSG00000117282	Gm49898	chr17	+	13416015	13416106	13414764	13414865	13422885	13423292	5763	0,2,0	0,0,0	0,0,0	0,0,2	232	141	1	1	NA,1.0,NA	NA,NA,0.0	1
5865	ENSMUSG00000023571	C1qtnf12	chr4	+	156050050	156050159	156049436	156049588	156050322	156050413	5865	7,0,1	0,0,0	1,0,0	2,0,0	250	141	1	1	1.0,NA,1.0	0.22,NA,NA	0.78
5913	ENSMUSG00000001089	Luzp1	chr4	+	136266435	136266527	136248651	136248754	136267666	136270829	5913	0,0,0	0,0,1	0,1,0	0,0,4	233	141	1	1	NA,NA,0.0	NA,1.0,0.0	-0.5
5967	ENSMUSG00000029048	Rer1	chr4	-	155167565	155167693	155167144	155167211	155170661	155170839	5967	0,2,0	0,2,0	0,0,0	0,0,4	269	141	1	1	NA,0.344,NA	NA,NA,0.0	0.344
5968	ENSMUSG00000029048	Rer1	chr4	-	155167565	155167774	155167123	155167211	155170661	155170828	5968	0,2,0	0,2,0	0,0,0	0,0,4	282	141	1	1	NA,0.333,NA	NA,NA,0.0	0.333
6007	ENSMUSG00000031839	Hsbp1	chr8	+	120073563	120073606	120072351	120072472	120074774	120075082	6007	4,0,0	4,0,4	0,0,0	2,6,0	184	141	1	1	0.434,NA,0.0	0.0,0.0,NA	0.217
6085	ENSMUSG00000028906	Epb41	chr4	-	131690234	131690297	131684930	131685130	131695098	131695286	6085	1,0,0	0,0,0	0,0,0	2,0,0	204	141	1	1	1.0,NA,NA	0.0,NA,NA	1
6133	ENSMUSG00000001962	Fam50a	chrX	+	73361747	73361809	73361242	73361309	73361973	73362050	6133	2,6,0	0,0,0	0,0,0	0,2,0	203	141	1	1	1.0,1.0,NA	NA,0.0,NA	1
6273	ENSMUSG00000115164	Gm30159	chr15	-	62990584	62990673	62939766	62939840	63010538	63010798	6273	0,0,2	0,0,0	3,2,4	0,0,2	230	141	1	1	NA,NA,1.0	1.0,1.0,0.551	0.15
6401	ENSMUSG00000021820	Camk2g	chr14	-	20795859	20795928	20794671	20794716	20805726	20805770	6401	2,1,0	0,0,0	0,0,0	0,1,3	210	141	1	1	1.0,1.0,NA	NA,0.0,0.0	1
6422	ENSMUSG00000032497	Lrrfip2	chr9	+	111042880	111042982	111034822	111034915	111043208	111043341	6422	0,2,0	18,10,13	0,0,0	7,13,8	243	141	1	1	0.0,0.104,0.0	0.0,0.0,0.0	0.035
6532	ENSMUSG00000074366	Obox5	chr7	+	15491416	15491678	15484301	15484408	15491803	15492003	6532	31,28,25	0,0,2	17,6,16	0,2,0	282	141	1	1	1.0,1.0,0.862	1.0,0.6,1.0	0.087
6589	ENSMUSG00000032056	Btg4	chr9	+	51027805	51028004	51027300	51027486	51028447	51028585	6589	24,28,21	0,0,0	28,56,27	0,2,0	282	141	1	1	1.0,1.0,1.0	1.0,0.933,1.0	0.022
6729	ENSMUSG00000028523	Dynlt5	chr4	+	102859654	102859779	102849691	102849783	102861337	102861541	6729	0,6,6	0,4,0	0,4,4	0,0,0	266	141	1	1	NA,0.443,1.0	NA,1.0,1.0	-0.278
6804	ENSMUSG00000021975	Ints9	chr14	+	65223751	65223812	65217570	65217698	65227980	65228043	6804	0,0,0	0,2,0	2,0,0	0,0,0	202	141	1	1	NA,0.0,NA	1.0,NA,NA	-1
6805	ENSMUSG00000021975	Ints9	chr14	+	65230422	65230562	65227980	65228043	65232430	65232517	6805	10,6,6	0,0,0	2,0,2	2,0,0	281	141	1	1	1.0,1.0,1.0	0.334,NA,1.0	0.333
6827	ENSMUSG00000003824	Syce2	chr8	+	85610059	85610213	85599330	85599461	85612563	85612752	6827	7,10,9	0,0,2	3,1,2	0,4,0	282	141	0.112329	1	1.0,1.0,0.692	1.0,0.111,1.0	0.194
7024	ENSMUSG00000078681	Tm2d3	chr7	+	65343598	65343691	65342809	65343317	65344890	65345075	7024	0,2,0	6,2,0	0,2,0	0,0,0	234	141	1	1	0.0,0.376,NA	NA,1.0,NA	-0.812
7025	ENSMUSG00000078681	Tm2d3	chr7	+	65343598	65343691	65342809	65343317	65344917	65345075	7025	0,0,2	0,0,2	0,0,0	0,0,2	234	141	1	1	NA,NA,0.376	NA,NA,0.0	0.376
7026	ENSMUSG00000078681	Tm2d3	chr7	+	65343613	65343691	65343228	65343317	65344890	65344975	7026	0,0,0	6,2,0	0,2,0	0,0,0	219	141	1	1	0.0,0.0,NA	NA,1.0,NA	-1
7027	ENSMUSG00000078681	Tm2d3	chr7	+	65343613	65343691	65343228	65343317	65344917	65345075	7027	0,0,2	0,0,2	0,0,0	0,0,2	219	141	1	1	NA,NA,0.392	NA,NA,0.0	0.392
7055	ENSMUSG00000105153	Gm3143	chr3	-	34768115	34768186	34764315	34764507	34770706	34770811	7055	12,24,6	0,0,2	2,6,2	0,2,0	212	141	1	1	1.0,1.0,0.666	1.0,0.666,1.0	0
7076	ENSMUSG00000039103	Nexn	chr3	-	151952722	151952911	151949462	151949660	151958444	151958593	7076	2,0,0	0,1,0	0,0,0	0,0,1	282	141	1	1	1.0,0.0,NA	NA,NA,0.0	0.5
7079	ENSMUSG00000039103	Nexn	chr3	-	151959248	151959440	151958687	151958766	151960921	151960948	7079	0,0,1	2,6,0	4,0,0	0,0,0	282	141	1	1	0.0,0.0,1.0	1.0,NA,NA	-0.667
7097	ENSMUSG00000041775	Mapk1ip1	chr7	-	138442305	138442663	138437551	138438759	138447685	138448002	7097	0,0,0	1,4,2	4,0,0	0,2,0	282	141	1	1	0.0,0.0,0.0	1.0,0.0,NA	-0.5
7318	ENSMUSG00000087056	Gm14004	chr2	-	124973860	124974024	124971568	124971661	124976154	124976247	7318	2,0,1	9,2,4	0,0,0	0,10,2	282	141	1	1	0.1,0.0,0.111	NA,0.0,0.0	0.07
7380	ENSMUSG00000032387	Rbpms2	chr9	+	65557248	65557287	65556630	65556708	65557843	65557906	7380	4,2,2	0,0,0	2,2,4	2,0,0	180	141	0.704886	1	1.0,1.0,1.0	0.439,1.0,1.0	0.187
7520	ENSMUSG00000114417	Gm34586	chr13	+	113821451	113821569	113808853	113808908	113822329	113822443	7520	2,0,0	0,0,0	2,2,0	0,2,0	259	141	1	1	1.0,NA,NA	1.0,0.353,NA	0.324
7521	ENSMUSG00000114417	Gm34586	chr13	+	113821970	113822241	113821451	113821569	113822329	113822443	7521	0,0,0	2,0,0	0,0,2	2,0,0	282	141	1	1	0.0,NA,NA	0.0,NA,1.0	-0.5
7530	ENSMUSG00000027985	Lef1	chr3	+	130998581	130998622	130997904	130997953	131016724	131018005	7530	0,0,0	0,0,1	1,0,0	1,0,2	182	141	1	1	NA,NA,0.0	0.437,NA,0.0	-0.218
7536	ENSMUSG00000036376	Abt1	chr13	-	23606652	23606852	23602530	23606505	23607755	23608036	7536	2,0,0	0,0,0	0,0,0	0,0,4	282	141	1	1	1.0,NA,NA	NA,NA,0.0	1
7542	ENSMUSG00000087193	Gm14820	chrX	+	7926454	7926525	7915486	7915822	7936874	7937303	7542	0,0,0	2,0,0	0,2,0	2,0,0	212	141	1	1	0.0,NA,NA	0.0,1.0,NA	-0.5
7564	ENSMUSG00000047237	Fbxw21	chr9	-	108985365	108985484	108977086	108977296	108986585	108986749	7564	21,16,10	0,0,0	15,21,15	0,1,0	260	141	1	1	1.0,1.0,1.0	1.0,0.919,1.0	0.027
7608	ENSMUSG00000113336	Gm16497	chr12	+	14327693	14327820	14311556	14311634	14331207	14331317	7608	0,4,0	9,10,0	0,0,0	2,4,0	268	141	1	1	0.0,0.174,NA	0.0,0.0,NA	0.087
7640	ENSMUSG00000031458	Coprs	chr8	-	13935665	13935881	13934793	13935201	13937759	13937826	7640	0,0,4	0,0,0	0,0,0	0,0,2	282	141	1	1	NA,NA,1.0	NA,NA,0.0	1
7677	ENSMUSG00000029736	Nobox	chr6	-	43282437	43282669	43281798	43282103	43282897	43282983	7677	28,20,10	0,3,0	19,5,7	0,0,0	282	141	0.724147	1	1.0,0.769,1.0	1.0,1.0,1.0	-0.077
7752	ENSMUSG00000097248	Gm2694	chr8	+	88240436	88240524	88199471	88199588	88248363	88248441	7752	0,4,0	0,2,0	0,4,2	2,0,0	229	141	1	1	NA,0.552,NA	0.0,1.0,1.0	-0.115
7812	ENSMUSG00000038412	Higd1a	chr9	-	121685786	121685938	121681556	121681675	121686577	121686601	7812	4,0,0	1,2,4	0,0,0	1,2,0	282	141	1	1	0.667,0.0,0.0	0.0,0.0,NA	0.222
7884	ENSMUSG00000068184	Ndufaf2	chr13	-	108217886	108217927	108189122	108189488	108228067	108228157	7884	2,0,0	0,0,0	0,0,0	0,0,2	182	141	1	1	1.0,NA,NA	NA,NA,0.0	1
7892	ENSMUSG00000038005	Hpf1	chr8	+	61346734	61346894	61343478	61343570	61358581	61358754	7892	0,0,2	2,0,0	0,0,2	0,0,2	282	141	1	1	0.0,NA,1.0	NA,NA,0.333	0.167
7895	ENSMUSG00000038005	Hpf1	chr8	+	61357033	61357121	61343478	61343570	61358581	61358754	7895	8,0,8	2,0,0	4,5,2	0,0,2	229	141	1	1	0.711,NA,1.0	1.0,1.0,0.381	0.062
7896	ENSMUSG00000038005	Hpf1	chr8	+	61357033	61357121	61353117	61353268	61358581	61358754	7896	6,5,10	1,0,0	3,5,5	0,0,0	229	141	1	1	0.787,1.0,1.0	1.0,1.0,1.0	-0.071
7921	ENSMUSG00000030629	Zfand6	chr7	-	84270075	84270120	84267057	84267171	84281863	84281964	7921	4,0,1	0,0,0	2,4,3	2,0,0	186	141	1	1	1.0,NA,1.0	0.431,1.0,1.0	0.19
7925	ENSMUSG00000030629	Zfand6	chr7	-	84302089	84302250	84283446	84283617	84338953	84339091	7925	1,0,0	0,0,4	0,0,2	0,0,2	282	141	1	1	1.0,NA,0.0	NA,NA,0.333	0.167
7945	ENSMUSG00000038544	Inip	chr4	-	59782253	59782334	59774087	59775549	59783727	59783838	7945	0,0,0	2,0,0	0,0,4	0,0,0	222	141	1	1	0.0,NA,NA	NA,NA,1.0	-1
7958	ENSMUSG00000029068	Ccnl2	chr4	+	155902995	155903121	155902379	155902444	155904785	155904885	7958	8,3,0	0,0,0	1,3,5	0,6,0	267	141	1	1	1.0,1.0,NA	1.0,0.209,1.0	0.264
8016	ENSMUSG00000037536	Fbxo34	chr14	+	47738250	47738327	47710017	47710174	47763661	47763771	8016	0,0,0	1,2,0	0,0,2	0,0,0	218	141	1	1	0.0,0.0,NA	NA,NA,1.0	-1
8067	ENSMUSG00000026049	Tex30	chr1	-	44141059	44141117	44139007	44139161	44141487	44141551	8067	0,0,4	4,0,2	0,0,0	0,0,1	199	141	1	1	0.0,NA,0.586	NA,NA,0.0	0.293
8254	ENSMUSG00000040614	Nlrp9c	chr7	-	26077429	26077597	26074671	26074842	26079841	26080006	8254	19,3,10	0,0,0	1,0,8	0,0,3	282	141	1	1	1.0,1.0,1.0	1.0,NA,0.571	0.215
8256	ENSMUSG00000040614	Nlrp9c	chr7	-	26081706	26081871	26079841	26080006	26103081	26103125	8256	0,2,0	6,4,6	2,4,0	2,0,2	282	141	0.0137248	0.283931	0.0,0.2,0.0	0.333,1.0,0.0	-0.378
8258	ENSMUSG00000040614	Nlrp9c	chr7	-	26083724	26085306	26081706	26081871	26103081	26103125	8258	4,0,0	0,2,0	0,0,0	2,0,0	282	141	1	1	1.0,0.0,NA	0.0,NA,NA	0.5
8267	ENSMUSG00000052337	Immt	chr6	+	71830156	71830252	71829713	71829851	71833895	71834032	8267	0,0,0	2,0,4	4,0,0	1,0,2	237	141	1	1	0.0,NA,0.0	0.704,NA,0.0	-0.352
8344	ENSMUSG00000036402	Gng12	chr6	+	66920808	66920861	66891436	66891494	66992708	66992827	8344	0,0,0	4,0,0	0,2,0	0,2,0	194	141	1	1	0.0,NA,NA	NA,0.421,NA	-0.421
8436	ENSMUSG00000032966	Fkbp1a	chr2	+	151385932	151386060	151384737	151384785	151399305	151399418	8436	0,0,2	0,2,2	0,0,0	4,0,0	269	141	1	1	NA,0.0,0.344	0.0,NA,NA	0.172
8754	ENSMUSG00000075023	Accsl	chr2	-	93686248	93686325	93685711	93686125	93687041	93687077	8754	11,6,10	2,0,4	4,7,1	4,2,6	218	141	0.0120351	0.273983	0.781,1.0,0.618	0.393,0.694,0.097	0.405
8756	ENSMUSG00000075023	Accsl	chr2	-	93698783	93698990	93696219	93696574	93699366	93699427	8756	0,0,0	2,6,0	2,0,0	2,0,0	282	141	1	1	0.0,0.0,NA	0.333,NA,NA	-0.333
8757	ENSMUSG00000075023	Accsl	chr2	-	93698783	93699032	93696219	93696574	93699366	93699417	8757	0,0,0	2,6,0	0,0,2	2,0,0	282	141	1	1	0.0,0.0,NA	0.0,NA,1.0	-0.5
8777	ENSMUSG00000084847	Gm15507	chr9	-	59866689	59866748	59864793	59865388	59867881	59867943	8777	2,0,0	0,0,0	0,0,2	0,0,2	200	141	1	1	1.0,NA,NA	NA,NA,0.413	0.587
8877	ENSMUSG00000000827	Tpd52l2	chr2	+	181141095	181141246	181138975	181139125	181141637	181141783	8877	0,0,0	0,4,0	0,0,2	0,0,0	282	141	1	1	NA,0.0,NA	NA,NA,1.0	-1
8879	ENSMUSG00000000827	Tpd52l2	chr2	+	181144668	181144728	181143697	181143846	181149958	181150060	8879	4,0,0	0,0,2	0,0,2	8,0,0	201	141	1	1	1.0,NA,0.0	0.0,NA,1.0	0
8882	ENSMUSG00000056962	Jmjd6	chr11	-	116730663	116730752	116729815	116729954	116731235	116731371	8882	1,0,0	4,0,0	0,1,0	0,0,0	230	141	1	1	0.133,NA,NA	NA,1.0,NA	-0.867
8883	ENSMUSG00000056962	Jmjd6	chr11	-	116730663	116730757	116729815	116729954	116731235	116731371	8883	1,0,0	4,0,0	0,1,0	0,0,0	235	141	1	1	0.13,NA,NA	NA,1.0,NA	-0.87
9123	ENSMUSG00000026692	Fmo4	chr1	-	162632722	162632865	162630421	162631338	162635089	162635252	9123	0,1,0	0,0,0	0,0,0	0,4,0	282	141	1	1	NA,1.0,NA	NA,0.0,NA	1
9187	ENSMUSG00000026087	Mrpl30	chr1	+	37932023	37932104	37929557	37929665	37933019	37933065	9187	2,2,2	0,0,4	0,0,2	0,0,0	222	141	1	1	1.0,1.0,0.241	NA,NA,1.0	-0.253
9238	ENSMUSG00000026435	Slc45a3	chr1	+	131906485	131906751	131905150	131905936	131909028	131910702	9238	6,2,2	0,0,0	3,6,1	0,0,4	282	141	0.0409148	0.644896	1.0,1.0,1.0	1.0,1.0,0.111	0.296
9263	ENSMUSG00000027680	Fxr1	chr3	+	34119122	34119203	34118267	34118468	34122309	34122401	9263	0,0,0	2,0,0	6,0,0	0,0,1	222	141	1	1	0.0,NA,NA	1.0,NA,0.0	-0.5
9264	ENSMUSG00000027680	Fxr1	chr3	+	34122309	34122401	34118267	34118468	34123065	34123491	9264	2,0,0	1,0,0	0,0,1	0,0,0	233	141	1	1	0.548,NA,NA	NA,NA,1.0	-0.452
9280	ENSMUSG00000118504	Gm53012	chr3	+	89960814	89960916	89960210	89960426	89963513	89963631	9280	1,0,0	2,0,0	1,0,6	0,0,0	243	141	1	1	0.225,NA,NA	1.0,NA,1.0	-0.775
9472	ENSMUSG00000026799	Med27	chr2	+	29269945	29270016	29268525	29268634	29303399	29303530	9472	2,0,0	0,0,0	4,0,0	0,3,0	212	141	1	1	1.0,NA,NA	1.0,0.0,NA	0.5
9473	ENSMUSG00000026799	Med27	chr2	+	29279824	29279885	29267851	29267971	29303399	29303530	9473	0,2,0	8,2,0	0,0,0	2,4,6	202	141	1	1	0.0,0.411,NA	0.0,0.0,0.0	0.205
9500	ENSMUSG00000026189	Pecr	chr1	-	72314044	72314126	72309435	72309532	72316445	72316579	9500	3,18,12	4,0,0	5,8,2	0,0,6	223	141	0.74186	1	0.322,1.0,1.0	1.0,1.0,0.174	0.049
9502	ENSMUSG00000026189	Pecr	chr1	-	72315324	72315490	72314044	72314126	72316445	72316579	9502	12,4,4	1,0,0	2,8,6	0,0,0	282	141	1	1	0.857,1.0,1.0	1.0,1.0,1.0	-0.048
9551	ENSMUSG00000031586	Rbpms	chr8	-	34296744	34296878	34285109	34285178	34324331	34324482	9551	3,8,3	0,0,0	4,5,3	0,0,2	275	141	0.691273	1	1.0,1.0,1.0	1.0,1.0,0.435	0.188
9552	ENSMUSG00000031586	Rbpms	chr8	-	34324331	34324482	34296744	34296878	34353013	34353076	9552	4,12,0	0,0,0	2,4,6	2,0,0	282	141	1	1	1.0,1.0,NA	0.333,1.0,1.0	0.222
9674	ENSMUSG00000028772	Zcchc17	chr4	-	130230870	130230962	130223366	130223467	130232276	130232377	9674	0,0,4	0,0,0	0,9,2	0,2,0	233	141	1	1	NA,NA,1.0	NA,0.731,1.0	0.135
9692	ENSMUSG00000014554	Dguok	chr6	-	83457824	83457924	83457198	83457418	83458328	83458444	9692	0,0,0	4,0,0	0,2,4	0,0,0	241	141	1	1	0.0,NA,NA	NA,1.0,1.0	-1
9924	ENSMUSG00000037058	Paip2	chr18	+	35741790	35741872	35731701	35731812	35743923	35744087	9924	0,0,0	4,2,2	1,0,0	0,3,2	223	141	1	1	0.0,0.0,0.0	1.0,0.0,0.0	-0.333
10114	ENSMUSG00000034321	Exosc1	chr19	-	41916463	41916552	41914970	41915004	41919794	41919869	10114	0,0,2	1,0,0	4,0,0	0,0,0	230	141	1	1	0.0,NA,1.0	1.0,NA,NA	-0.5
10129	ENSMUSG00000052752	Traf7	chr17	-	24729222	24729345	24728929	24729049	24729429	24729546	10129	0,0,0	0,2,0	0,2,0	0,0,0	264	141	1	1	NA,0.0,NA	NA,1.0,NA	-1
10168	ENSMUSG00000026150	Mff	chr1	+	82723244	82723277	82713139	82713228	82724803	82724863	10168	0,0,0	2,2,0	2,3,0	0,0,0	174	141	1	1	0.0,0.0,NA	1.0,1.0,NA	-1
10170	ENSMUSG00000026150	Mff	chr1	+	82724803	82724863	82713136	82713228	82728240	82728325	10170	2,2,0	0,4,6	0,0,0	6,0,2	201	141	1	1	1.0,0.26,0.0	0.0,NA,0.0	0.42
10369	ENSMUSG00000036992	Nxt1	chr2	+	148516383	148516518	148514520	148514755	148517201	148517947	10369	0,2,0	0,2,2	0,0,2	2,0,0	276	141	1	1	NA,0.338,0.0	0.0,NA,1.0	-0.331
10509	ENSMUSG00000026096	Osgepl1	chr1	+	53360654	53360726	53360238	53360369	53362325	53362429	10509	0,2,0	0,0,0	0,0,0	0,0,2	213	141	1	1	NA,1.0,NA	NA,NA,0.0	1
10534	ENSMUSG00000051832	E230016K23Rik	chr11	+	83512181	83512353	83511665	83511802	83512465	83512631	10534	0,0,4	0,2,0	4,0,0	0,0,0	282	141	1	1	NA,0.0,1.0	1.0,NA,NA	-0.5
10542	ENSMUSG00000072109	A530040E14Rik	chr1	+	85089912	85090032	85089529	85089680	85090171	85090306	10542	2,0,0	6,0,4	2,0,0	0,6,2	261	141	1	1	0.153,NA,0.0	1.0,0.0,0.0	-0.257
10563	ENSMUSG00000040728	Esrp1	chr4	-	11344111	11344262	11331932	11333473	11353294	11353463	10563	2,4,0	0,0,2	0,0,0	2,0,0	282	141	1	1	1.0,1.0,0.0	0.0,NA,NA	0.667
10587	ENSMUSG00000023919	Cenpq	chr17	-	41235179	41235257	41233941	41234507	41235392	41235512	10587	1,0,3	0,0,0	0,0,2	0,2,0	219	141	1	1	1.0,NA,1.0	NA,0.0,1.0	0.5
10625	ENSMUSG00000024875	Yif1a	chr19	+	5141568	5141724	5141395	5141453	5142156	5142250	10625	4,0,4	2,0,0	0,0,2	0,2,0	282	141	1	1	0.5,NA,1.0	NA,0.0,1.0	0.25
10656	ENSMUSG00000060508	Nlrp9b	chr7	+	19760440	19760605	19757035	19758614	19762379	19762544	10656	2,2,0	0,0,4	2,0,0	0,0,0	282	141	1	1	1.0,1.0,0.0	1.0,NA,NA	-0.333
10723	ENSMUSG00000040084	Bub1b	chr2	+	118435894	118435954	118430598	118430765	118437024	118437169	10723	0,10,0	1,0,0	8,0,0	1,0,0	201	141	1	1	0.0,1.0,NA	0.849,NA,NA	-0.349
10726	ENSMUSG00000028902	Sf3a3	chr4	+	124625163	124625219	124623251	124623342	124625980	124626253	10726	0,2,0	0,0,0	2,0,2	0,0,2	197	141	1	1	NA,1.0,NA	1.0,NA,0.417	0.291
10740	ENSMUSG00000039768	Dnajc11	chr4	+	152054302	152054425	152052955	152053084	152055313	152055387	10740	2,5,0	0,2,0	1,1,2	0,0,0	264	141	1	1	1.0,0.572,NA	1.0,1.0,1.0	-0.214
10805	ENSMUSG00000005362	Crbn	chr6	-	106771148	106771298	106765708	106767952	106771955	106772158	10805	0,0,2	0,0,0	0,1,0	4,0,0	282	141	1	1	NA,NA,1.0	0.0,1.0,NA	0.5
10884	ENSMUSG00000026388	3110009E18Rik	chr1	+	120099130	120099212	120093864	120093902	120115770	120115919	10884	4,0,0	0,6,0	0,0,0	0,2,0	223	141	1	1	1.0,0.0,NA	NA,0.0,NA	0.5
10999	ENSMUSG00000086765	Gm11827	chr4	+	11124248	11124419	11122804	11122915	11125997	11126998	10999	2,2,0	0,8,0	1,0,2	0,2,0	282	141	1	1	1.0,0.111,NA	1.0,0.0,1.0	-0.111
11171	ENSMUSG00000025316	Banp	chr8	+	122750741	122750885	122747257	122747383	122752302	122752346	11171	0,4,0	0,0,0	0,0,0	0,0,2	282	141	1	1	NA,1.0,NA	NA,NA,0.0	1
11254	ENSMUSG00000006335	Tfpt	chr7	-	3623745	3623982	3623322	3623473	3624061	3624131	11254	0,0,4	0,0,0	0,0,6	0,2,0	282	141	1	1	NA,NA,1.0	NA,0.0,1.0	0.5
11255	ENSMUSG00000006335	Tfpt	chr7	-	3623775	3623945	3623333	3623473	3624061	3624131	11255	2,2,0	0,0,0	0,0,0	0,2,0	282	141	1	1	1.0,1.0,NA	NA,0.0,NA	1
11256	ENSMUSG00000006335	Tfpt	chr7	-	3623775	3623982	3623322	3623473	3624061	3624131	11256	2,2,4	0,0,0	0,0,0	0,2,0	282	141	1	1	1.0,1.0,1.0	NA,0.0,NA	1
11305	ENSMUSG00000085079	Khdc1b	chr1	+	21454398	21454581	21453779	21454260	21455025	21456597	11305	33,33,21	0,0,0	18,10,28	0,0,2	282	141	1	1	1.0,1.0,1.0	1.0,1.0,0.875	0.042
11530	ENSMUSG00000026034	Clk1	chr1	-	58459279	58459370	58458825	58458892	58460241	58460467	11530	2,4,2	4,0,0	2,2,3	0,0,0	232	141	0.0601627	0.865819	0.233,1.0,1.0	1.0,1.0,1.0	-0.256
11666	ENSMUSG00000051736	Fam229b	chr10	-	38996221	38996392	38994863	38995030	38998172	38998331	11666	0,0,0	0,2,1	0,0,4	0,0,2	282	141	1	1	NA,0.0,0.0	NA,NA,0.5	-0.5
11667	ENSMUSG00000051736	Fam229b	chr10	-	38996253	38996392	38994799	38995030	38998172	38998328	11667	5,10,1	0,2,1	2,8,5	0,0,2	280	141	0.686057	1	1.0,0.716,0.335	1.0,1.0,0.557	-0.169
12080	ENSMUSG00000091060	Myocos	chr1	-	162484604	162484737	162482026	162482166	162485614	162485788	12080	22,10,6	0,2,0	3,10,4	0,0,0	274	141	1	1	1.0,0.72,1.0	1.0,1.0,1.0	-0.093
12206	ENSMUSG00000009566	Fpgs	chr2	-	32576565	32576655	32575730	32575881	32576749	32576897	12206	0,2,0	0,2,0	0,2,2	0,0,0	231	141	1	1	NA,0.379,NA	NA,1.0,1.0	-0.621
12222	ENSMUSG00000054387	Mdm4	chr1	-	132932391	132932459	132931528	132931628	132936874	132936930	12222	4,4,4	2,0,4	3,10,2	0,0,0	209	141	0.000208067	0.0135072	0.574,1.0,0.403	1.0,1.0,1.0	-0.341
12223	ENSMUSG00000054387	Mdm4	chr1	-	132938802	132938936	132936834	132936930	132940374	132940449	12223	36,26,18	2,0,0	14,14,16	0,0,0	275	141	1	1	0.902,1.0,1.0	1.0,1.0,1.0	-0.033
12249	ENSMUSG00000049565	Aknad1	chr3	+	108682501	108682609	108682292	108682415	108685541	108685620	12249	0,2,0	0,0,0	0,0,0	0,0,2	249	141	1	1	NA,1.0,NA	NA,NA,0.0	1
12264	ENSMUSG00000037822	Smim14	chr5	-	65610528	65610671	65604186	65607780	65617866	65617915	12264	7,20,11	0,0,0	10,5,9	0,1,1	282	141	1	1	1.0,1.0,1.0	1.0,0.714,0.818	0.156
12522	ENSMUSG00000085427	6430710C18Rik	chr2	-	72622520	72622619	72618461	72618580	72630413	72630621	12522	1,0,0	0,0,0	0,0,0	0,2,0	240	141	1	1	1.0,NA,NA	NA,0.0,NA	1
12718	ENSMUSG00000068921	Dap3	chr3	-	88833578	88833668	88832600	88832718	88834317	88834377	12718	4,0,0	0,0,0	0,0,0	0,0,2	231	141	1	1	1.0,NA,NA	NA,NA,0.0	1
12733	ENSMUSG00000042279	H1f8	chr6	+	115923918	115923997	115921898	115922043	115924595	115924855	12733	0,0,0	38,30,30	4,2,4	37,24,25	220	141	0.000899826	0.0372303	0.0,0.0,0.0	0.065,0.051,0.093	-0.07
12823	ENSMUSG00000026715	Serpinc1	chr1	+	160815010	160815153	160812337	160812420	160816948	160817318	12823	2,2,0	0,2,0	0,0,4	0,2,2	282	141	1	1	1.0,0.333,NA	NA,0.0,0.5	0.416
12881	ENSMUSG00000054582	Pabpc1l	chr2	+	163891413	163891544	163889400	163889494	163891896	163892458	12881	0,2,0	1,0,0	0,0,0	2,0,4	272	141	1	1	0.0,1.0,NA	0.0,NA,0.0	0.5
12981	ENSMUSG00000044627	Swi5	chr2	-	32170238	32170522	32168827	32169143	32170720	32170815	12981	0,0,0	2,0,0	0,3,0	2,0,2	282	141	1	1	0.0,NA,NA	0.0,1.0,0.0	-0.333
13209	ENSMUSG00000027540	Ptpn1	chr2	+	167817228	167817449	167816648	167816810	167818344	167821305	13209	2,0,0	0,0,0	0,0,0	0,2,0	282	141	1	1	1.0,NA,NA	NA,0.0,NA	1
13246	ENSMUSG00000052298	Cdc42se2	chr11	-	54647231	54647385	54630811	54631376	54678385	54678451	13246	8,5,2	0,2,0	10,5,4	0,0,0	282	141	0.871338	1	1.0,0.556,1.0	1.0,1.0,1.0	-0.148
13247	ENSMUSG00000052298	Cdc42se2	chr11	-	54651006	54651165	54647231	54647385	54678385	54678501	13247	0,0,0	5,2,1	0,1,0	4,0,2	282	141	1	1	0.0,0.0,0.0	0.0,1.0,0.0	-0.333
13261	ENSMUSG00000002076	Hsf2bp	chr17	-	32232291	32232441	32230149	32230282	32241739	32241843	13261	8,0,0	0,0,0	0,0,0	0,2,0	282	141	1	1	1.0,NA,NA	NA,0.0,NA	1
13348	ENSMUSG00000001999	Blvra	chr2	+	126924851	126924970	126922449	126922578	126927882	126928002	13348	2,0,2	0,0,0	0,0,0	0,2,0	260	141	1	1	1.0,NA,1.0	NA,0.0,NA	1
13706	ENSMUSG00000026766	Mmadhc	chr2	-	50170584	50170670	50169892	50170414	50171114	50171201	13706	0,0,0	0,4,2	0,0,2	2,2,2	227	141	1	1	NA,0.0,0.0	0.0,0.0,0.383	-0.128
14003	ENSMUSG00000020630	Rnaseh1	chr12	+	28708169	28708294	28707631	28707716	28708991	28709582	14003	2,2,0	0,0,1	0,2,0	0,0,0	266	141	1	1	1.0,1.0,0.0	NA,1.0,NA	-0.333
14095	ENSMUSG00000001847	Rac1	chr5	-	143495351	143495408	143493850	143493913	143500423	143500541	14095	1,0,0	0,0,0	0,0,0	0,2,2	198	141	1	1	1.0,NA,NA	NA,0.0,0.0	1
14161	ENSMUSG00000063935	Zar1	chr5	-	72735768	72735861	72735614	72735689	72737626	72738597	14161	30,24,14	0,0,2	18,12,10	4,0,2	234	141	0.00709768	0.213576	1.0,1.0,0.808	0.731,1.0,0.751	0.109
14221	ENSMUSG00000038770	Kpna7	chr5	-	144939155	144939218	144937951	144938034	144941741	144942010	14221	6,16,3	0,0,0	0,0,0	0,0,2	204	141	1	1	1.0,1.0,1.0	NA,NA,0.0	1
14256	ENSMUSG00000007812	Zfp655	chr5	+	145172546	145172673	145170250	145170412	145173859	145174092	14256	0,0,0	1,0,0	0,0,2	1,2,0	268	141	1	1	0.0,NA,NA	0.0,0.0,1.0	-0.333
14267	ENSMUSG00000029830	Svopl	chr6	-	38018005	38018097	38013647	38013746	38018468	38018579	14267	0,0,0	2,0,0	2,0,0	0,0,0	233	141	1	1	0.0,NA,NA	1.0,NA,NA	-1
14273	ENSMUSG00000030246	Ldhb	chr6	-	142438218	142438342	142435974	142436330	142439825	142439943	14273	104,109,78	0,2,0	69,67,103	8,2,2	265	141	0.000244843	0.0135072	1.0,0.967,1.0	0.821,0.947,0.965	0.078
14333	ENSMUSG00000029227	Fip1l1	chr5	+	74725179	74725287	74717700	74717810	74731759	74731853	14333	2,0,0	0,2,2	0,1,2	0,2,0	249	141	1	1	1.0,0.0,0.0	NA,0.221,1.0	-0.277
14368	ENSMUSG00000062275	Fbxw24	chr9	-	109437105	109437264	109436039	109436250	109438952	109439162	14368	23,22,6	0,0,0	41,16,22	0,0,4	282	141	0.304744	1	1.0,1.0,1.0	1.0,1.0,0.733	0.089
14369	ENSMUSG00000062275	Fbxw24	chr9	-	109437105	109437264	109436039	109436250	109452582	109452701	14369	21,24,6	0,0,0	35,12,20	2,0,2	282	141	0.330478	1	1.0,1.0,1.0	0.897,1.0,0.833	0.09
14370	ENSMUSG00000062275	Fbxw24	chr9	-	109438952	109439162	109436039	109436250	109452582	109452701	14370	29,27,34	0,0,0	16,18,47	2,0,2	282	141	0.390369	1	1.0,1.0,1.0	0.8,1.0,0.922	0.093
14371	ENSMUSG00000062275	Fbxw24	chr9	-	109438952	109439162	109437105	109437264	109452582	109452701	14371	31,29,34	0,4,0	22,22,47	0,0,2	282	141	0.583584	1	1.0,0.784,1.0	1.0,1.0,0.922	-0.046
14387	ENSMUSG00000022111	Uchl3	chr14	+	101905964	101906012	101904427	101904513	101928007	101928083	14387	0,0,0	0,2,0	0,0,2	0,2,0	189	141	1	1	NA,0.0,NA	NA,0.0,1.0	-0.5
14485	ENSMUSG00000116976	4930500H12Rik	chr16	+	72872927	72873116	72869229	72869563	72895794	72895929	14485	0,2,2	0,6,0	0,0,2	0,0,0	282	141	1	1	NA,0.143,1.0	NA,NA,1.0	-0.428
14708	ENSMUSG00000073616	Cops9	chr1	-	92567408	92567481	92564866	92565125	92569601	92569707	14708	0,4,2	0,0,0	6,8,2	0,4,0	214	141	1	1	NA,1.0,1.0	1.0,0.569,1.0	0.144
14757	ENSMUSG00000108379	A730082K24Rik	chr7	+	114574224	114574391	114573227	114573368	114581901	114582100	14757	0,4,0	0,0,1	0,0,3	0,0,0	282	141	1	1	NA,1.0,0.0	NA,NA,1.0	-0.5
14932	ENSMUSG00000054021	Sirt5	chr13	+	43536584	43536708	43533975	43534029	43538973	43539089	14932	0,0,4	0,0,0	0,0,0	0,1,0	265	141	1	1	NA,NA,1.0	NA,0.0,NA	1
14941	ENSMUSG00000029405	G3bp2	chr5	-	92211195	92211294	92205826	92205929	92212183	92212364	14941	2,0,0	1,2,0	0,1,3	0,0,0	240	141	1	1	0.54,0.0,NA	NA,1.0,1.0	-0.73
14973	ENSMUSG00000025747	Tyms	chr5	-	30273463	30273638	30268843	30269184	30276631	30276705	14973	4,6,2	2,0,0	2,2,0	0,0,0	282	141	1	1	0.5,1.0,1.0	1.0,1.0,NA	-0.167
15010	ENSMUSG00000070686	Pramel34	chr5	-	93785391	93786009	93783132	93784602	93786498	93786792	15010	2,0,0	0,0,2	2,0,2	2,0,0	282	141	1	1	1.0,NA,0.0	0.333,NA,1.0	-0.166
15011	ENSMUSG00000070686	Pramel34	chr5	-	93785418	93786009	93782851	93784602	93786498	93786792	15011	4,0,0	0,0,2	2,0,2	2,0,0	282	141	1	1	1.0,NA,0.0	0.333,NA,1.0	-0.166
15012	ENSMUSG00000070686	Pramel34	chr5	-	93785852	93786009	93784564	93784602	93786498	93786792	15012	2,0,0	0,0,2	2,0,2	2,0,0	282	141	1	1	1.0,NA,0.0	0.333,NA,1.0	-0.166
15041	ENSMUSG00000107948	AA545190	chr6	-	10977858	10977905	10973495	10973632	10979457	10979637	15041	12,18,16	2,0,0	12,6,12	0,4,0	188	141	0.312597	1	0.818,1.0,1.0	1.0,0.529,1.0	0.096
15056	ENSMUSG00000033918	Parl	chr16	-	20112047	20112152	20106606	20106702	20116342	20116476	15056	0,2,2	0,0,0	0,2,2	0,0,2	246	141	1	1	NA,1.0,1.0	NA,1.0,0.364	0.318
15057	ENSMUSG00000033918	Parl	chr16	-	20112103	20112152	20106606	20106702	20116342	20116483	15057	4,6,6	0,0,0	4,2,2	0,0,2	190	141	0.687134	1	1.0,1.0,1.0	1.0,1.0,0.426	0.191
15126	ENSMUSG00000029616	Erp29	chr5	-	121585203	121585342	121578886	121583635	121590253	121590569	15126	0,2,0	0,0,0	0,0,0	6,0,0	280	141	1	1	NA,1.0,NA	0.0,NA,NA	1
15135	ENSMUSG00000100553	Gm17751	chr1	+	76474170	76474236	76471062	76471161	76476968	76478665	15135	0,0,0	0,1,0	0,0,2	7,2,2	207	141	1	1	NA,0.0,NA	0.0,0.0,0.405	-0.135
15136	ENSMUSG00000100553	Gm17751	chr1	+	76474170	76474420	76471062	76471161	76476968	76478081	15136	4,2,6	0,1,0	2,0,2	7,2,2	282	141	4.16059e-08	1.37716e-05	1.0,0.5,1.0	0.125,0.0,0.333	0.681
15241	ENSMUSG00000033318	Gstt2	chr10	-	75669485	75669573	75668494	75668645	75670008	75670217	15241	2,2,6	8,0,0	0,2,0	0,0,0	229	141	1	1	0.133,1.0,1.0	NA,1.0,NA	-0.289
15330	ENSMUSG00000024844	Banf1	chr19	-	5415845	5415984	5414665	5415186	5416595	5417196	15330	0,2,0	0,0,0	0,0,0	2,0,0	280	141	1	1	NA,1.0,NA	0.0,NA,NA	1
15378	ENSMUSG00000023079	Gtf2ird1	chr5	-	134411383	134411440	134408790	134408874	134411634	134411684	15378	0,0,0	0,4,0	0,1,0	0,0,0	198	141	1	1	NA,0.0,NA	NA,1.0,NA	-1
15379	ENSMUSG00000023079	Gtf2ird1	chr5	-	134411383	134411539	134408790	134408874	134411634	134411684	15379	0,0,0	0,4,0	0,1,0	0,0,0	282	141	1	1	NA,0.0,NA	NA,1.0,NA	-1
15383	ENSMUSG00000027210	Meis2	chr2	-	115697290	115697385	115693544	115694994	115697749	115697839	15383	32,20,12	0,4,2	4,8,4	0,2,0	236	141	0.0471155	0.708874	1.0,0.749,0.782	1.0,0.705,1.0	-0.058
15397	ENSMUSG00000001739	Cldn15	chr5	+	137001173	137001338	136996697	136997177	137003294	137003376	15397	0,0,2	0,2,0	0,0,2	0,0,0	282	141	1	1	NA,0.0,1.0	NA,NA,1.0	-0.5
15425	ENSMUSG00000040952	Rps19	chr7	+	24585531	24585612	24584876	24584977	24587706	24587890	15425	0,0,0	2,6,0	4,0,0	2,2,0	222	141	1	1	0.0,0.0,NA	0.56,0.0,NA	-0.28
15430	ENSMUSG00000074061	Fbxw19	chr9	-	109323681	109323845	109322557	109322676	109324039	109324077	15430	37,25,24	0,0,0	27,27,20	0,0,4	282	141	0.279073	1	1.0,1.0,1.0	1.0,1.0,0.714	0.095
15482	ENSMUSG00000030060	Hmces	chr6	+	87893644	87893749	87891472	87891677	87894820	87894964	15482	0,0,0	6,2,4	0,1,0	0,4,4	246	141	1	1	0.0,0.0,0.0	NA,0.125,0.0	-0.062
15528	ENSMUSG00000079477	Rab7	chr6	-	87992613	87992700	87990619	87990680	87996617	87996765	15528	4,2,2	2,0,2	0,0,0	2,0,4	228	141	1	1	0.553,1.0,0.382	0.0,NA,0.0	0.645
15591	ENSMUSG00000022214	Dcaf11	chr14	+	55801176	55801241	55800828	55800956	55801509	55801610	15591	0,0,0	0,1,0	1,0,0	0,0,0	206	141	1	1	NA,0.0,NA	1.0,NA,NA	-1
15792	ENSMUSG00000023403	Stk31	chr6	+	49398617	49398733	49396088	49396263	49400309	49400469	15792	2,0,0	0,0,0	0,0,0	0,0,2	257	141	1	1	1.0,NA,NA	NA,NA,0.0	1
15882	ENSMUSG00000045100	Slc25a26	chr6	+	94553314	94553359	94512701	94512749	94569392	94569462	15882	0,0,0	2,0,0	0,0,2	0,0,0	186	141	1	1	0.0,NA,NA	NA,NA,1.0	-1
15928	ENSMUSG00000011257	Pabpc4	chr4	+	123189542	123189629	123188994	123189114	123189722	123189850	15928	0,0,2	2,0,0	0,0,0	0,0,4	228	141	1	1	0.0,NA,1.0	NA,NA,0.0	0.5
15954	ENSMUSG00000063524	Eno1	chr4	+	150332287	150332396	150331907	150332109	150332517	150332576	15954	2,0,0	0,0,0	4,0,4	0,2,0	250	141	1	1	1.0,NA,NA	1.0,0.0,1.0	0.333
15965	ENSMUSG00000029534	St7	chr6	+	17850355	17850424	17848002	17848078	17852256	17852411	15965	1,0,0	0,0,0	0,0,0	0,1,0	210	141	1	1	1.0,NA,NA	NA,0.0,NA	1
16041	ENSMUSG00000053063	Clec12a	chr6	+	129326675	129326821	129319653	129319753	129327349	129327474	16041	0,0,0	0,2,0	0,0,2	0,2,0	282	141	1	1	NA,0.0,NA	NA,0.0,1.0	-0.5
16056	ENSMUSG00000041890	Git2	chr5	-	114881791	114881941	114877093	114877342	114883489	114883632	16056	2,0,0	7,4,3	0,0,0	3,8,4	282	141	1	1	0.125,0.0,0.0	0.0,0.0,0.0	0.042
16057	ENSMUSG00000041890	Git2	chr5	-	114881836	114881941	114877093	114877342	114883489	114883632	16057	2,0,0	7,4,3	0,0,0	3,8,4	246	141	1	1	0.141,0.0,0.0	0.0,0.0,0.0	0.047
16186	ENSMUSG00000068302	Noto	chr6	+	85402379	85402591	85400867	85401336	85404938	85405859	16186	4,0,2	0,2,10	0,0,0	0,6,4	282	141	1	1	1.0,0.0,0.091	NA,0.0,0.0	0.364
16281	ENSMUSG00000030269	Mtmr14	chr6	+	113246692	113246831	113246461	113246520	113247482	113247662	16281	2,2,0	2,0,0	4,4,8	0,2,0	280	141	1	1	0.335,1.0,NA	1.0,0.502,1.0	-0.166
16349	ENSMUSG00000022779	Top3b	chr16	+	16709979	16710015	16709218	16709420	16710278	16710364	16349	0,0,0	4,2,0	2,0,0	0,0,0	177	141	1	1	0.0,0.0,NA	1.0,NA,NA	-1
16383	ENSMUSG00000029782	Tmem209	chr6	-	30508664	30508801	30506784	30508511	30509683	30509714	16383	5,2,2	2,0,0	2,0,0	0,0,0	278	141	1	1	0.559,1.0,1.0	1.0,NA,NA	-0.147
16384	ENSMUSG00000029782	Tmem209	chr6	-	30508664	30508841	30508452	30508511	30509683	30509717	16384	5,0,2	2,0,0	2,0,0	0,0,0	282	141	1	1	0.556,NA,1.0	1.0,NA,NA	-0.222
16535	ENSMUSG00000028788	Ptp4a2	chr4	+	129740257	129740332	129738854	129738985	129741506	129743771	16535	2,3,0	1,0,0	0,2,2	0,0,0	216	141	1	1	0.566,1.0,NA	NA,1.0,1.0	-0.217
16540	ENSMUSG00000069678	Pcgf1	chr6	+	83055381	83055459	83054849	83055219	83055875	83055976	16540	0,2,2	0,0,0	0,7,2	2,0,0	219	141	1	1	NA,1.0,1.0	0.0,1.0,1.0	0.333
16651	ENSMUSG00000056383	AI987944	chr7	-	41037531	41037679	41026169	41026296	41042650	41042803	16651	1,2,0	0,4,2	8,0,4	2,0,0	282	141	1	1	1.0,0.2,0.0	0.667,NA,1.0	-0.434
16692	ENSMUSG00000031626	Sorbs2	chr8	+	46194523	46194616	46189189	46189239	46198456	46198483	16692	0,2,4	0,0,0	0,0,0	2,0,0	234	141	1	1	NA,1.0,1.0	0.0,NA,NA	1
16725	ENSMUSG00000030494	Rhpn2	chr7	+	35084062	35084209	35083393	35083470	35084751	35084907	16725	11,20,1	0,2,0	5,7,5	0,0,0	282	141	1	1	1.0,0.833,1.0	1.0,1.0,1.0	-0.056
16735	ENSMUSG00000019907	Ppp1r12a	chr10	+	108088617	108088785	108087700	108087805	108089185	108089356	16735	2,2,2	0,0,0	0,0,4	0,1,0	282	141	1	1	1.0,1.0,1.0	NA,0.0,1.0	0.5
16755	ENSMUSG00000025609	Mkln1	chr6	+	31435889	31436002	31428453	31428519	31445065	31445278	16755	0,2,0	0,0,0	3,1,0	0,2,0	254	141	1	1	NA,1.0,NA	1.0,0.217,NA	0.391
16756	ENSMUSG00000025609	Mkln1	chr6	+	31476821	31476876	31473603	31473706	31484559	31484782	16756	8,7,5	0,0,0	14,7,8	2,0,0	196	141	1	1	1.0,1.0,1.0	0.834,1.0,1.0	0.055
16785	ENSMUSG00000019188	H13	chr2	+	152530756	152530882	152530582	152530668	152531763	152531821	16785	0,4,2	0,2,0	4,0,2	0,0,0	267	141	1	1	NA,0.514,1.0	1.0,NA,1.0	-0.243
16787	ENSMUSG00000019188	H13	chr2	+	152545914	152546114	152542102	152542188	152546541	152546956	16787	0,2,2	0,4,2	0,0,0	4,0,0	282	141	1	1	NA,0.2,0.333	0.0,NA,NA	0.267
16816	ENSMUSG00000054102	Nlrp9a	chr7	+	26260099	26260264	26256654	26258236	26261870	26262035	16816	4,0,0	2,0,2	2,0,2	0,0,0	282	141	1	1	0.5,NA,0.0	1.0,NA,1.0	-0.75
17010	ENSMUSG00000032254	Kif23	chr9	-	61831186	61831498	61828300	61828528	61831913	61832093	17010	1,6,2	0,4,3	1,0,2	1,2,0	282	141	0.163879	1	1.0,0.429,0.25	0.333,0.0,1.0	0.115
17011	ENSMUSG00000032254	Kif23	chr9	-	61840510	61840552	61839356	61839469	61842661	61842832	17011	2,0,0	4,0,0	0,0,0	0,0,2	183	141	1	1	0.278,NA,NA	NA,NA,0.0	0.278
17085	ENSMUSG00000036528	Ppfibp2	chr7	+	107327922	107327955	107326850	107326992	107328345	107328472	17085	0,2,0	0,0,0	0,0,0	0,0,2	174	141	1	1	NA,1.0,NA	NA,NA,0.0	1
17095	ENSMUSG00000014503	Pkd2l2	chr18	+	34542862	34542964	34541541	34541720	34545733	34545867	17095	13,19,7	0,2,0	8,13,23	2,2,1	243	141	0.032642	0.568047	1.0,0.846,1.0	0.699,0.79,0.93	0.142
17098	ENSMUSG00000014503	Pkd2l2	chr18	+	34545733	34545867	34542862	34542964	34547515	34547772	17098	16,19,12	4,0,0	6,22,13	0,4,0	275	141	0.925126	1	0.672,1.0,1.0	1.0,0.738,1.0	-0.022
17234	ENSMUSG00000044912	Syt16	chr12	+	74281582	74282023	74275988	74276242	74284954	74285144	17234	0,1,4	0,0,0	1,1,4	1,0,0	282	141	1	1	NA,1.0,1.0	0.333,1.0,1.0	0.222
17258	ENSMUSG00000006442	Srm	chr4	+	148676938	148677031	148676374	148676621	148677744	148677898	17258	4,4,0	1,0,1	2,1,2	0,1,0	234	141	1	1	0.707,1.0,0.0	1.0,0.376,1.0	-0.223
17333	ENSMUSG00000044709	Gemin7	chr7	-	19307233	19307469	19298870	19299601	19307692	19307748	17333	2,0,2	2,0,0	0,0,1	0,0,0	282	141	1	1	0.333,NA,1.0	NA,NA,1.0	-0.334
17365	ENSMUSG00000030613	Ccdc90b	chr7	+	92227631	92227746	92224536	92224590	92231002	92231502	17365	2,4,4	0,0,0	0,6,0	2,0,0	256	141	1	1	1.0,1.0,1.0	0.0,1.0,NA	0.5
17368	ENSMUSG00000031837	Necab2	chr8	+	120198478	120198570	120197646	120197724	120198880	120199379	17368	2,1,0	0,0,0	0,0,0	1,0,0	233	141	1	1	1.0,1.0,NA	0.0,NA,NA	1
17408	ENSMUSG00000010796	Asz1	chr6	-	18076503	18076638	18075759	18075884	18077151	18077263	17408	9,11,10	1,0,0	12,8,8	0,0,0	276	141	1	1	0.821,1.0,1.0	1.0,1.0,1.0	-0.06
17495	ENSMUSG00000109333	Gm30790	chr16	-	76551012	76551188	76549811	76549867	76575870	76575980	17495	2,0,2	0,0,0	0,0,0	0,1,0	282	141	1	1	1.0,NA,1.0	NA,0.0,NA	1
17610	ENSMUSG00000005610	Eif4g2	chr7	-	110675486	110675600	110674793	110674919	110675902	110676063	17610	0,0,0	0,0,2	0,0,1	0,0,0	255	141	1	1	NA,NA,0.0	NA,NA,1.0	-1
17630	ENSMUSG00000035191	Rfpl4	chr7	-	5118282	5118577	5112785	5113893	5119636	5119910	17630	19,7,6	0,0,0	23,10,8	2,3,2	282	141	4.61052e-05	0.00381521	1.0,1.0,1.0	0.852,0.625,0.667	0.285
17631	ENSMUSG00000035191	Rfpl4	chr7	-	5118300	5118577	5113245	5113893	5119636	5119949	17631	3,5,2	0,0,0	16,2,0	2,3,2	282	141	2.78265e-07	4.60528e-05	1.0,1.0,1.0	0.8,0.25,0.0	0.65
17634	ENSMUSG00000035177	Nlrp2	chr7	-	5311636	5311807	5303900	5304071	5320469	5320540	17634	6,2,1	0,0,0	2,4,2	0,2,0	282	141	0.783307	1	1.0,1.0,1.0	1.0,0.5,1.0	0.167
17767	ENSMUSG00000020107	Anapc16	chr10	-	59838239	59838289	59832269	59832436	59838777	59838817	17767	0,0,6	0,0,0	0,0,0	0,4,0	191	141	1	1	NA,NA,1.0	NA,0.0,NA	1
17881	ENSMUSG00000039396	Neil3	chr8	-	54058667	54058834	54053985	54054155	54060362	54060437	17881	2,4,2	2,0,0	8,4,2	0,0,0	282	141	0.571316	1	0.333,1.0,1.0	1.0,1.0,1.0	-0.222
17882	ENSMUSG00000039396	Neil3	chr8	-	54062762	54062847	54062438	54062573	54064323	54064464	17882	0,0,2	0,0,4	0,0,0	2,0,2	226	141	1	1	NA,NA,0.238	0.0,NA,0.0	0.238
17916	ENSMUSG00000020397	Med7	chr11	+	46330632	46330651	46327797	46328018	46331389	46331927	17916	0,0,0	0,3,0	0,3,0	0,0,0	160	141	1	1	NA,0.0,NA	NA,1.0,NA	-1
17918	ENSMUSG00000020397	Med7	chr11	+	46330632	46330802	46327800	46328018	46331389	46332354	17918	0,4,0	0,3,0	0,5,0	0,0,0	282	141	1	1	NA,0.4,NA	NA,1.0,NA	-0.6
17940	ENSMUSG00000070324	Fbxw22	chr9	-	109210714	109210839	109207467	109207974	109211129	109211308	17940	12,14,8	0,2,0	0,8,8	0,0,0	266	141	1	1	1.0,0.788,1.0	NA,1.0,1.0	-0.071
17941	ENSMUSG00000070324	Fbxw22	chr9	-	109232455	109232493	109215625	109215835	109233241	109233364	17941	6,5,11	2,0,0	4,2,1	0,0,0	179	141	1	1	0.703,1.0,1.0	1.0,1.0,1.0	-0.099
18003	ENSMUSG00000020282	Rhbdf1	chr11	-	32160657	32160758	32160397	32160551	32160826	32160902	18003	2,0,6	2,0,0	0,0,4	0,0,0	242	141	1	1	0.368,NA,1.0	NA,NA,1.0	-0.316
18013	ENSMUSG00000038695	Josd2	chr7	+	44119835	44119961	44118230	44118393	44120536	44120731	18013	6,8,6	0,0,4	0,2,1	0,0,0	267	141	1	1	1.0,1.0,0.442	NA,1.0,1.0	-0.186
18199	ENSMUSG00000090509	Sfta2	chr17	+	35925372	35925421	35912440	35912673	35938885	35939055	18199	0,0,0	0,3,0	0,3,0	1,0,0	190	141	1	1	NA,0.0,NA	0.0,1.0,NA	-0.5
18200	ENSMUSG00000090509	Sfta2	chr17	+	35927486	35927611	35912469	35912673	35938885	35939055	18200	2,2,0	0,3,0	0,1,1	1,0,0	266	141	1	1	1.0,0.261,NA	0.0,1.0,1.0	-0.036
18301	ENSMUSG00000020166	Cnot2	chr10	-	116353221	116353288	116342945	116343093	116363731	116363854	18301	1,0,0	2,0,0	4,0,0	0,2,0	208	141	1	1	0.253,NA,NA	1.0,0.0,NA	-0.247
18304	ENSMUSG00000020166	Cnot2	chr10	-	116363731	116363854	116353221	116353288	116384937	116385010	18304	1,0,0	0,0,2	2,2,0	0,1,0	264	141	1	1	1.0,NA,0.0	1.0,0.516,NA	-0.258
18353	ENSMUSG00000074060	Fbxw15	chr9	-	109384214	109384339	109381669	109381837	109384628	109384807	18353	43,33,10	4,0,2	26,20,34	0,0,0	266	141	0.0124161	0.273983	0.851,1.0,0.726	1.0,1.0,1.0	-0.141
18411	ENSMUSG00000015357	Clpx	chr9	+	65219379	65219421	65217433	65217593	65223925	65224102	18411	4,1,2	0,0,0	4,1,0	2,0,2	183	141	0.00925667	0.25533	1.0,1.0,1.0	0.606,1.0,0.0	0.465
18457	ENSMUSG00000110001	C86187	chr7	-	46618900	46619152	46617458	46618456	46624601	46624924	18457	0,4,0	12,10,6	4,0,6	2,0,6	282	141	1	1	0.0,0.167,0.0	0.5,NA,0.333	-0.361
18458	ENSMUSG00000110001	C86187	chr7	-	46620082	46620189	46618392	46618456	46624601	46625260	18458	0,0,0	12,10,6	0,0,4	2,0,6	248	141	1	1	0.0,0.0,0.0	0.0,NA,0.275	-0.138
18538	ENSMUSG00000029629	Phf14	chr6	+	12047825	12047943	12006983	12007105	12080995	12081099	18538	2,0,0	0,0,0	0,2,0	0,2,0	259	141	1	1	1.0,NA,NA	NA,0.353,NA	0.647
18582	ENSMUSG00000099899	Gm28784	chr1	+	17242018	17242185	17238626	17238749	17242947	17243327	18582	0,1,4	0,0,0	1,4,2	2,0,0	282	141	1	1	NA,1.0,1.0	0.2,1.0,1.0	0.267
18634	ENSMUSG00000006764	Tph2	chr10	-	115010671	115010838	115009984	115010024	115011377	115011463	18634	0,0,1	0,0,0	0,1,0	0,2,0	282	141	1	1	NA,NA,1.0	NA,0.2,NA	0.8
18700	ENSMUSG00000019806	Aig1	chr10	-	13529329	13529493	13522797	13523450	13566267	13566383	18700	3,6,4	2,2,0	4,4,4	0,0,0	282	141	0.0253787	0.466686	0.429,0.6,1.0	1.0,1.0,1.0	-0.324
18890	ENSMUSG00000034758	Tle6	chr10	-	81435868	81435949	81434910	81434972	81436631	81436691	18890	4,2,4	0,0,4	6,0,4	0,0,0	222	141	1	1	1.0,1.0,0.388	1.0,NA,1.0	-0.204
19135	ENSMUSG00000031697	Orc6	chr8	+	86027737	86027867	86026260	86026621	86029424	86029588	19135	0,4,0	0,2,2	4,0,4	0,2,0	271	141	1	1	NA,0.51,0.0	1.0,0.0,1.0	-0.412
19136	ENSMUSG00000031697	Orc6	chr8	+	86028251	86028353	86027737	86027867	86029424	86029588	19136	0,0,0	0,2,0	2,0,0	4,0,0	243	141	1	1	NA,0.0,NA	0.225,NA,NA	-0.225
19141	ENSMUSG00000074354	Arhgap20os	chr9	-	51753939	51754002	51752238	51752345	51787002	51787103	19141	2,0,0	0,0,0	4,0,6	2,0,0	204	141	1	1	1.0,NA,NA	0.58,NA,1.0	0.21
19142	ENSMUSG00000074354	Arhgap20os	chr9	-	51753939	51754002	51752238	51752345	51787030	51787186	19142	2,0,0	2,0,0	2,0,0	0,0,0	204	141	1	1	0.409,NA,NA	1.0,NA,NA	-0.591
19263	ENSMUSG00000069867	Pabpn1l	chr8	-	123348386	123348454	123347768	123347875	123348727	123348863	19263	2,1,0	0,0,1	0,0,2	0,0,0	209	141	1	1	1.0,1.0,0.0	NA,NA,1.0	-0.333

## Sheet: RI
ID	GeneID	geneSymbol	chr	strand	riExonStart_0base	riExonEnd	upstreamES	upstreamEE	downstreamES	downstreamEE	ID	IJC_SAMPLE_1	SJC_SAMPLE_1	IJC_SAMPLE_2	SJC_SAMPLE_2	IncFormLen	SkipFormLen	PValue	FDR	IncLevel1	IncLevel2	IncLevelDifference
48	ENSMUSG00000071657	Bscl2	chr19	+	8825030	8825346	8825030	8825097	8825277	8825346	48	2,0,2	4,4,12	2,0,2	0,0,6	282	141	1	1	0.2,0.0,0.077	1.0,NA,0.143	-0.479
65	ENSMUSG00000024941	Scyl1	chr19	-	5808827	5809174	5808827	5808888	5808967	5809174	65	0,0,0	2,0,0	2,0,0	0,0,0	220	141	1	1	0.0,NA,NA	1.0,NA,NA	-1
168	ENSMUSG00000073423	Zfp414	chr17	+	33849549	33850437	33849549	33849655	33850102	33850437	168	0,0,0	2,0,0	2,0,0	0,0,0	282	141	1	1	0.0,NA,NA	1.0,NA,NA	-1
299	ENSMUSG00000109841	E330011O21Rik	chr16	-	78047748	78048776	78047748	78048456	78048660	78048776	299	6,4,2	0,0,0	0,0,11	0,4,0	282	141	1	1	1.0,1.0,1.0	NA,0.0,1.0	0.5
309	ENSMUSG00000022948	Setd4	chr16	-	93382066	93383205	93382066	93382190	93383124	93383205	309	0,0,0	2,12,16	0,2,0	4,6,2	282	141	1	1	0.0,0.0,0.0	0.0,0.143,0.0	-0.048
481	ENSMUSG00000024725	Ostf1	chr19	-	18562005	18563989	18562005	18562107	18563910	18563989	481	2,0,0	0,0,0	0,0,0	0,0,4	282	141	1	1	1.0,NA,NA	NA,NA,0.0	1
594	ENSMUSG00000040746	Rnf167	chr11	+	70540500	70541045	70540500	70540843	70540951	70541045	594	0,4,0	0,0,2	0,0,0	2,0,0	249	141	1	1	NA,1.0,0.0	0.0,NA,NA	0.5
601	ENSMUSG00000020831	0610010K14Rik	chr11	-	70126031	70126626	70126031	70126290	70126521	70126626	601	0,0,0	0,1,5	0,0,2	0,0,0	282	141	1	1	NA,0.0,0.0	NA,NA,1.0	-1
663	ENSMUSG00000025144	Cenpx	chr11	-	120602528	120602721	120602528	120602582	120602669	120602721	663	4,0,0	4,0,0	0,0,0	4,2,2	228	141	1	1	0.382,NA,NA	0.0,0.0,0.0	0.382
666	ENSMUSG00000044894	Uqcrq	chr11	-	53321362	53321654	53321362	53321529	53321614	53321654	666	6,14,2	0,0,0	6,2,18	2,0,0	226	141	1	1	1.0,1.0,1.0	0.652,1.0,1.0	0.116
687	ENSMUSG00000020377	Ltc4s	chr11	-	50128020	50128267	50128020	50128091	50128167	50128267	687	2,0,0	4,6,0	0,0,0	4,0,0	217	141	1	1	0.245,0.0,NA	0.0,NA,NA	0.122
734	ENSMUSG00000021483	Cdk20	chr13	+	64585202	64585846	64585202	64585326	64585690	64585846	734	0,0,0	2,0,0	2,0,0	0,2,0	282	141	1	1	0.0,NA,NA	1.0,0.0,NA	-0.5
776	ENSMUSG00000092622	Khdc3	chr9	+	73010497	73011720	73010497	73011171	73011624	73011720	776	6,0,0	12,8,0	0,2,0	0,8,14	282	141	1	1	0.2,0.0,NA	NA,0.111,0.0	0.045
824	ENSMUSG00000022559	Fbxl6	chr15	-	76422116	76422935	76422116	76422275	76422524	76422935	824	0,0,0	4,0,0	2,0,0	0,0,0	282	141	1	1	0.0,NA,NA	1.0,NA,NA	-1
1104	ENSMUSG00000022322	Shcbp1	chr8	-	4798704	4799460	4798704	4798825	4799291	4799460	1104	2,0,0	3,1,0	0,0,0	1,2,0	282	141	1	1	0.25,0.0,NA	0.0,0.0,NA	0.125
1295	ENSMUSG00000064068	Mtx1	chr3	-	89119989	89120253	89119989	89120069	89120183	89120253	1295	0,0,0	0,0,2	0,0,1	0,0,0	255	141	1	1	NA,NA,0.0	NA,NA,1.0	-1
1452	ENSMUSG00000039103	Nexn	chr3	-	151942618	151943659	151942618	151943216	151943301	151943659	1452	11,6,3	2,0,2	1,8,2	0,0,0	226	141	0.0752918	0.734095	0.774,1.0,0.483	1.0,1.0,1.0	-0.248
1524	ENSMUSG00000031570	Plpp5	chr8	+	26211688	26212627	26211688	26211813	26212456	26212627	1524	0,2,0	0,0,0	0,2,0	0,0,2	282	141	1	1	NA,1.0,NA	NA,1.0,0.0	0.5
1626	ENSMUSG00000073294	Ezhip	chrX	-	5993272	5995473	5993272	5994829	5995192	5995473	1626	5,9,9	0,0,0	7,10,11	0,0,2	282	141	1	1	1.0,1.0,1.0	1.0,1.0,0.733	0.089
1677	ENSMUSG00000058407	Txndc9	chr1	-	38026474	38029538	38026474	38026860	38029283	38029538	1677	0,0,0	26,29,10	0,0,1	22,4,27	282	141	1	1	0.0,0.0,0.0	0.0,0.0,0.018	-0.006
1753	ENSMUSG00000019738	Polr2i	chr7	+	29932174	29932406	29932174	29932248	29932331	29932406	1753	0,0,0	4,4,6	0,2,0	0,2,6	224	141	1	1	0.0,0.0,0.0	NA,0.386,0.0	-0.193
1759	ENSMUSG00000028821	Syf2	chr4	+	134661766	134662360	134661766	134661892	134662242	134662360	1759	0,0,0	0,2,0	2,0,0	0,0,0	282	141	1	1	NA,0.0,NA	1.0,NA,NA	-1
1826	ENSMUSG00000046262	Pramel29	chr4	-	143933345	143935398	143933345	143934188	143934822	143935398	1826	0,0,0	2,0,2	0,2,0	0,6,2	282	141	1	1	0.0,NA,0.0	NA,0.143,0.0	-0.071
2378	ENSMUSG00000026399	Cd55	chr1	-	130376064	130377300	130376064	130376145	130377153	130377300	2378	2,0,0	0,0,0	0,0,0	6,2,4	282	141	1	1	1.0,NA,NA	0.0,0.0,0.0	1
2396	ENSMUSG00000041459	Tardbp	chr4	-	148696838	148703248	148696838	148702092	148703121	148703248	2396	4,0,0	0,0,0	0,0,0	1,0,0	282	141	1	1	1.0,NA,NA	0.0,NA,NA	1
2691	ENSMUSG00000026972	Arrdc1	chr2	-	24815767	24816460	24815767	24816206	24816283	24816460	2691	0,4,0	2,4,6	0,0,0	0,2,0	218	141	1	1	0.0,0.393,0.0	NA,0.0,NA	0.131
2887	ENSMUSG00000051517	Arhgef39	chr4	-	43497086	43497710	43497086	43497316	43497581	43497710	2887	0,0,4	6,0,4	0,0,0	9,10,1	282	141	1	1	0.0,NA,0.333	0.0,0.0,0.0	0.167
2907	ENSMUSG00000092354	Gm20548	chr5	+	101989616	101989939	101989616	101989709	101989836	101989939	2907	2,0,0	0,0,0	0,0,1	2,0,0	268	141	1	1	1.0,NA,NA	0.0,NA,1.0	0.5
3048	ENSMUSG00000015880	Ncapg	chr5	+	45853374	45853886	45853374	45853510	45853814	45853886	3048	2,0,0	3,1,6	0,0,0	2,0,0	282	141	1	1	0.25,0.0,0.0	0.0,NA,NA	0.083
3070	ENSMUSG00000029359	Tesc	chr5	+	118194441	118194709	118194441	118194503	118194601	118194709	3070	4,2,0	0,0,2	2,0,0	1,2,0	239	141	1	1	1.0,1.0,0.0	0.541,0.0,NA	0.396
3071	ENSMUSG00000029359	Tesc	chr5	+	118194441	118194709	118194441	118194508	118194601	118194709	3071	4,2,0	0,0,2	2,0,0	2,0,0	234	141	1	1	1.0,1.0,0.0	0.376,NA,NA	0.291
3083	ENSMUSG00000033918	Parl	chr16	-	20104514	20105819	20104514	20104585	20105669	20105819	3083	2,2,2	10,8,14	0,0,2	16,4,6	282	141	0.0559846	0.7278	0.091,0.111,0.067	0.0,0.0,0.143	0.042
3139	ENSMUSG00000004952	Rasa4	chr5	+	136133369	136134593	136133369	136133507	136134457	136134593	3139	14,6,24	4,0,0	4,2,6	4,2,0	282	141	0.0359587	0.7278	0.636,1.0,1.0	0.333,0.333,1.0	0.323
3169	ENSMUSG00000030037	Mrpl53	chr6	+	83086294	83086920	83086294	83086407	83086502	83086920	3169	0,0,0	0,2,0	2,0,0	0,0,0	236	141	1	1	NA,0.0,NA	1.0,NA,NA	-1
3250	ENSMUSG00000029632	Ndufa4	chr6	-	11905200	11906107	11905200	11905261	11906018	11906107	3250	2,0,0	0,2,2	0,0,0	2,2,0	282	141	1	1	1.0,0.0,0.0	0.0,0.0,NA	0.333
3258	ENSMUSG00000030120	Mlf2	chr6	+	124909061	124909500	124909061	124909139	124909373	124909500	3258	2,0,0	0,0,0	0,0,0	2,2,0	282	141	1	1	1.0,NA,NA	0.0,0.0,NA	1
3746	ENSMUSG00000078765	U2af1l4	chr7	+	30262750	30263044	30262750	30262824	30262956	30263044	3746	2,0,0	0,0,0	0,2,0	2,0,0	273	141	1	1	1.0,NA,NA	0.0,1.0,NA	0.5
3814	ENSMUSG00000020282	Rhbdf1	chr11	-	32160397	32160758	32160397	32160551	32160657	32160758	3814	2,0,0	2,0,4	0,0,0	0,0,4	247	141	1	1	0.363,NA,0.0	NA,NA,0.0	0.181
3993	ENSMUSG00000018565	Elp5	chr11	-	69870655	69870885	69870655	69870736	69870824	69870885	3993	6,1,3	0,4,0	3,3,1	0,0,0	229	141	0.0502427	0.7278	1.0,0.133,1.0	1.0,1.0,1.0	-0.289

## Sheet: MXE
Supplementary Table 5
ID	GeneID	geneSymbol	chr	strand	1stExonStart_0base	1stExonEnd	2ndExonStart_0base	2ndExonEnd	upstreamES	upstreamEE	downstreamES	downstreamEE	ID	IJC_SAMPLE_1	SJC_SAMPLE_1	IJC_SAMPLE_2	SJC_SAMPLE_2	IncFormLen	SkipFormLen	PValue	FDR	IncLevel1	IncLevel2	IncLevelDifference
33	ENSMUSG00000024191	Bnip1	chr17	+	27005670	27005762	27008668	27008770	27002418	27002511	27009899	27010018	33	0,0,2	0,0,6	0,0,0	2,0,0	233	243	1	1	NA,NA,0.258	0.0,NA,NA	0.258
56	ENSMUSG00000109841	E330011O21Rik	chr16	-	78050324	78050355	78050500	78050659	78048660	78048776	78052247	78052342	56	0,2,6	2,2,0	2,0,0	0,0,0	282	172	1	1	0.0,0.379,1.0	1.0,NA,NA	-0.54
60	ENSMUSG00000056851	Pcbp2	chr15	+	102394382	102394475	102395522	102395564	102392588	102392675	102396639	102396712	60	0,0,0	1,0,0	0,4,0	0,0,2	234	183	1	1	0.0,NA,NA	NA,1.0,0.0	-0.5
100	ENSMUSG00000021282	Eif5	chr12	+	111509113	111509275	111509533	111509698	111508585	111508744	111509960	111510095	100	0,0,0	0,0,2	0,0,2	0,0,0	282	282	1	1	NA,NA,0.0	NA,NA,1.0	-1
123	ENSMUSG00000071662	Polr2g	chr19	-	8771843	8771894	8774599	8774759	8771665	8771731	8775587	8775697	123	2,4,0	4,0,0	2,4,0	2,0,0	282	192	1	1	0.254,1.0,NA	0.405,1.0,NA	-0.076
146	ENSMUSG00000104614	Fbxw27	chr9	-	109599120	109599245	109617088	109617207	109595112	109595278	109618392	109618556	146	3,11,6	10,3,8	1,9,11	0,6,10	260	266	0.474717	1	0.235,0.79,0.434	1.0,0.605,0.529	-0.225
147	ENSMUSG00000104614	Fbxw27	chr9	-	109608631	109608841	109617088	109617207	109595120	109595278	109618392	109618556	147	3,11,6	0,0,0	1,9,11	2,0,2	260	282	0.136322	1	1.0,1.0,1.0	0.352,1.0,0.856	0.264
150	ENSMUSG00000032604	Qars	chr9	+	108388529	108388615	108388730	108388817	108388337	108388409	108389681	108389781	150	2,2,0	2,0,0	0,4,0	2,0,2	227	228	1	1	0.501,1.0,NA	0.0,1.0,0.0	0.417
203	ENSMUSG00000074247	Dda1	chr8	+	71924838	71924890	71926418	71926480	71924680	71924761	71927131	71928742	203	2,4,0	0,0,0	0,2,0	2,0,0	193	203	1	1	1.0,1.0,NA	0.0,1.0,NA	0.5
238	ENSMUSG00000115164	Gm30159	chr15	-	62990584	62990673	63010538	63010798	62939766	62939840	63011291	63011396	238	0,0,0	0,0,2	0,0,2	1,0,2	282	230	1	1	NA,NA,0.0	0.0,NA,0.449	-0.225
275	ENSMUSG00000042705	Commd10	chr18	+	47096726	47096837	47100806	47100962	47093482	47093573	47123545	47123656	275	2,0,0	0,0,0	0,0,0	0,2,0	252	282	1	1	1.0,NA,NA	NA,0.0,NA	1
276	ENSMUSG00000032387	Rbpms2	chr9	+	65557248	65557287	65557843	65557906	65556630	65556708	65558214	65558365	276	2,2,0	2,0,0	0,2,4	2,0,0	180	204	1	1	0.531,1.0,NA	0.0,1.0,1.0	0.099
296	ENSMUSG00000038005	Hpf1	chr8	+	61346734	61346894	61357033	61357121	61343478	61343570	61358581	61358754	296	0,0,2	8,0,8	0,0,2	4,5,2	282	229	1	1	0.0,NA,0.169	0.0,0.0,0.448	-0.065
325	ENSMUSG00000032294	Pkm	chr9	+	59582311	59582478	59582850	59583017	59579203	59579356	59585326	59585508	325	0,2,4	5,2,11	1,0,1	2,4,1	282	282	0.0294652	0.825026	0.0,0.5,0.267	0.333,0.0,0.5	-0.022
347	ENSMUSG00000034473	Sec22a	chr16	-	35139173	35139239	35149867	35149983	35134433	35134657	35167968	35168163	347	0,0,2	2,2,2	0,4,0	0,0,0	257	207	1	1	0.0,0.0,0.446	NA,1.0,NA	-0.851
366	ENSMUSG00000031586	Rbpms	chr8	-	34296744	34296878	34324331	34324482	34285109	34285178	34353013	34353076	366	2,8,0	1,4,3	2,0,6	6,1,1	282	275	0.808761	1	0.661,0.661,0.0	0.245,0.0,0.854	0.074
437	ENSMUSG00000024875	Yif1a	chr19	+	5141568	5141724	5142156	5142250	5141395	5141453	5142329	5142533	437	4,0,0	2,0,0	0,0,2	0,2,0	282	235	1	1	0.625,NA,NA	NA,0.0,1.0	0.125
456	ENSMUSG00000034544	Rsrc1	chr3	+	66903797	66903923	66989868	66990042	66901849	66902045	67088161	67088198	456	0,2,4	3,1,4	0,0,0	0,0,1	267	282	1	1	0.0,0.679,0.514	NA,NA,0.0	0.398
487	ENSMUSG00000027942	4933434E20Rik	chr3	+	89960814	89960916	89963513	89963631	89960177	89960426	89965791	89965958	487	0,0,0	2,0,0	0,0,4	0,0,0	243	259	1	1	0.0,NA,NA	NA,NA,1.0	-1
602	ENSMUSG00000062275	Fbxw24	chr9	-	109437105	109437264	109438952	109439162	109436039	109436250	109452582	109452701	602	29,27,34	21,24,6	16,18,47	35,12,20	282	282	0.286223	1	0.58,0.529,0.85	0.314,0.6,0.701	0.115
620	ENSMUSG00000044573	Acp1	chr12	-	30954716	30954830	30954868	30954982	30947743	30947805	30955067	30955141	620	4,0,0	0,0,0	0,0,0	1,0,0	255	255	1	1	1.0,NA,NA	0.0,NA,NA	1
651	ENSMUSG00000034108	Ccs	chr19	-	4883368	4883546	4884200	4884338	4882860	4882921	4888858	4888931	651	0,0,0	2,0,0	0,0,2	0,0,0	279	282	1	1	0.0,NA,NA	NA,NA,1.0	-1
652	ENSMUSG00000041890	Git2	chr5	-	114877093	114877342	114881836	114881941	114871921	114872004	114883489	114883632	652	2,0,0	7,4,3	0,0,0	3,8,4	246	282	1	1	0.247,0.0,0.0	0.0,0.0,0.0	0.082
681	ENSMUSG00000014503	Pkd2l2	chr18	+	34542862	34542964	34545733	34545867	34541541	34541720	34547515	34547772	681	11,8,0	10,10,5	6,6,14	6,13,5	243	275	0.297906	1	0.555,0.475,0.0	0.531,0.343,0.76	-0.201
704	ENSMUSG00000035177	Nlrp2	chr7	-	5311636	5311807	5320469	5320640	5303900	5304071	5322150	5322321	704	2,2,0	0,0,1	0,2,0	0,4,0	282	282	1	1	1.0,1.0,0.0	NA,0.333,NA	0.334
711	ENSMUSG00000078765	U2af1l4	chr7	+	30263506	30263556	30263627	30263726	30263354	30263421	30263898	30264032	711	0,0,4	1,4,1	0,0,2	1,1,2	191	240	0.249467	1	0.0,0.0,0.834	0.0,0.0,0.557	0.092
715	ENSMUSG00000020282	Rhbdf1	chr11	-	32160657	32160758	32160826	32160902	32160397	32160551	32161110	32161205	715	2,0,0	2,2,2	0,0,0	0,0,4	217	242	1	1	0.527,0.0,0.0	NA,NA,0.0	0.176
742	ENSMUSG00000005656	Snx6	chr12	-	54817503	54817625	54830187	54830298	54814803	54814927	54830799	54830904	742	0,4,2	0,0,6	2,2,0	0,0,4	252	263	1	1	NA,1.0,0.258	1.0,1.0,0.0	-0.038
